# Supplementary material for: Bitter Odorants and Odorous Bitters: Toxicity and Human TAS2R Targets
Source: J Agric Food Chem. 2023 Jun 1;71(23):9051–61. doi: 10.1021/acs.jafc.3c00592 (PMC10273317; doi:10.1021/acs.jafc.3c00592)
Supplement: Supplementary file 2 — jf3c00592_si_002.xlsx [file jf3c00592_si_002.xlsx]

## Sheet: S5. Odorants_withBitterScore
		Bitter	BitterPredict score > 0	CAS	Name	SMILES	BitterPredict score	fruity	floral	sweet	green	fatty	herbaceous	waxy	sulfuraceous	woody	fresh	spicy	apple	nutty	oily	ethereal	citrus	tropical fruit	winey	balsamic	earthy	meaty	rose	caramellic	minty	roasted	pineapple	cheese	pungent	onion	burned	herbal	fermented	musty	buttery	pear	creamy	honey	phenolic	savory	cognac	melon	vegetative
		Bitter in high confidence	BitterPredict score >0.6	105-57-7	Acetal	CCOC(C)OCC	-0.676276	1	1	0	1	0	0	0	0	0	0	0	0	0	0	0	0	0	0	0	0	0	0	0	0	0	0	0	0	0	0	0	0	0	0	0	0	0	0	0	0	0	0
		Not bitter	BitterPredict score < 0	3299-32-9	Acetaldehyde 2,3-butanediol acetal	CC1OC(C)C(C)O1	-0.175296	1	0	0	1	0	0	0	0	0	1	0	0	0	0	1	0	0	1	0	0	0	0	0	0	0	0	0	0	0	0	0	0	0	0	0	0	0	0	0	0	0	0
		Not Bitter in high confidence	BitterPredict score <-0.7		Acetaldehyde amyl butyl acetal	CCCCCOC(C)OCCCC	-0.505796	0	0	0	1	0	0	0	0	0	0	0	0	0	0	1	0	0	0	0	0	0	0	0	0	0	0	0	0	0	0	0	0	0	0	0	0	0	0	0	1	0	0
					Acetaldehyde amyl hexyl acetal	CCCCCCOC(C)OCCCCC	-0.800205	0	0	0	1	0	0	0	0	0	0	0	0	0	0	1	0	0	0	0	0	0	0	0	0	0	0	0	0	0	0	0	0	0	0	0	0	0	0	0	1	0	0
				13442-92-7	Acetaldehyde amyl isoamyl acetal	CCCCCOC(C)OCCC(C)C	-0.811828	0	0	0	1	0	0	0	0	0	0	0	0	0	0	1	0	0	0	0	0	0	0	0	0	0	0	0	0	0	0	0	0	0	0	0	0	0	0	0	1	0	0
				73142-32-2	Acetaldehyde amyl methyl acetal	CCCCCOC(C)OC	-0.940971	0	0	0	1	0	0	0	0	0	0	0	0	0	0	1	0	0	0	0	0	0	0	0	0	0	0	0	0	0	0	0	0	0	0	0	0	0	0	0	1	0	0
				66222-24-0	Acetaldehyde benzyl ethyl acetal	CCOC(C)OCc1ccccc1	-0.444474	0	0	1	0	0	0	0	0	0	0	0	0	0	0	0	0	0	0	0	0	0	0	0	0	0	0	0	0	0	0	0	0	0	0	0	0	0	0	0	0	0	0
					Acetaldehyde benzyl hexyl acetal	CCCCCCOC(C)OCc1ccccc1	-0.867435	0	0	1	0	0	0	0	0	0	0	0	0	0	0	0	0	0	0	0	0	0	0	0	0	0	0	0	0	0	0	0	0	0	0	0	0	0	0	0	0	0	0
				7492-39-9	Acetaldehyde benzyl methoxyethyl acetal	COCCOC(C)OCc1ccccc1	0.206684	1	0	1	1	0	0	0	0	0	0	0	0	0	0	0	0	0	0	0	0	0	0	0	0	0	0	0	0	0	0	0	0	0	0	0	0	0	0	0	0	0	0
				57006-87-8	Acetaldehyde butyl ethyl acetal	CCCCOC(C)OCC	-0.899424	1	0	0	1	0	0	0	0	0	0	0	0	0	0	1	0	0	0	0	0	0	0	0	0	0	0	0	0	0	0	0	0	0	0	0	0	0	0	0	1	0	0
					Acetaldehyde butyl hexyl acetal	CCCCCCOC(C)OCCCC	-0.724981	0	0	0	1	0	0	0	0	0	0	0	0	0	0	1	0	0	0	0	0	0	0	0	0	0	0	0	0	0	0	0	0	0	0	0	0	0	0	0	1	0	0
				238757-27-2	Acetaldehyde butyl isoamyl acetal	CCCCOC(C)OCCC(C)C	-0.412723	0	0	0	1	0	0	0	0	0	0	0	0	0	0	1	0	0	0	0	0	0	0	0	0	0	0	0	0	0	0	0	0	0	0	0	0	0	0	0	1	0	0
				75677-94-0	Acetaldehyde butyl methyl acetal	CCCCOC(C)OC	-0.653386	0	0	0	1	0	0	0	0	0	0	0	0	0	0	1	0	0	0	0	0	0	0	0	0	0	0	0	0	0	0	0	0	0	0	0	0	0	0	0	1	0	0
				77249-20-8	Acetaldehyde butyl methylbutyl acetal	CCCCOC(C)OCC(C)CC	-0.410101	0	0	0	1	0	0	0	0	0	0	0	0	0	0	1	0	0	0	0	0	0	0	0	0	0	0	0	0	0	0	0	0	0	0	0	0	0	0	0	1	0	0
				64577-91-9	Acetaldehyde butyl phenethyl acetal	CCCCOC(C)OCCc1ccccc1	-0.816563	0	0	0	0	0	0	0	0	0	0	0	0	0	0	0	0	0	0	0	0	0	0	0	0	0	0	0	0	0	0	0	0	0	0	0	0	0	0	0	0	0	0
				63449-64-9	Acetaldehyde di-cis-3-hexenyl acetal	CC\C=C/CCOC(C)OCC\C=C/CC	0.0426199	0	0	1	1	0	0	0	0	0	0	0	0	0	0	0	0	0	0	0	0	0	0	0	0	0	0	0	0	0	0	1	0	0	0	0	0	0	0	0	0	0	0
				13002-09-0	Acetaldehyde di-isoamyl acetal	CC(C)CCOC(C)OCCC(C)C	-0.57924	0	0	0	1	0	0	0	0	0	0	0	0	0	0	1	0	0	0	0	0	0	0	0	0	0	0	0	0	0	0	0	1	0	0	0	0	0	0	0	0	0	0
				5669-09-0	Acetaldehyde di-isobutyl acetal	CC(C)COC(C)OCC(C)C	-0.768976	0	0	0	1	0	0	0	0	0	0	0	0	0	0	1	0	0	0	0	0	0	0	0	0	0	0	0	0	0	0	0	1	0	0	0	0	0	0	0	0	0	0
				4285-59-0	Acetaldehyde di-isopropyl acetal	CC(C)OC(C)OC(C)C	-0.685791	1	0	0	1	0	0	0	0	0	0	0	0	0	0	1	0	0	0	0	0	0	0	0	0	0	0	0	1	0	0	0	0	0	0	0	0	0	0	0	1	0	0
				13535-43-8	Acetaldehyde di-methylbutyl acetal	CCC(C)COC(C)OCC(C)CC	-0.457508	0	0	0	1	0	0	0	0	0	0	0	0	1	0	1	0	0	0	0	0	0	0	0	0	0	0	0	0	0	0	0	0	0	0	0	0	0	0	0	1	0	0
				13002-08-9	Acetaldehyde diamyl acetal	CCCCCOC(C)OCCCCC	-0.724981	0	0	0	1	0	0	0	0	0	0	0	0	0	0	1	0	0	0	0	0	0	0	0	0	0	0	0	0	0	0	0	0	0	0	0	0	0	0	0	1	0	0
				23556-90-3	Acetaldehyde dibenzyl acetal	CC(OCc1ccccc1)OCc2ccccc2	-1.93139	0	0	1	0	0	0	0	0	0	0	0	0	0	0	0	0	0	0	0	0	0	0	0	0	0	0	0	0	0	0	0	0	0	0	0	0	0	0	0	0	0	0
				871-22-7	Acetaldehyde dibutyl acetal	CCCCOC(C)OCCCC	-0.455384	1	0	0	0	0	0	0	0	0	0	0	0	0	0	0	0	0	1	0	0	0	0	0	0	0	0	0	0	0	0	0	0	0	0	0	0	0	0	0	0	0	0
					Acetaldehyde difurfuryl thioacetal	CC(OCc1occc1)SCc2occc2	-1.93121	0	0	0	0	0	0	0	1	0	0	0	0	0	0	0	0	0	0	0	0	0	0	0	0	0	0	0	0	0	0	0	0	0	0	0	0	0	0	0	0	0	0
				5405-58-3	Acetaldehyde dihexyl acetal	CCCCCCOC(C)OCCCCCC	-0.66415	1	0	0	1	0	0	0	0	0	0	0	1	0	0	0	0	0	0	0	0	0	0	0	0	0	0	0	0	0	0	1	1	0	0	0	0	0	0	0	0	0	0
				122-71-4	Acetaldehyde diphenethyl acetal	CC(OCCc1ccccc1)OCCc2ccccc2	-2.00707	0	1	0	0	0	0	0	0	0	0	0	0	0	0	0	0	0	0	1	0	0	1	0	0	0	0	0	0	0	0	0	0	0	0	0	0	0	0	0	0	0	0
				105-82-8	Acetaldehyde dipropyl acetal	CCCOC(C)OCCC	-0.899424	1	0	0	1	0	0	0	0	0	1	0	0	0	0	1	0	0	1	0	1	0	0	0	0	0	0	0	0	0	0	0	0	0	0	0	0	0	0	0	0	0	0
				13602-09-0	Acetaldehyde ethyl 2-methylbutyl acetal	CCOC(C)OCC(C)CC	-0.758577	0	0	0	1	0	0	0	0	0	0	0	0	1	0	1	0	0	0	0	0	0	0	0	0	0	0	0	1	0	0	0	0	0	0	0	0	0	0	0	1	0	0
				13442-90-5	Acetaldehyde ethyl 3-methylbutyl acetal	CCOC(C)OCCC(C)C	-0.758577	0	0	0	1	0	0	0	0	0	0	0	0	1	0	1	0	0	0	0	0	0	0	0	0	0	0	0	1	0	0	0	0	0	0	0	0	0	0	0	1	0	0
				59184-43-9	Acetaldehyde ethyl amyl acetal	CCCCCOC(C)OCC	-0.848786	0	0	0	1	0	0	0	0	0	0	0	0	0	0	1	0	0	0	0	0	0	0	0	0	0	0	0	1	0	0	0	0	0	0	0	0	0	0	0	1	0	0
				28069-74-1	Acetaldehyde ethyl cis-3-hexenyl acetal	CCOC(C)OCC\C=C/CC	-0.480389	1	0	0	1	0	0	0	0	0	0	0	0	0	0	0	0	0	0	0	0	0	0	0	0	0	0	0	0	0	0	0	0	1	0	0	0	0	0	0	0	0	1
				54484-73-0	Acetaldehyde ethyl hexyl acetal	CCCCCCOC(C)OCC	-0.455384	0	1	0	1	0	0	0	0	0	0	0	0	0	0	1	0	0	0	0	1	0	0	0	0	0	0	0	0	0	0	0	0	0	0	0	0	0	0	0	1	0	0
				6986-51-2	Acetaldehyde ethyl isobutyl acetal	CCOC(C)OCC(C)C	-0.940971	0	0	0	1	0	0	0	0	0	0	0	0	0	0	1	0	0	0	0	0	0	0	0	0	0	0	0	0	0	0	0	1	0	0	0	0	0	0	0	1	0	0
				25334-93-4	Acetaldehyde ethyl isopropyl acetal	CCOC(C)OC(C)C	-0.598906	0	0	0	1	0	0	0	0	0	0	0	0	1	0	1	0	0	0	0	0	0	0	0	0	0	0	0	1	0	0	0	0	0	0	0	0	0	0	0	1	0	0
				40910-49-4	Acetaldehyde ethyl linalyl acetal	CCOC(C)OC(C)(CCC=C(C)C)C=C	-0.161014	0	1	0	0	0	0	0	0	0	1	0	0	0	0	0	0	0	0	0	0	0	0	0	0	0	0	0	0	0	0	1	0	0	0	0	0	0	0	0	0	0	0
				10471-14-4	Acetaldehyde ethyl methyl acetal	CCOC(C)OC	-0.35898	0	0	0	1	0	0	0	0	0	0	0	0	1	0	1	0	0	0	0	0	0	0	0	0	0	0	0	1	0	0	0	0	0	0	0	0	0	0	0	0	0	0
				2556-10-7	Acetaldehyde ethyl phenylethyl acetal	CCOC(C)OCCc1ccccc1	-0.526777	0	0	0	1	0	0	0	0	0	0	0	0	0	0	0	0	0	0	0	0	0	0	0	0	0	0	0	0	0	0	0	0	0	0	0	0	0	0	0	0	0	0
				20680-10-8	Acetaldehyde ethyl propyl acetal	CCCOC(C)OCC	-0.670522	0	0	0	1	0	0	0	0	0	0	0	0	1	0	1	0	0	0	0	0	0	0	0	0	0	0	0	1	0	0	0	0	0	0	0	0	0	0	0	1	0	0
					Acetaldehyde ethyl trans-2-hexenyl acetal	CCC\C=C\COC(C)OCC	-0.204901	1	0	0	1	0	0	0	0	0	1	0	1	0	0	0	0	0	0	0	0	0	0	0	0	0	0	0	0	0	0	0	0	0	0	0	0	0	0	0	0	0	1
				3674-21-3	Acetaldehyde glyceryl acetal	C[CH]1OC[CH](CO)O1	-0.0765012	1	0	0	1	0	0	0	0	0	0	0	0	0	0	1	0	0	0	0	0	0	0	0	0	0	0	0	0	0	0	0	0	0	0	0	0	0	0	0	0	0	0
				233665-90-2	Acetaldehyde hexyl isoamyl acetal	CCCCCCOC(C)OCCC(C)C	-0.498719	1	0	0	1	0	0	0	0	0	0	0	0	0	0	1	0	0	0	0	0	0	0	0	0	0	0	0	0	0	0	0	0	0	0	0	0	0	0	0	0	0	0
				75048-15-6	Acetaldehyde isobutyl isoamyl acetal	CC(C)CCOC(C)OCC(C)C	-0.380427	0	0	0	1	0	0	0	0	0	0	0	0	1	0	1	0	0	0	0	0	0	0	0	0	0	0	0	0	0	0	0	0	0	0	0	0	0	0	0	1	0	0
				13548-84-0	Acetaldehyde methylbutyl isoamyl acetal	CCC(C)COC(C)OCCC(C)C	-0.4097	0	0	0	1	0	0	0	0	0	0	0	0	1	0	1	0	0	0	0	0	0	0	0	0	0	0	0	0	0	0	0	0	0	0	0	0	0	0	0	1	0	0
				238757-63-6	Acetaldehyde methylbutyl propyl acetal	CCCOC(C)OCCC(C)C	-0.452763	0	0	0	1	0	0	0	0	0	0	0	0	0	0	1	0	0	0	0	0	0	0	0	0	0	0	0	0	0	0	0	0	0	0	0	0	0	0	0	1	0	0
				202188-43-0	Acetaldehyde octanediol acetal	CCCCCC1CCOC(C)O1	-0.491819	0	0	0	1	0	0	0	0	0	0	0	0	0	0	0	0	0	0	0	0	0	0	0	0	0	0	0	0	0	0	0	0	0	0	0	0	0	0	0	0	0	0
				7493-57-4	Acetaldehyde phenethyl propyl acetal	CCCOC(C)OCCc1ccccc1	-0.435161	0	1	0	1	0	0	0	0	0	0	0	0	0	0	0	0	0	0	0	0	0	0	0	0	0	0	0	0	0	0	0	0	0	0	0	0	0	0	0	0	0	0
				75-07-0	Acetaldehyde	CC=O	-0.411378	0	0	0	0	0	0	0	0	0	0	0	0	0	0	0	0	0	0	0	0	0	0	0	0	0	0	0	1	0	0	0	0	0	0	0	0	0	0	0	0	0	0
				100-06-1	Acetanisole	COc1ccc(cc1)C(=O)C	-0.311822	0	1	1	0	0	0	0	0	0	0	0	0	0	0	0	0	0	0	0	0	0	0	0	0	0	0	0	0	0	0	0	0	0	0	0	0	0	0	0	0	0	0
				64-19-7	Acetic acid	CC(=O)O	-0.558484	0	0	0	0	0	0	0	0	0	0	0	0	0	0	0	0	0	0	0	0	0	0	0	0	0	0	0	1	0	0	0	0	0	0	0	0	0	0	0	0	0	0
				102-76-1	Acetin	CC(=O)OCC(COC(=O)C)OC(=O)C	1.34928	1	0	0	0	0	0	0	0	0	0	0	0	0	0	1	0	0	0	0	0	0	0	0	0	0	0	0	0	0	0	0	0	0	0	0	0	0	0	0	0	0	0
				84642-61-5	Acetoin butyrate	CCCC(=O)OC(C)C(=O)C	-0.746	1	0	0	0	0	0	0	0	0	0	0	0	0	0	0	0	0	0	0	0	0	0	0	0	0	0	1	0	0	0	0	0	0	0	0	0	0	0	0	0	0	0
					Acetoin dimethyl acetal	COC(C)(OC)C(C)O	-0.557335	1	0	0	0	0	0	0	0	0	0	0	0	0	0	0	0	0	0	0	0	0	0	0	0	0	0	0	0	0	0	0	0	0	1	0	0	0	0	0	0	0	0
				94089-23-3	Acetoin propylene glycol acetal	CC(O)C1(C)OCC(C)O1	-0.288512	1	0	0	0	1	0	0	0	0	0	0	0	0	0	0	0	0	0	0	0	0	0	0	0	0	0	0	0	0	0	0	0	0	1	0	0	0	0	0	0	0	0
				513-86-0	Acetoin	CC(O)C(=O)C	-0.721375	0	0	0	0	0	0	0	0	0	0	0	0	0	0	0	0	0	0	0	0	0	0	0	0	0	0	0	0	0	0	0	0	0	1	0	1	0	0	0	0	0	0
				5406-58-6	Acetoketal	CC1(C)COC(C)(OC1)c2ccccc2	-0.270525	0	0	1	0	0	0	0	0	1	0	0	0	0	0	0	0	0	0	0	0	0	0	0	0	0	0	0	0	0	0	0	0	0	0	0	0	0	0	0	0	0	0
				116-09-6	Acetol	CC(=O)CO	-0.339085	0	0	1	1	0	0	0	0	0	0	0	0	0	0	0	0	0	1	0	0	0	0	1	0	0	0	0	0	0	0	0	0	0	0	0	0	0	0	0	0	0	0
				100-79-8	Acetone glyceryl acetal(s)	CC1(C)OCC(O)CO1	-0.312626	1	0	0	0	0	0	0	0	0	0	0	0	0	0	0	0	0	0	0	0	0	0	0	0	0	0	0	0	0	0	0	0	0	0	0	0	0	0	0	0	0	0
				67-64-1	Acetone	CC(=O)C	-0.558802	0	0	0	0	0	0	0	0	0	0	0	0	0	0	0	0	0	0	0	0	0	0	0	0	0	0	0	0	0	0	0	0	0	0	0	0	0	0	0	0	0	0
				592-20-1	Acetonyl acetate	CC(=O)COC(=O)C	-0.762774	1	0	0	0	0	0	0	0	0	0	0	0	0	0	0	0	0	0	0	0	0	0	1	0	0	0	0	0	0	0	0	1	0	1	0	0	0	0	0	0	0	0
				4316-37-4	Acetophenone diethyl acetal	CCOC(C)(OCC)c1ccccc1	-0.839234	1	1	0	1	0	0	0	0	0	0	1	0	0	0	0	0	0	0	0	0	0	0	0	0	0	0	0	0	0	0	0	0	0	0	0	0	0	0	0	0	0	0
					Acetophenone propylene glycol acetal	CC1COC(C)(O1)c2ccccc2	0.00586772	1	1	0	1	0	0	0	0	0	0	1	0	0	0	0	0	0	0	0	0	0	0	0	0	0	0	0	0	0	0	0	0	0	0	0	0	0	0	0	0	0	0
				98-86-2	Acetophenone	CC(=O)c1ccccc1	-0.20086	0	0	1	0	0	0	0	0	0	0	0	0	0	0	0	0	0	0	0	0	0	0	0	0	0	0	0	1	0	0	0	0	0	0	0	0	0	0	0	0	0	0
				2478-38-8	Acetosyringone	COc1cc(cc(OC)c1O)C(=O)C	0.462572	0	0	1	0	0	0	0	0	0	0	1	0	0	0	0	0	0	0	1	0	0	0	0	0	0	0	0	0	0	0	0	0	0	0	0	0	0	1	0	0	0	0
				498-02-2	Acetovanillone	COc1cc(ccc1O)C(=O)C	0.0773523	0	0	1	0	0	0	0	0	0	0	0	0	0	0	0	0	0	0	0	0	0	0	0	0	0	0	0	0	0	0	0	0	0	0	0	1	0	0	0	0	0	0
				4906-24-5	Acetoxybutanone	CC(OC(=O)C)C(=O)C	-0.876034	1	0	0	0	0	0	0	0	0	0	0	0	1	0	0	0	0	1	0	0	0	0	0	0	0	0	0	0	0	0	0	0	0	1	0	1	0	0	0	0	0	0
				628-67-1	Acetoxybutyl acetate	CC(=O)OCCCCOC(=O)C	0.0931001	1	0	1	0	0	0	0	0	0	0	0	0	0	0	1	0	0	0	0	0	0	0	0	0	0	0	0	0	0	0	0	0	0	0	0	0	0	0	0	0	0	0
				57709-95-2	Acetoxycineole	CC(=O)OC1CC2CCC1(C)OC2(C)C	-0.672355	0	0	0	0	0	0	0	0	1	0	0	0	0	0	0	0	0	0	0	0	0	0	0	0	0	0	0	0	0	0	0	0	0	0	0	0	0	0	0	0	0	0
				57893-27-3	Acetoxydihydrotheaspirane	CC1CCC2(O1)C(C)(C)CCCC2(C)OC(=O)C	-0.633059	1	0	0	0	0	0	0	0	1	0	0	0	0	0	0	0	0	0	0	0	0	0	0	0	0	0	0	0	0	0	0	0	0	0	0	0	0	0	0	0	0	0
				1608-72-6	Acetoxyethoxyethane	CCOC(C)OC(=O)C	-0.93262	1	0	0	0	0	0	0	0	0	1	0	0	0	0	1	0	0	1	0	0	0	0	0	0	0	0	0	0	0	0	0	0	0	0	0	0	0	0	0	0	0	0
					Acetoxymethylpropyl butyrate	CCCC(=O)OC(C)C(C)OC(=O)C	-0.247585	1	0	1	0	0	0	0	0	0	0	0	0	0	0	0	0	0	0	0	0	0	0	0	0	0	0	0	0	0	0	0	0	0	0	0	0	0	0	0	0	0	0
				3572-06-3	Acetoxyphenylbutanone	CC(=O)CCc1ccc(OC(=O)C)cc1	0.344487	1	0	0	0	0	0	0	0	1	0	0	0	0	0	0	0	0	0	0	0	0	0	0	0	0	0	0	0	0	0	0	0	0	0	0	0	0	0	0	0	0	0
				528-79-0	Acetyl thymol	CC(C)c1ccc(C)cc1OC(=O)C	-0.907382	0	0	0	0	0	1	0	0	0	0	1	0	0	0	0	0	0	0	0	0	0	0	0	0	0	0	0	0	0	0	0	0	0	0	0	0	0	0	0	0	0	0
				13171-00-1	Celestolide	CC(=O)c1cc(cc2c1CCC2(C)C)C(C)(C)C	-0.375708	0	0	1	0	0	0	0	0	0	0	0	0	0	0	0	0	0	0	0	0	0	0	0	0	0	0	0	0	0	0	0	0	0	0	0	0	0	0	0	0	0	0
				32388-55-9	Acetylcedrene	C[C@@H]1CC[C@H]2C(C)(C)[C@H]3C[C@@]12CC(=C3C)C(=O)C	-0.37537	0	0	0	0	0	0	0	0	0	0	0	0	0	0	0	0	0	0	0	0	0	0	0	0	0	0	0	0	0	0	0	0	0	0	0	0	0	0	0	0	0	0
				1670-46-8	Acetylcyclopentanone	CC(=O)C1CCCC1=O	-0.521007	1	0	0	0	0	0	0	0	0	0	0	0	0	0	0	0	0	0	0	0	0	0	1	0	0	0	0	0	0	1	0	0	0	0	0	0	0	0	0	0	0	0
				101417-25-8	Acetyldihydrothiazine	CC(=O)C1=CSCCN1	-0.459974	0	0	0	0	0	0	0	0	0	0	0	0	1	0	0	0	0	0	0	0	0	0	0	0	0	0	0	0	0	0	0	0	0	0	0	0	0	0	0	0	0	0
				22940-86-9	2-Acetyl-3,5-dimethylfuran	CC(=O)c1oc(C)cc1C	-0.777672	0	0	0	0	0	0	0	0	0	0	0	0	1	0	0	0	0	0	1	0	0	0	1	0	1	0	0	0	0	0	0	0	0	0	0	0	0	0	0	0	0	0
				10599-70-9	3-Acetyl-2,5-dimethylfuran	CC(=O)c1cc(C)oc1C	-0.777672	0	0	1	0	0	0	0	0	0	0	0	0	1	0	0	0	0	0	0	1	0	0	0	0	1	0	0	0	0	0	0	0	0	0	0	0	0	0	0	0	0	0
				54300-08-2	2-Acetyl-3,5-dimethylpyrazine	CC(=O)c1ncc(C)nc1C	0.60427	0	0	0	0	0	0	0	0	0	0	0	0	1	0	0	0	0	0	0	0	0	0	0	0	0	0	0	0	0	0	0	0	0	0	0	0	0	0	0	0	0	0
				54300-10-6	2-acetyl-5,6-dimethylpyrazine	CC(=O)c1cnc(C)c(C)n1	0.59029	0	0	0	1	0	0	0	0	0	0	0	0	1	0	0	0	0	0	0	0	0	0	0	0	1	0	0	0	0	0	0	0	0	0	0	0	0	0	0	0	0	0
				2530-10-1	Acetyldimethylthiophene	CC(=O)c1cc(C)sc1C	-0.463153	0	0	0	0	0	0	0	0	0	0	0	0	1	0	0	0	0	0	0	0	1	0	0	0	0	0	0	0	0	0	0	0	0	0	0	0	0	0	1	0	0	0
				32974-92-8	2-Acetyl-3-ethylpyrazine	CCc1nccnc1C(=O)C	0.0118382	0	0	0	0	0	0	0	0	0	0	0	0	1	0	0	0	0	0	0	1	1	0	0	0	0	0	0	0	0	0	0	0	0	0	0	0	0	0	0	0	0	0
				43108-58-3	2-Acetyl-5-ethylpyrazine	CCc1cnc(cn1)C(=O)C	0.517497	0	0	0	0	0	0	0	0	0	0	0	0	1	0	0	0	0	0	0	0	0	0	0	0	0	0	0	0	0	0	0	0	0	0	0	0	0	0	0	0	0	0
				34413-34-8	2-Acetyl-6-ethylpyrazine	CCc1cncc(n1)C(=O)C	0.456644	0	0	0	0	0	0	0	0	0	0	0	0	1	0	0	0	0	0	0	0	0	0	0	0	0	0	0	0	0	0	0	0	0	0	0	0	0	0	0	0	0	0
				233665-91-3	Acetylethylthiazole	CCc1csc(n1)C(=O)C	-0.2714	0	0	0	0	0	0	0	0	0	0	0	0	1	0	0	0	0	0	0	0	0	0	0	0	1	0	0	0	0	1	0	0	0	0	0	0	0	0	0	0	0	0
				576-15-8	Acetylindole	CC(=O)n1ccc2ccccc12	0.152216	0	0	0	0	0	0	0	0	0	0	0	0	0	0	0	0	0	0	1	0	0	0	0	0	0	0	0	0	0	0	0	0	0	0	0	0	0	0	0	0	0	0
				142896-11-5	2-Acetyl-4-isopropenylpyridine	CC(=C)c1ccnc(c1)C(=O)C	-0.183126	0	0	1	0	0	0	0	0	0	0	0	0	0	0	0	0	0	0	0	0	0	0	0	1	0	0	0	0	0	0	0	0	0	0	0	0	0	0	0	0	0	0
				142896-12-6	4-Acetyl-2-isopropenylpyridine	CC(=C)c1cc(ccn1)C(=O)C	-0.183126	0	0	0	1	0	0	0	0	0	0	0	0	0	0	0	0	0	0	0	0	0	0	0	0	0	0	0	0	0	0	1	1	0	0	0	0	0	0	0	0	0	0
				142896-09-1	Acetylisopropylpyridine	CC(C)c1ccnc(c1)C(=O)C	0.114018	0	0	0	1	0	0	0	0	0	0	0	0	0	0	0	0	0	0	0	0	0	0	0	0	0	0	0	0	0	0	0	0	0	0	0	0	0	0	0	0	0	0
				1193-79-9	Acetylmethylfuran	CC(=O)c1oc(C)cc1	-0.274035	0	0	0	0	0	0	0	0	0	0	0	0	1	0	0	0	0	0	0	0	0	0	1	0	0	0	0	0	0	0	0	0	0	0	0	0	0	0	0	0	0	0
				23787-80-6	2-Acetyl-3-methylpyrazine	CC(=O)c1nccnc1C	-0.278348	0	0	0	0	0	0	0	0	0	0	0	0	1	0	0	0	0	0	0	0	0	0	0	0	0	0	0	0	0	0	0	0	0	0	0	0	0	0	0	0	0	0
				22047-27-4	2-Acetyl-5-methylpyrazine	CC(=O)c1cnc(C)cn1	-0.0642742	0	0	0	0	0	0	0	0	0	0	0	0	1	0	0	0	0	0	0	0	0	0	0	0	0	0	0	0	0	0	0	0	0	0	0	0	0	0	0	0	0	0
				22047-26-3	2-Acetyl-6-methylpyrazine	CC(=O)c1cncc(C)n1	0.0424076	0	0	0	0	0	0	0	0	0	0	0	0	1	0	0	0	0	0	0	0	0	0	0	0	0	0	0	0	0	0	0	0	0	0	0	0	0	0	0	0	0	0
				67860-38-2	Acetylmethylpyrimidine	CC(=O)c1ccnc(C)n1	-0.137067	0	0	0	0	0	0	0	0	0	0	0	0	0	0	0	0	0	0	0	0	1	0	1	0	1	0	0	0	0	0	0	0	0	0	0	0	0	0	0	0	0	0
				7533-07-5	2-Acetyl-4-methylthiazole	CC(=O)c1nc(C)cs1	-0.219843	0	0	0	0	0	0	0	0	0	0	0	0	0	0	0	0	0	0	0	0	0	0	0	0	1	0	0	0	0	1	0	0	0	0	0	0	0	0	0	0	0	0
				59303-17-2	2-Acetyl-5-methylthiazole	CC(=O)c1ncc(C)s1	-0.182036	0	0	0	0	0	0	0	0	0	0	0	0	1	0	0	0	0	0	0	0	0	0	0	0	0	0	0	0	0	0	0	0	0	0	0	0	0	0	0	0	0	0
				13679-74-8	2-acetyl-5-methylthiophene	CC(=O)c1ccc(C)s1	-0.323915	0	0	1	0	0	0	0	0	0	0	0	0	1	0	0	0	0	0	0	0	0	0	0	0	0	0	0	0	0	0	0	0	0	0	0	0	0	0	0	0	0	0
				22047-25-2	Acetylpyrazine	CC(=O)c1cnccn1	-0.490687	0	0	0	0	0	0	0	0	0	0	0	0	1	0	0	0	0	0	0	0	0	0	0	0	0	0	0	0	0	0	0	0	0	0	0	0	0	0	0	0	0	0
				1122-62-9	2-Acetylpyridine	CC(=O)c1ccccn1	-0.297946	0	0	0	0	0	0	0	0	0	0	0	0	0	0	0	0	0	0	0	0	0	0	0	0	0	0	0	0	0	0	0	0	0	0	0	0	0	0	0	0	0	0
				350-03-8	3-Acetylpyridine	CC(=O)c1cccnc1	-0.336456	0	0	0	0	0	0	0	0	0	0	0	0	1	0	0	0	0	0	0	0	0	0	0	0	1	0	0	0	0	1	0	0	0	0	0	0	0	0	0	0	0	0
				1072-83-9	2-Acetylpyrrole	CC(=O)c1ccc[nH]1	-0.259349	0	0	0	0	0	0	0	0	0	0	0	0	1	0	0	0	0	0	0	0	0	0	0	0	0	0	0	0	0	0	0	0	1	0	0	0	0	0	0	0	0	0
				25343-57-1	2-Acetyl-1,4,5,6-tetrahydropyridine	CC(=O)C1=CCCCN1	1.43723	0	0	0	0	0	0	0	0	0	0	0	0	1	0	0	0	0	0	0	0	0	0	0	0	0	0	0	0	0	0	0	0	0	0	0	0	0	0	0	0	0	0
				27300-27-2	2-Acetyl-3,4,5,6-tetrahydropyridine	CC(=O)C1=NCCCC1	1.43723	0	0	0	0	0	0	0	0	0	0	0	0	0	0	0	0	0	0	0	0	0	0	1	0	0	0	0	0	0	0	0	0	0	0	0	0	0	0	0	0	0	0
				24295-03-2	Acetylthiazole	CC(=O)c1nccs1	-0.465129	0	0	0	0	0	0	0	0	0	0	0	0	1	0	0	0	0	0	0	0	0	0	0	0	0	0	0	0	0	0	0	0	0	0	0	0	0	0	0	0	0	0
				67399-73-9	Acetylthiazolidine	CC(=O)C1NCCS1	1.25162	0	0	0	0	0	0	0	0	0	0	0	0	1	0	0	0	0	0	0	0	1	0	0	0	0	0	0	0	0	0	0	0	0	0	0	0	0	0	0	0	0	0
				29926-41-8	Acetylthiazoline	CC(=O)C1=NCCS1	-0.488281	0	0	0	0	0	0	0	0	0	0	0	0	0	0	0	0	0	0	0	0	0	0	0	0	0	0	0	0	0	0	0	0	0	0	0	0	0	0	0	0	0	0
				136954-25-1	Acetylthiohexyl acetate	CCCC(CCOC(=O)C)SC(=O)C	0.0963478	0	0	0	0	0	0	0	1	0	0	0	0	0	0	0	0	1	0	0	0	0	0	0	0	0	0	0	0	0	0	0	0	0	0	0	0	0	0	0	0	0	0
				97231-35-1	Acitral B	CC(=CCCC1(C)CC1C=O)C	-0.745683	0	0	0	0	0	0	0	0	0	0	0	0	0	0	0	0	0	0	0	0	0	0	0	0	0	0	0	0	0	0	0	0	0	0	0	0	0	0	0	0	0	0
				141-13-9	Adoxal	CC(CCCC(C)C=O)CCC=C(C)C	-1.48736	0	1	0	0	0	0	0	0	0	1	0	0	0	0	0	0	0	0	0	0	0	0	0	0	0	0	0	0	0	0	0	0	0	0	0	0	0	0	0	0	0	0
				673-84-7	Allo-ocimene	C\C=C(/C)\C=C\C=C(C)C	-0.855235	0	0	0	0	0	1	0	0	0	0	0	0	0	0	0	0	0	0	0	0	0	0	0	0	0	0	0	0	0	0	0	0	0	0	0	0	0	0	0	0	0	0
				156420-69-8	Allyl Thiohexanoate	O=C([S]CC=C)CCCCC	-2.20796	0	0	0	0	0	0	0	0	0	0	0	0	0	0	0	0	1	0	0	0	0	0	0	0	0	1	0	0	0	0	0	0	0	0	0	0	0	0	0	0	0	0
				591-87-7	Allyl acetate	CC(=O)OCC=C	-0.867896	1	0	0	0	0	0	0	0	0	0	0	0	0	0	1	0	0	1	0	0	0	0	0	0	0	0	0	1	0	0	0	0	0	0	0	0	0	0	0	0	0	0
				1118-84-9	Allyl acetoacetate	CC(=O)CC(=O)OCC=C	-0.484737	0	0	0	0	0	0	0	0	0	0	0	0	0	0	0	0	1	0	0	0	0	0	0	0	0	0	0	0	0	0	0	0	0	0	0	0	0	0	0	0	0	0
				107-18-6	Allyl alcohol	OCC=C	-0.442254	0	0	0	0	0	0	0	0	0	0	0	0	0	0	0	0	0	0	0	0	0	0	0	0	0	0	0	1	0	0	0	0	0	0	0	0	0	0	0	0	0	0
				7493-63-2	Allyl anthranilate	Nc1ccccc1C(=O)OCC=C	0.369908	1	0	0	0	0	0	0	0	0	0	0	0	0	0	0	0	0	0	0	0	0	0	0	0	0	0	0	0	0	0	0	0	0	0	0	0	0	0	0	0	0	0
				583-04-0	Allyl benzoate	C=CCOC(=O)c1ccccc1	-1.00409	1	1	0	0	0	0	0	0	0	0	0	0	0	0	0	0	0	0	0	0	0	0	0	0	0	0	0	0	0	0	0	0	0	0	0	0	0	0	0	0	0	0
				2051-78-7	Allyl butanoate	CCCC(=O)OCC=C	-0.925293	1	0	0	1	0	0	0	0	0	0	0	1	0	0	0	0	0	0	0	0	0	0	0	0	0	1	0	0	0	0	0	0	0	0	0	0	0	0	0	0	0	0
				20474-93-5	Allyl butenoate	C\C=C\C(=O)OCC=C	-0.684459	1	0	0	0	0	0	0	0	0	1	0	0	0	0	0	0	0	0	0	0	0	0	0	0	0	0	0	1	0	0	0	0	0	0	0	0	0	0	0	0	0	0
				1866-31-5	Allyl cinnamate	C=CCOC(=O)\C=C\c1ccccc1	-1.77334	1	0	1	0	0	0	0	0	0	0	1	0	0	0	0	0	0	0	1	0	0	0	0	0	0	0	0	0	0	0	0	0	0	0	0	0	0	0	0	0	0	0
				4728-82-9	Allyl cyclohexaneacetate	C=CCOC(=O)CC1CCCCC1	-0.924056	0	0	1	0	0	0	0	0	0	0	0	0	0	0	0	0	0	0	0	0	0	0	0	0	0	0	0	0	0	0	0	0	0	0	0	0	0	0	0	0	0	0
				7493-65-4	Allyl cyclohexanebutyrate	C=CCOC(=O)CCCC1CCCCC1	-0.797268	1	0	1	0	0	0	0	0	0	0	0	0	0	0	0	0	0	0	0	0	0	0	0	0	0	1	0	0	0	0	0	0	0	0	0	0	0	0	0	0	0	0
				7493-66-5	Allyl 6-cyclohexanehexanoate	C=CCOC(=O)CCCCCC1CCCCC1	-0.242142	1	0	0	0	1	0	0	0	0	0	0	0	0	0	0	0	0	0	0	0	0	0	0	0	0	0	0	0	0	0	0	0	0	0	0	0	0	0	0	0	0	0
				2705-87-5	Allyl cyclohexanepropionate	C=CCOC(=O)CCC1CCCCC1	-1.29407	1	0	1	0	0	0	0	0	0	0	0	0	0	0	0	0	0	0	0	0	0	0	0	0	0	1	0	0	0	0	0	0	0	0	0	0	0	0	0	0	0	0
				7493-68-7	Allyl cyclohexanevalerate	C=CCOC(=O)CCCCC1CCCCC1	-0.381206	0	0	1	0	0	0	0	0	0	0	0	0	0	0	0	0	0	0	0	0	0	0	0	0	0	0	0	0	0	0	0	0	0	0	0	0	0	0	0	0	0	0
				68901-15-5	Allyl cyclohexyloxyacetate	O=C(OCC=C)COC1([H])CCCCC1	-0.260448	1	0	0	1	0	0	0	0	0	0	0	0	0	0	0	0	0	0	0	0	0	0	0	0	0	1	0	0	0	0	0	0	0	0	0	0	0	0	0	0	0	0
				68901-15-5	Allyl cyclohexyloxypropionate	O=C(OCC=C)CCOC1([H])CCCCC1	-0.0988913	1	0	0	1	0	0	0	0	0	0	0	0	0	0	0	0	0	0	0	0	0	0	0	0	0	1	0	0	0	0	1	0	0	0	0	0	0	0	0	0	0	0
				557-31-3	Allyl ethyl ether	CCOCC=C	-1.36577	0	0	0	0	0	0	0	0	0	0	0	0	0	0	1	0	0	0	0	0	0	0	0	0	0	0	0	0	0	0	0	0	0	0	0	0	0	0	0	0	0	0
				7493-69-8	Allyl ethylbutyrate	CCC(CC)C(=O)OCC=C	-1.07137	1	0	0	0	0	0	0	0	0	0	0	0	0	1	0	0	0	0	0	0	0	0	0	0	0	0	0	0	0	0	0	0	0	0	0	0	0	0	0	0	0	0
				1838-59-1	Allyl formate	C=CCOC=O	-0.631555	1	0	0	0	0	0	0	0	0	0	0	0	0	0	1	0	0	0	0	0	0	0	0	0	0	0	0	1	0	0	0	0	0	0	0	0	0	0	0	0	0	0
				4208-49-5	Allyl furoate	C=CCOC(=O)c1occc1	-0.507196	1	0	0	0	0	0	0	0	0	0	0	0	0	0	0	0	0	0	0	0	0	0	1	0	0	0	0	0	0	0	0	0	0	0	0	0	0	0	0	0	0	0
				142-19-8	Allyl heptanoate	CCCCCCC(=O)OCC=C	-1.40762	1	0	1	0	0	0	0	0	0	0	0	1	0	0	0	0	0	0	0	0	0	0	0	0	0	1	0	0	0	0	0	0	0	0	0	0	0	0	0	0	0	0
				123-68-2	Allyl hexanoate	CCCCCC(=O)OCC=C	-0.983768	1	0	0	0	1	0	0	0	0	0	0	0	0	0	0	0	0	1	0	0	0	0	0	0	0	1	0	0	0	0	0	0	0	0	0	0	0	0	0	0	0	0
				79-78-7	Allyl ionone	CC1=CCCC(C)(C)C1\C=C\C(=O)CCC=C	-0.759011	1	0	1	0	0	0	0	0	1	0	0	0	0	0	0	0	0	0	0	0	0	0	0	0	0	1	0	0	0	0	0	0	0	0	0	0	0	0	0	0	0	0
				67634-00-8	Allyl isoamyloxyacetate	O=C(OCC=C)COCCC(C)(C)[H]	-0.493579	1	0	0	1	0	1	0	0	0	0	0	1	0	0	0	0	0	0	0	0	0	0	0	0	0	1	0	0	0	0	0	0	0	0	0	0	0	0	0	0	0	0
				15727-77-2	Allyl isobutyrate	CC(C)C(=O)OCC=C	-0.850944	1	0	0	1	0	0	0	0	0	1	0	1	0	0	0	0	1	0	0	0	0	0	0	0	0	0	0	0	0	0	0	0	0	0	0	0	0	0	0	0	0	0
					Allyl isohexanoate	O=C(OCC=C)CCC(C)(C)[H]	-1.08936	1	0	0	0	1	0	0	0	0	0	0	1	0	0	0	0	0	0	0	0	0	0	0	0	0	1	0	0	0	0	0	0	0	0	0	0	0	0	0	0	0	0
				57-06-7	Allyl isothiocyanate	C=CCN=C=S	0.598252	0	0	0	0	0	0	0	0	0	0	0	0	0	0	0	0	0	0	0	0	0	0	0	0	0	0	0	1	0	0	0	0	0	0	0	0	0	0	0	0	0	0
				2835-39-4	Allyl isovalerate	CC(C)CC(=O)OCC=C	-1.09262	1	0	0	0	0	0	0	0	0	0	0	0	0	0	0	0	0	1	0	0	0	0	0	0	0	0	0	0	0	0	0	0	0	0	0	0	0	0	0	0	0	0
				1070-35-5	Allyl 4-oxopentanoate	CC(=O)CCC(=O)OCC=C	-0.312119	1	0	1	0	0	0	0	0	0	0	0	0	0	0	0	0	0	0	0	0	0	0	0	0	0	0	0	0	0	1	0	0	0	0	0	0	0	0	0	0	0	0
				870-23-5	Allyl mercaptan	SCC=C	-0.646877	0	0	1	0	0	0	0	0	0	0	0	0	0	0	0	0	0	0	0	0	0	0	0	0	0	0	0	1	1	0	0	0	0	0	0	0	0	0	0	0	0	0
				2179-58-0	Allyl methyl disulfide	CSSCC=C	-1.8583	0	0	0	0	0	0	0	1	0	0	0	0	0	0	0	0	0	0	0	0	0	0	0	0	0	0	0	0	0	0	0	0	0	0	0	0	0	0	0	0	0	0
				10152-76-8	Allyl methyl sulfide	CSCC=C	-1.43397	0	0	0	0	0	0	0	1	0	0	0	0	0	0	0	0	0	0	0	0	0	0	0	0	0	0	0	0	1	0	0	0	0	0	0	0	0	0	0	0	0	0
				90195-83-8	Allyl methyl tetrasulfide	CSSSSCC=C	-2.26466	0	0	0	0	0	0	0	1	0	0	0	0	0	0	0	0	0	0	0	0	0	0	0	0	0	0	0	1	0	0	0	0	0	0	0	0	0	0	0	0	0	0
				34135-85-8	Allyl methyl trisulfide	CSSSCC=C	-2.16702	0	0	0	0	0	0	0	0	0	0	0	0	0	0	0	0	0	0	0	0	0	0	0	0	0	0	0	0	1	0	0	0	0	0	0	0	0	0	0	0	0	0
				67634-01-9	Allyl methylbutoxyacetate	CCC(C)COCC(=O)OCC=C	-0.488437	1	0	0	1	0	1	0	0	0	0	0	0	0	0	0	0	0	0	0	0	0	0	0	0	0	0	0	0	0	0	0	0	0	0	0	0	0	0	0	0	0	0
				93963-13-4	Allyl methylbutyrate	CCC(C)C(=O)OCC=C	-1.06616	1	0	1	0	0	0	1	0	0	0	0	0	0	1	0	0	0	0	0	0	0	0	0	0	0	1	0	0	0	0	0	1	0	0	0	0	0	0	0	0	0	0
					Allyl methylthiopropionate	O=C(OCC=C)CC[S]C	-1.17462	0	0	0	0	0	0	0	0	0	0	0	0	0	0	0	0	1	0	0	0	0	0	0	0	0	1	0	0	0	0	0	0	0	0	0	0	0	0	0	0	0	0
				7493-72-3	Allyl nonanoate	CCCCCCCCC(=O)OCC=C	-2.20474	1	0	0	0	1	0	0	0	0	0	0	0	1	0	0	0	0	1	0	0	0	0	0	0	0	1	0	0	0	0	0	0	0	0	0	0	0	0	0	1	0	0
				4230-97-1	Allyl octanoate	CCCCCCCC(=O)OCC=C	-2.23242	1	0	0	0	1	0	0	0	0	0	0	1	0	0	0	0	0	1	0	0	0	0	0	0	0	1	0	0	0	0	0	0	0	0	0	0	0	0	0	0	0	0
				6321-45-5	Allyl pentanoate	O=C(OCC=C)CCCC	-1.31387	1	0	0	0	0	0	0	0	0	0	0	1	0	0	0	0	0	1	0	0	0	0	0	0	0	1	0	0	0	0	0	1	0	0	0	0	0	0	0	0	0	0
				7493-74-5	Allyl phenoxyacetate	C=CCOC(=O)COc1ccccc1	-1.53006	1	0	1	0	0	0	0	0	0	0	0	0	0	0	0	0	0	0	0	0	0	0	0	0	0	1	0	0	0	0	0	0	0	0	0	0	1	0	0	0	0	0
				1797-74-6	2-Propenyl phenylacetate	C=CCOC(=O)Cc1ccccc1	-1.24305	0	0	1	0	0	0	0	0	0	0	0	0	0	0	0	0	0	0	0	0	0	0	0	0	0	1	0	0	0	0	0	0	0	0	0	0	1	0	0	0	0	0
					Allyl pivalate	CC(C)(C)C(=O)OCC=C	-0.871941	1	0	0	1	0	0	0	0	0	0	0	0	0	0	0	0	1	0	0	0	0	0	0	0	0	0	0	0	0	0	1	0	0	0	0	0	0	0	0	0	0	0
				33368-82-0	Allyl propenyl disulfide	C\C=C\SSCC=C	-2.25857	0	0	0	0	0	0	0	0	0	0	0	0	0	0	0	0	0	0	0	0	0	0	0	0	0	0	0	0	0	0	0	0	0	0	0	0	0	0	0	0	0	0
				2408-20-0	Allyl propionate	CCC(=O)OCC=C	-0.75358	1	0	0	0	0	0	0	0	0	0	0	1	0	0	0	0	1	0	0	0	0	0	0	0	0	0	0	1	0	0	0	0	0	0	1	0	0	0	0	0	0	0
				2179-59-1	Allyl propyl disulphide	CCCSSCC=C	-2.31275	0	0	0	0	0	0	0	0	0	0	0	0	0	0	0	0	0	0	0	0	0	0	0	0	0	0	0	0	1	0	0	0	0	0	0	0	0	0	0	0	0	0
				27817-67-0	Allyl propyl sulfide	CCCSCC=C	-2.11852	0	0	0	0	0	0	0	1	0	0	0	0	0	0	0	0	0	0	0	0	0	0	0	0	0	0	0	0	1	0	0	0	0	0	0	0	0	0	0	0	0	0
				33922-73-5	Allyl propyl trisulfide	CCCSSSCC=C	-2.34761	0	0	0	0	0	0	0	0	0	0	0	0	0	0	0	0	0	0	0	0	0	0	0	0	0	0	0	1	1	0	0	0	0	0	0	0	0	0	0	0	0	0
					Allyl pyruvate	CC(=O)C(=O)OCC=C	-0.710886	1	0	1	0	0	0	0	0	0	0	0	0	0	0	1	0	0	0	0	0	0	0	0	0	0	0	0	0	0	0	0	0	0	0	0	0	0	0	0	0	0	0
				7493-75-6	Allyl sorbate	C\C=C\C=C\C(=O)OCC=C	-0.889441	1	0	1	0	0	0	0	0	0	0	0	0	0	0	0	0	0	0	0	0	0	0	0	0	0	1	0	0	0	0	0	0	0	0	0	0	0	0	0	0	1	0
				592-88-1	Allyl sulfide	C=CCSCC=C	-2.14551	0	0	1	0	0	0	0	0	0	0	0	0	0	0	0	0	0	0	0	0	0	0	0	0	0	0	0	1	0	0	0	0	0	0	0	0	0	0	0	0	0	0
				41820-22-8	Allyl thiopropionate	CCC(=O)SCC=C	-1.11972	0	0	1	0	0	0	0	0	0	1	0	0	0	0	0	0	0	0	0	0	0	0	0	0	0	0	0	0	1	0	0	0	0	0	0	0	0	0	0	0	0	0
				7493-71-2	Allyl tiglate	C\C=C(/C)\C(=O)OCC=C	-0.908698	1	0	1	1	0	1	0	0	0	0	0	0	0	0	0	0	0	0	0	1	0	0	0	0	0	0	0	0	0	0	0	0	0	0	0	0	0	0	0	0	0	0
				7493-76-7	Allyl undecenoate	C=CCCCCCCCCC(=O)OCC=C	-2.15287	0	0	1	0	1	0	0	0	0	0	0	0	1	0	0	0	0	0	0	0	0	0	0	0	0	1	0	0	0	0	0	0	0	0	0	0	0	0	0	0	0	0
				6627-88-9	Allyldimethoxyphenol	COc1cc(CC=C)cc(OC)c1O	-0.416384	0	0	0	0	0	0	0	0	0	0	1	0	0	0	0	0	0	0	0	0	0	0	0	0	0	0	0	0	0	1	0	0	0	0	0	0	0	1	0	0	0	0
				7779-50-2	omega-6-Hexadecenlactone	O=C1CCCCC=CCCCCCCCCCO1	-2.7398	0	0	0	0	0	0	0	0	0	0	0	0	0	0	0	0	0	0	0	0	0	0	0	0	0	0	0	0	0	0	0	0	0	0	0	0	0	0	0	0	0	0
				41199-19-3	Ambrinol	CC1(O)CCC2C(=CCCC2(C)C)C1	-0.268761	0	0	0	0	0	0	0	0	0	0	0	0	0	0	0	0	0	0	0	1	0	0	0	0	0	0	0	0	0	0	0	0	0	0	0	0	0	0	0	0	0	0
				7664-41-7	Ammonia	N	1.25309	0	0	0	0	0	0	0	0	0	0	0	0	0	0	0	0	0	0	0	0	0	0	0	0	0	0	0	0	0	0	0	0	0	0	0	0	0	0	0	0	0	0
				12124-99-1	Ammonium hydrogen sulphide	[NH4+].S	1.25309	0	0	0	0	0	0	0	0	0	0	0	0	0	0	0	0	0	0	0	0	0	0	0	0	0	0	0	0	0	0	0	0	0	0	0	0	0	0	0	0	0	0
				1336-21-6	Ammonium hydroxide	[NH4+].[OH-]	1.25309	0	0	0	0	0	0	0	0	0	0	0	0	0	0	0	0	0	0	0	0	0	0	0	0	0	0	0	0	0	0	0	0	0	0	0	0	0	0	0	0	0	0
				7563-33-9	Ammonium isovalerate	[NH4+].CC(C)CC(=O)[O-]	-0.860289	1	0	0	0	0	0	0	0	0	0	0	0	0	0	0	0	0	0	0	0	0	0	0	0	0	0	1	0	0	0	0	0	0	0	0	0	0	0	0	0	0	0
				12135-76-1	Ammonium sulfide	[NH4+].[S-2]	1.25309	0	0	0	0	0	0	0	0	0	0	0	0	0	0	0	0	0	0	0	0	0	0	0	0	0	0	0	0	0	0	0	0	0	0	0	0	0	0	0	0	0	0
				3487-99-8	Amyl cinnamate	CCCCCOC(=O)\C=C\c1ccccc1	-1.02754	0	1	1	0	0	0	0	0	0	0	0	0	0	0	0	0	0	0	1	0	0	0	0	0	0	0	0	0	0	0	0	0	0	0	0	0	0	0	0	0	0	0
				628-63-7	Pentyl acetate	CCCCCOC(=O)C	0.372715	1	0	0	0	0	0	0	0	0	0	0	0	0	0	1	0	0	0	0	0	0	0	0	0	0	0	0	0	0	0	0	0	0	0	0	0	0	0	0	0	0	0
				625-16-1	tert-Amyl acetate	CCC(C)(C)OC(=O)C	-1.04595	1	0	0	0	0	0	0	0	0	1	0	0	0	0	0	0	0	0	0	0	0	0	0	1	0	0	0	0	0	0	0	0	0	0	0	0	0	0	0	0	0	0
				71-41-0	Amyl alcohol	CCCCCO	-0.431846	0	0	0	0	0	0	0	0	0	0	0	0	0	0	0	0	0	0	0	0	0	0	0	0	0	0	0	0	0	0	0	0	0	0	0	0	0	0	0	0	0	0
				7785-63-9	Amyl angelate	CCCCCOC(=O)\C(=C/C)\C	-1.53463	1	1	1	0	0	0	0	0	0	0	0	1	0	0	0	0	0	1	0	0	0	0	0	0	0	0	0	0	0	0	0	0	0	0	0	0	0	0	0	0	0	0
				30100-15-3	Amyl anthranilate	CCCCCOC(=O)c1ccccc1N	0.057421	1	1	1	0	0	0	0	0	0	0	0	0	0	0	0	0	0	0	0	0	0	0	0	0	0	0	0	0	0	0	0	0	0	0	0	0	0	0	0	0	0	0
				2049-96-9	Amyl benzoate	CCCCCOC(=O)c1ccccc1	-1.12591	1	0	1	0	0	0	0	0	0	0	0	0	0	0	0	0	0	0	1	0	0	0	0	0	0	0	0	0	0	0	0	0	0	0	0	0	0	0	0	0	0	0
					Amyl benzyl ether	CCCCCOCc1ccccc1	-0.786047	1	1	0	1	0	1	0	0	0	0	0	0	0	0	0	0	0	0	0	0	0	0	0	0	0	0	0	0	0	0	0	0	0	0	0	0	0	0	0	0	0	0
				25415-76-3	Amyl butenoate	CCCCCOC(=O)\C=C\C	-0.740479	1	0	0	0	0	0	0	0	0	1	0	1	0	0	0	0	0	0	0	0	0	0	0	0	0	0	0	1	0	0	0	0	0	0	0	0	0	0	0	0	0	0
				540-18-1	Amyl butyrate	CCCCCOC(=O)CCC	-0.892566	1	0	0	0	0	0	0	0	0	0	0	1	0	0	0	0	0	0	0	0	0	0	0	0	0	0	0	0	0	0	0	0	0	0	0	0	0	0	0	0	0	0
				5933-87-9	Amyl decanoate	CCCCCCCCCC(=O)OCCCCC	-2.49416	0	0	0	0	1	0	0	0	0	0	0	0	0	1	0	0	0	0	0	0	0	0	0	0	0	0	0	0	0	0	0	0	0	0	0	0	0	0	0	0	0	0
				5350-03-8	Amyl dodecanoate	CCCCCCCCCCCC(=O)OCCCCC	-2.50407	0	0	0	0	1	0	0	0	0	0	0	0	0	1	0	0	0	1	0	0	0	0	0	0	0	0	0	0	0	0	0	0	0	0	0	0	0	0	0	0	0	0
				638-49-3	Amyl formate	CCCCCOC=O	0.298667	1	0	1	1	0	0	0	0	0	1	0	0	0	0	0	0	0	1	0	0	0	0	0	0	0	0	0	0	0	0	0	0	0	0	0	0	0	0	0	0	0	0
				1334-82-3	Amyl furoate	CCCCCOC(=O)c1occc1	-0.287196	1	0	1	0	0	1	0	0	0	0	0	0	0	0	0	0	0	1	0	0	0	0	1	0	0	0	0	0	0	0	0	1	0	0	0	0	0	0	0	0	0	0
				7493-82-5	Amyl heptanoate	CCCCCCC(=O)OCCCCC	-2.74715	1	0	0	1	0	0	0	0	0	0	0	0	0	0	1	0	0	1	0	0	0	0	0	0	0	0	0	0	0	0	0	0	0	0	0	0	0	0	0	0	0	0
				540-07-8	Amyl hexanoate	CCCCCOC(=O)CCCCC	-2.41227	1	0	0	1	0	0	1	0	0	0	0	1	0	0	0	0	0	0	0	0	0	0	0	0	0	1	0	0	0	0	0	0	0	0	1	0	0	0	0	0	0	0
				2445-72-9	Amyl isobutyrate	CCCCCOC(=O)C(C)C	-1.14982	0	0	0	0	0	0	0	0	0	0	0	0	0	0	0	0	0	0	0	0	0	0	0	0	0	0	0	0	0	0	0	0	0	0	0	0	0	0	0	0	0	0
					Amyl isohexanoate	CCCCCOC(=O)CCC(C)C	-2.61712	1	0	0	0	0	0	0	0	0	0	0	1	0	1	0	0	0	0	0	0	0	0	0	0	0	0	0	0	0	0	0	0	0	0	0	0	0	0	0	0	0	0
				629-12-9	Amyl isothiocyanate	CCCCCN=C=S	-0.600348	0	0	0	0	0	0	0	0	0	0	0	0	0	0	0	0	0	0	0	0	0	0	0	0	0	0	0	1	0	0	0	0	0	0	0	0	0	0	0	0	0	1
				25415-62-7	Amyl isovalerate	CCCCCOC(=O)CC(C)C	-2.48044	1	0	0	0	0	0	0	0	0	0	0	1	0	0	0	0	0	0	0	0	0	0	0	0	0	0	0	0	0	0	0	0	0	0	0	0	0	0	0	0	0	0
				65504-96-3	Amyl keto dioxane	CCCCCC1COC(=O)CO1	-0.445736	1	0	0	0	0	0	0	0	0	0	0	0	0	0	0	0	0	1	0	0	0	0	1	0	0	0	0	0	0	0	0	0	0	1	0	0	0	0	0	0	0	0
				6382-06-5	Amyl lactate	CCCCCOC(=O)C(C)O	-0.322669	1	0	0	0	0	0	0	0	0	0	0	0	0	0	0	0	0	0	0	0	0	0	1	0	0	0	0	0	0	0	0	0	0	0	0	0	0	0	0	0	0	0
				20279-49-6	Amyl levulinate	O=C(OCCCCC)CCC(C)=O	-0.330689	1	0	0	0	0	0	0	0	0	0	0	0	0	1	0	0	0	1	0	0	0	0	1	0	0	0	0	0	0	0	0	0	0	0	0	0	0	0	0	0	0	0
				72437-68-4	Amyl methyl disulfide	CCCCCSSC	-2.66388	0	0	0	1	0	0	0	1	0	0	0	0	0	0	0	0	0	0	0	0	0	0	0	0	0	0	0	0	1	0	0	0	0	0	0	0	0	0	0	0	0	1
				61531-45-1	Amyl nonanoate	CCCCCCCCC(=O)OCCCCC	-2.57562	1	1	0	0	0	0	0	0	0	0	0	0	1	1	0	0	0	1	0	0	0	0	0	0	0	0	0	0	0	0	0	0	0	0	0	0	0	0	0	0	0	0
				638-25-5	Amyl octanoate	CCCCCCCC(=O)OCCCCC	-2.69527	1	1	1	0	1	0	0	0	0	0	0	0	0	1	0	0	0	0	0	0	0	0	0	0	0	0	0	0	0	0	0	0	0	0	0	0	0	0	0	0	0	0
				5137-52-0	Amyl phenylacetate	CCCCCOC(=O)Cc1ccccc1	-1.30071	1	0	1	0	0	0	0	0	0	0	0	1	0	0	0	0	0	0	1	0	0	0	0	0	0	0	0	0	0	0	0	0	0	0	0	0	1	0	0	0	0	0
				624-54-4	Amyl propionate	CCCCCOC(=O)CC	-1.22267	1	0	1	0	0	0	0	0	0	0	0	1	0	0	0	0	1	0	0	0	0	0	0	0	0	1	0	0	0	0	0	0	0	0	0	0	0	0	0	0	0	0
				2050-08-0	Amyl salicylate	CCCCCOC(=O)c1ccccc1O	-0.911915	0	1	1	0	0	0	0	0	0	0	0	0	0	0	0	0	0	0	1	0	0	0	0	0	0	0	0	0	0	0	1	0	0	0	0	0	0	0	0	0	0	0
				7785-65-1	Amyl tiglate	CCCCCOC(=O)\C(=C\C)\C	-1.38975	1	1	1	0	0	1	0	0	0	0	0	0	0	0	0	0	0	0	0	0	0	0	0	0	0	0	0	0	0	0	0	0	0	0	0	0	0	0	0	0	0	0
				2173-56-0	Amyl valerate	CCCCCOC(=O)CCCC	-2.26733	1	0	0	0	0	0	0	0	0	0	0	1	0	0	1	0	0	0	0	0	0	0	0	0	0	0	0	0	0	0	0	0	0	0	0	0	0	0	0	0	0	0
				60763-41-9	Amylcinnamaldehyde diethyl acetal	CCCCCC(=Cc1ccccc1)C(OCC)OCC	-1.00834	0	1	0	1	0	0	0	0	0	0	0	0	0	0	0	0	0	0	0	0	0	0	0	0	0	0	0	0	0	0	0	0	0	0	0	0	0	0	0	0	0	0
				91-87-2	Amylcinnamaldehyde dimethyl acetal	CCCCC\C(=C/c1ccccc1)\C(OC)OC	-1.07527	0	1	0	1	0	0	0	0	0	0	0	0	0	0	0	0	0	0	0	0	0	0	0	0	0	0	0	0	0	0	0	0	0	0	0	0	0	0	0	0	0	0
				122-40-7	Amylcinnamaldehyde	CCCCCC(=CC=O)c1ccccc1	-0.948407	0	1	0	0	0	0	0	0	0	0	0	0	0	0	0	0	0	0	0	0	0	0	0	0	0	0	0	0	0	0	0	0	0	0	0	0	0	0	0	0	0	0
				7493-78-9	Amylcinnamyl acetate	CCCCC\C(=C/c1ccccc1)\COC(=O)C	-0.928946	1	1	0	0	0	0	0	0	0	0	1	0	0	0	0	0	0	0	1	0	0	0	0	0	0	0	0	0	0	0	0	0	0	0	0	0	0	0	0	0	0	0
				101-85-9	Amylcinnamyl alcohol	CCCCC\C(=C/c1ccccc1)\CO	-0.723083	1	1	1	0	0	0	1	0	0	0	0	0	0	0	0	0	0	0	0	0	0	0	0	0	0	0	0	0	0	0	0	0	0	0	1	0	0	0	0	0	0	0
				7493-79-0	Amylcinnamyl formate	CCCCC\C(=C/c1ccccc1)\COC=O	-0.519433	0	1	1	1	0	1	0	0	0	0	0	0	0	0	0	0	0	0	1	0	0	0	0	0	0	0	0	0	0	0	0	0	0	1	0	0	0	0	0	0	0	0
				7493-80-3	Amylcinnamyl isovalerate	CCCCC\C(=C/c1ccccc1)\COC(=O)CC(C)C	-1.10514	1	1	0	0	0	1	0	0	0	0	1	0	0	0	0	0	0	0	0	0	0	0	0	0	0	0	0	0	0	0	0	0	0	0	0	0	0	0	0	0	0	0
				25564-22-1	Amylcyclopentenone	CCCCCC1=CCCC1=O	-0.706441	1	1	0	0	0	0	0	0	0	0	0	0	0	0	0	0	0	0	0	0	0	0	0	0	0	0	0	0	0	0	0	0	0	0	0	0	0	0	0	0	0	0
				4180-23-8	trans-Anethole	COc1ccc(\C=C\C)cc1	-0.901194	0	0	1	0	0	1	0	0	0	0	0	0	0	0	0	0	0	0	0	0	0	0	0	0	0	0	0	0	0	0	0	0	0	0	0	0	0	0	0	0	0	0
				565-63-9	Angelic acid	C\C=C(\C)/C(=O)O	-1.14633	0	0	0	0	0	0	0	0	0	0	1	0	0	0	0	0	0	0	0	0	0	0	1	0	0	0	0	0	0	0	0	0	0	0	0	0	0	0	0	0	0	0
				591-12-8	alpha-Angelica lactone	CC1=CCC(=O)O1	-0.315773	0	0	1	0	0	0	0	0	0	0	0	0	0	0	0	0	0	0	0	0	0	0	0	0	0	0	0	0	0	0	0	0	0	0	0	0	0	0	0	0	0	0
				591-11-7	beta-Angelica lactone	CC1OC(=O)C=C1	-0.0954407	0	0	1	0	0	1	0	0	0	0	0	0	1	0	0	0	0	0	0	0	0	0	0	0	0	0	0	0	0	0	0	0	0	0	0	0	0	0	0	0	0	0
				5420-89-3	Anisaldehyde 2,3-butyleneglycol acetal	COc1ccc(cc1)C2OC(C)C(C)O2	-0.165942	0	1	0	0	0	0	0	0	0	0	0	0	0	0	0	0	0	0	0	0	0	0	0	0	0	0	0	0	0	0	0	0	0	0	0	0	0	0	0	0	0	0
				2403-58-9	Anisaldehyde diethyl acetal	CCOC(OCC)c1ccc(OC)cc1	-0.365742	0	1	1	0	0	0	0	0	0	0	1	0	0	0	0	0	0	0	0	0	0	0	0	0	0	0	0	0	0	0	1	0	0	0	0	0	0	0	0	0	0	0
				2186-92-7	Anisaldehyde dimethyl acetal	COC(OC)c1ccc(OC)cc1	-0.330917	0	1	0	1	0	0	0	0	0	0	1	0	0	0	0	0	0	0	0	0	0	0	0	0	0	0	0	0	0	0	0	0	0	0	0	0	0	0	0	0	0	0
					Anisaldehyde hexylene glycol acetal	COc1ccc(cc1)C2OC(C)CC(C)(C)O2	-0.100883	0	1	1	0	0	0	0	0	0	0	0	0	0	0	0	0	0	0	0	0	0	0	0	0	0	0	0	0	0	0	1	0	0	0	0	0	0	0	0	0	0	0
				6414-32-0	Anisaldehyde propylene glycol acetal	COc1ccc(cc1)C2OCC(C)O2	-0.12344	0	1	1	0	0	0	0	0	0	0	0	0	0	0	0	0	0	0	0	0	0	0	0	0	0	0	0	0	0	0	1	0	0	0	0	0	0	0	0	0	0	0
				123-11-5	Anisaldehyde	COc1ccc(C=O)cc1	-0.275642	1	1	1	0	0	1	0	0	0	0	0	0	0	0	0	0	0	0	0	0	0	0	0	0	0	0	0	0	0	0	0	0	0	0	0	0	0	0	0	0	0	0
				100-09-4	Anisic acid	COc1ccc(cc1)C(=O)O	-0.720294	0	0	1	0	0	0	0	0	0	0	1	0	0	0	0	0	0	0	0	0	0	0	0	0	0	0	0	0	0	0	0	0	0	0	0	0	0	0	0	0	0	0
				100-66-3	Anisole	COc1ccccc1	-0.537245	0	0	1	0	0	0	0	0	0	0	0	0	0	0	0	0	0	0	0	0	0	0	0	0	0	0	0	0	0	0	0	0	0	0	0	0	0	0	0	0	0	0
				104-21-2	Anisyl acetate	COc1ccc(COC(=O)C)cc1	-0.0377757	1	1	0	0	0	0	0	0	0	0	0	0	0	0	0	0	0	0	1	0	0	0	0	0	0	0	0	0	0	0	0	0	0	0	0	0	0	0	0	0	0	0
				104-20-1	Anisyl acetone	COc1ccc(CCC(=O)C)cc1	-0.658255	1	1	1	0	0	0	0	0	0	0	0	0	0	0	0	0	0	0	0	0	0	0	0	0	0	0	0	0	0	0	0	0	0	0	0	0	0	0	0	0	0	0
				105-13-5	Anisyl alcohol	COc1ccc(CO)cc1	-0.128163	1	1	1	0	0	0	0	0	0	0	0	0	0	0	0	0	0	0	1	0	0	0	0	0	0	0	0	0	0	0	0	0	0	0	0	1	0	0	0	0	0	0
				6963-56-0	Anisyl butyrate	CCCC(=O)OCc1ccc(OC)cc1	-0.866757	1	1	1	0	0	0	0	0	0	0	0	0	0	0	0	0	0	0	0	0	0	0	0	0	0	0	0	0	0	0	0	0	0	0	0	0	0	0	0	0	0	0
				122-91-8	Anisyl formate	COc1ccc(COC=O)cc1	-0.41165	0	1	1	1	0	0	0	0	0	0	1	0	0	0	0	0	0	0	0	0	0	0	0	0	0	0	0	0	0	0	0	0	0	0	0	0	0	0	0	0	0	0
				6624-60-8	Anisyl hexanoate	CCCCCC(=O)Oc1ccc(OC)cc1	-0.944958	1	0	1	0	0	0	0	0	0	0	0	0	0	0	0	0	0	0	0	0	0	0	0	0	0	0	0	0	0	0	0	0	0	0	0	0	0	0	0	0	0	0
				71172-26-4	Anisyl isobutyrate	COc1ccc(COC(=O)C(C)C)cc1	-0.810116	1	1	1	0	0	0	0	0	0	0	0	0	0	0	0	0	0	0	0	0	0	0	0	0	0	0	0	0	0	0	0	0	0	0	0	0	0	0	0	0	0	0
				68922-04-3	Anisyl isovalerate	COc1ccc(OC(=O)CC(C)C)cc1	-0.47884	1	0	1	0	0	0	0	0	0	0	1	0	0	0	0	0	0	0	0	0	0	0	0	0	0	0	0	0	0	0	0	0	0	0	0	0	0	0	0	0	0	0
				102-17-0	Anisyl phenylacetate	COc1ccc(COC(=O)Cc2ccccc2)cc1	-1.64407	0	0	0	0	0	0	0	0	0	0	0	0	0	0	0	0	0	0	1	0	0	1	0	0	0	0	0	0	0	0	0	0	0	0	0	0	1	0	0	0	0	0
				7549-33-9	Anisyl propionate	CCC(=O)OCc1ccc(OC)cc1	-0.490745	1	1	1	0	0	0	0	0	0	0	0	0	0	0	0	0	0	0	0	0	0	0	0	0	0	0	0	0	0	0	1	0	0	0	0	0	0	0	0	0	0	0
					Anisyl valerate	CCCCC(=O)Oc1ccc(OC)cc1	-0.513117	1	0	1	0	0	0	0	0	0	0	0	0	0	0	0	0	0	0	0	0	0	0	0	0	0	0	0	0	0	0	0	0	0	0	0	0	0	0	0	0	0	0
				943-88-4	Anisylidene acetone	COc1ccc(C=CC(=O)C)cc1	-0.37852	0	1	1	0	0	0	0	0	0	0	0	0	0	0	0	0	0	0	0	0	0	0	0	0	0	0	0	0	0	0	0	0	0	0	0	1	0	0	0	0	0	0
				523-80-8	Apiole	COc1cc(CC=C)c(OC)c2OCOc12	-0.612875	0	0	0	0	0	0	0	0	0	0	1	0	0	0	0	0	0	0	0	0	0	0	0	0	0	0	0	0	0	0	0	0	0	0	0	0	0	1	0	0	0	0
				506-32-1	Arachidonic acid	CCCCC\C=C/C\C=C/C\C=C/C\C=C/CCCC(=O)O	-0.506113	0	0	0	0	1	0	0	0	0	0	0	0	0	0	0	0	0	0	0	0	0	0	0	0	0	0	0	0	0	0	0	0	0	0	0	0	0	0	0	0	0	0
				546-49-6	Artemisia Ketone	CC(=CC(=O)C(C)(C)C=C)C	-1.08354	0	0	0	1	0	1	0	0	0	0	0	0	0	0	0	0	0	0	0	0	0	0	0	1	0	0	0	0	0	0	0	0	0	0	0	0	1	0	0	0	0	0
					Benzaldehyde dibutyl acetal	CCCCOC(OCCCC)c1ccccc1	-0.867435	0	0	1	0	0	0	0	0	0	0	0	0	0	0	0	0	0	0	0	0	0	0	0	0	0	0	0	0	0	0	1	0	0	0	0	0	0	0	0	0	0	0
				774-48-1	Benzaldehyde diethyl acetal	CCOC(OCC)c1ccccc1	-0.483743	0	0	1	1	0	0	0	0	0	0	1	0	0	0	0	0	0	0	0	0	0	0	0	0	0	0	0	0	0	0	0	0	0	0	0	0	0	0	0	0	0	0
				94231-95-5	Benzaldehyde diisoamyl acetal	CC(C)CCOC(OCCC(C)C)c1ccccc1	-0.625796	1	0	1	0	0	0	0	0	0	0	0	0	0	0	0	0	0	0	0	0	0	0	0	0	0	0	0	0	0	0	1	0	0	0	0	0	0	0	0	0	0	0
				1125-88-8	Benzaldehyde dimethyl acetal	COC(OC)c1ccccc1	-0.359939	0	0	1	0	0	0	0	0	0	0	0	0	0	0	0	0	0	0	0	0	0	0	0	0	0	0	0	0	0	0	0	0	0	0	0	0	0	0	0	0	0	0
					Benzaldehyde ethyl methyl acetal	CCOC(OC)c1ccccc1	-0.321081	0	0	0	1	0	0	0	0	0	0	0	0	0	0	0	0	0	0	0	0	0	0	0	0	0	0	0	0	0	0	0	0	0	0	0	0	0	0	0	0	0	0
				1319-88-6	Benzaldehyde glyceryl acetal	OCC1COC(O1)c2ccccc2	-0.199775	0	0	0	0	0	0	0	0	0	0	0	0	0	0	0	0	0	0	0	0	0	0	0	0	0	0	0	0	0	0	0	0	0	0	0	0	0	0	0	0	0	0
				100-52-7	Benzaldehyde	O=Cc1ccccc1		0	0	0	0	0	0	0	0	0	0	0	0	0	0	0	0	0	0	0	0	0	0	0	0	0	0	0	0	0	0	0	0	0	0	0	0	0	0	0	0	0	0
				108-98-5	Benzenethiol	Sc1ccccc1	-0.239755	0	0	0	0	0	0	0	0	0	0	0	0	0	0	0	0	0	0	0	0	1	0	0	0	0	0	0	0	0	1	0	0	0	0	0	0	0	0	0	0	0	0
				4265-16-1	Benzofurancarboxaldehyde	O=Cc1oc2ccccc2c1		0	0	1	0	0	0	0	0	0	0	0	0	0	0	0	0	0	0	0	0	0	0	0	0	0	0	0	0	0	0	0	0	0	0	0	0	0	0	0	0	0	0
				65-85-0	Phenylformic acid	OC(=O)c1ccccc1		0	0	0	0	0	0	0	0	0	0	0	0	0	0	0	0	0	0	1	0	0	0	0	0	0	0	0	0	0	0	0	0	0	0	0	0	0	0	0	0	0	0
				119-53-9	Benzoin	OC(C(=O)c1ccccc1)c2ccccc2	0.275131	0	0	1	0	0	0	0	0	0	0	1	0	0	0	0	0	0	0	0	0	0	0	0	0	0	0	0	0	0	0	0	0	0	0	0	0	0	0	0	0	0	0
				100-47-0	Benzonitrile	N#Cc1ccccc1		0	0	0	0	0	0	0	0	0	0	0	0	0	0	0	0	0	0	0	0	0	0	0	0	0	0	0	0	0	0	0	0	0	0	0	0	0	0	0	0	0	0
				119-61-9	Benzophenone	O=C(c1ccccc1)c2ccccc2	0.170252	0	0	0	0	0	0	0	0	0	0	0	0	0	0	0	0	0	0	0	0	0	1	0	0	0	0	0	0	0	0	0	0	0	0	0	0	0	0	0	0	0	0
				95-16-9	Benzothiazole	c1ccc2scnc2c1	-0.00917125	0	0	0	0	0	0	0	1	0	0	0	0	0	0	0	0	0	0	0	0	0	0	0	0	0	0	0	0	0	1	0	0	0	0	0	0	0	0	0	0	0	1
				95-15-8	Benzothiophene	c1ccc2sccc2c1	-0.3838	0	0	0	0	0	0	0	1	0	0	0	0	0	0	0	0	0	0	0	1	0	0	0	0	0	0	0	0	0	1	0	0	0	0	0	0	0	0	0	0	0	0
				140-11-4	Benzyl acetate	CC(=O)OCc1ccccc1	-0.392511	1	1	1	0	0	0	0	0	0	0	0	0	0	0	0	0	0	0	0	0	0	0	0	0	0	0	0	0	0	0	0	0	0	0	0	0	0	0	0	0	0	0
				5396-89-4	Benzyl acetoacetate	CC(=O)CC(=O)OCc1ccccc1	-0.0130569	1	1	0	0	0	0	0	0	0	1	0	0	0	0	0	0	0	0	1	0	0	0	0	0	0	0	0	0	0	0	0	0	0	0	0	0	0	0	0	0	0	0
				100-51-6	Benzyl alcohol	OCc1ccccc1	-0.247241	1	0	1	0	0	0	0	0	0	0	0	0	0	0	0	0	0	0	0	0	0	0	0	0	0	0	0	0	0	0	0	0	0	0	0	0	0	0	0	0	0	0
				82185-41-9	Benzyl anthranilate	Nc1ccccc1C(=O)OCc2ccccc2	-0.792931	0	1	1	0	0	0	0	0	0	0	0	0	0	0	0	1	0	0	0	0	0	0	0	0	0	0	0	0	0	0	0	0	0	0	0	0	0	0	0	0	0	0
				120-51-4	Benzyl benzoate	O=C(OCc1ccccc1)c2ccccc2	-1.12471	1	0	1	0	0	0	0	0	0	0	0	0	0	0	0	0	0	0	1	0	0	0	0	0	0	0	0	0	0	0	0	0	0	0	0	0	0	0	0	0	0	0
				65416-24-2	Benzyl butenoate	C\C=C\C(=O)OCc1ccccc1	-0.743897	0	0	0	0	0	1	0	0	0	0	1	0	0	0	0	0	0	0	0	0	0	0	0	0	0	0	0	0	0	0	0	0	0	0	0	0	0	0	0	0	0	0
				588-67-0	Benzyl butyl ether	CCCCOCc1ccccc1	-0.797438	1	1	1	0	0	0	0	0	0	0	0	0	0	0	0	0	0	0	0	0	0	1	0	0	0	0	0	0	0	0	0	0	0	0	0	0	0	0	0	0	0	0
				103-37-7	Benzyl butyrate	CCCC(=O)OCc1ccccc1	-0.926619	1	1	0	0	0	0	0	0	0	0	0	0	0	0	0	0	0	0	0	0	0	0	0	0	0	0	0	0	0	0	0	0	0	0	0	0	0	0	0	0	0	0
				103-41-3	Benzyl cinnamate	O=C(OCc1ccccc1)\C=C\c2ccccc2	-1.37516	0	1	1	0	0	0	0	0	0	0	0	0	0	0	0	0	0	0	1	0	0	0	0	0	0	0	0	0	0	0	0	0	0	0	0	0	0	0	0	0	0	0
				42175-41-7	Benzyl decanoate	CCCCCCCCCC(=O)OCc1ccccc1	-1.1595	0	1	0	0	1	0	1	0	0	0	0	0	0	0	0	0	0	0	0	0	0	0	0	0	0	0	0	0	0	0	0	0	0	0	0	0	0	0	0	0	0	0
				7492-69-5	Benzyl dimethylcrotonate	CC(=C(C)C(=O)OCc1ccccc1)C	-1.03689	1	0	0	0	0	1	0	0	0	0	1	0	0	0	0	0	0	0	0	0	0	0	0	0	0	0	0	0	0	0	0	0	0	0	0	0	0	0	0	0	0	0
				150-60-7	Benzyl disulfide	C(SSCc1ccccc1)c2ccccc2	-1.45362	0	0	0	1	0	0	0	1	0	0	0	0	0	0	0	0	0	0	0	1	0	0	1	0	0	0	0	0	0	1	0	0	0	0	0	0	0	0	0	0	0	0
				140-25-0	Benzyl dodecanoate	CCCCCCCCCCCC(=O)OCc1ccccc1	-2.30617	0	0	0	0	1	0	0	0	0	0	0	0	0	0	0	0	0	0	0	0	0	0	0	0	0	0	0	0	0	0	0	0	0	0	0	0	0	0	0	0	0	0
				539-30-0	Benzyl ethyl ether	CCOCc1ccccc1	-0.367987	1	0	0	0	0	0	0	0	0	0	0	0	0	0	0	0	0	0	0	0	0	0	0	0	0	0	0	0	0	0	0	0	0	0	0	0	0	0	0	0	0	0
				57371-42-3	Benzyl eugenol	COc1cc(CC=C)ccc1OCc2ccccc2	-1.54884	0	0	0	0	0	0	0	0	0	0	1	0	0	0	0	0	0	0	0	0	0	0	0	0	0	0	0	0	0	0	0	0	0	0	0	0	0	0	0	0	0	0
				104-57-4	Benzyl formate	O=COCc1ccccc1	-0.465846	1	0	0	0	0	0	0	0	0	1	0	0	0	0	0	0	0	0	0	0	0	0	0	0	0	0	0	0	0	0	0	0	0	0	0	0	0	0	0	0	0	0
				6938-45-0	Benzyl hexanoate	CCCCCC(=O)OCc1ccccc1	-1.19229	1	1	1	1	0	0	0	0	0	0	0	0	0	0	0	0	1	0	0	0	0	0	0	0	0	1	0	0	0	0	0	0	0	0	0	0	0	0	0	0	0	0
				622-78-6	Benzyl isothiocyanate	S=C=NCc1ccccc1	2.43571	0	0	0	0	0	0	0	0	0	0	0	0	0	0	0	0	0	0	0	0	0	0	0	0	0	0	0	1	0	0	0	0	0	0	0	0	0	0	0	0	0	1
				103-38-8	Benzyl isovalerate	CC(C)CC(=O)OCc1ccccc1	-0.984897	1	0	0	0	0	1	0	0	0	0	0	1	0	0	0	0	0	0	0	0	0	0	0	0	0	0	1	0	0	0	0	0	0	0	0	0	0	0	0	0	0	0
				2051-96-9	Benzyl lactate	OCCC(=O)OCc1ccccc1	-0.424165	1	0	1	0	0	0	0	0	0	0	0	0	0	0	0	0	0	0	0	0	0	0	1	0	0	0	0	0	0	0	0	0	0	0	0	0	0	0	0	0	0	0
				6939-75-9	Benzyl levulinate	O=C(OC/C1=C/C=CC=C1)CCC(C)=O	-0.13971	1	0	1	0	0	0	0	0	0	0	0	0	0	0	0	0	0	0	0	0	0	0	1	0	0	0	0	0	0	0	0	0	0	0	0	0	0	0	0	0	0	0
				100-53-8	Benzyl mercaptan	SCc1ccccc1	-1.19143	0	0	0	0	0	0	0	0	0	0	0	0	0	0	0	0	0	0	0	0	0	0	0	0	0	0	0	0	1	0	0	0	0	0	0	0	0	0	0	0	0	0
				538-86-3	Benzyl methyl ether	COCc1ccccc1	-0.686832	1	0	0	0	0	0	0	0	0	0	0	0	0	0	0	0	0	0	0	0	0	1	0	0	0	0	0	0	0	0	0	0	0	0	0	0	0	0	0	0	0	0
				766-92-7	Benzyl methyl sulfide	CSCc1ccccc1	-1.24475	0	0	0	0	0	0	0	1	0	0	0	0	0	0	0	0	0	0	0	0	1	0	0	0	0	0	0	0	0	1	0	0	0	0	0	0	0	0	0	0	0	0
				67674-41-3	Benzyl methylbutenoate	C\C=C(\C)/C(=O)OCc1ccccc1	-0.903949	0	0	0	0	0	0	0	0	0	0	0	0	0	0	0	0	0	0	0	1	0	1	0	0	0	0	0	0	0	0	0	0	0	0	0	0	0	0	0	0	0	0
				56423-40-6	Benzyl methylbutyrate	CCC(C)C(=O)OCc1ccccc1	-0.95843	1	0	0	0	0	0	0	0	0	0	0	1	0	0	0	0	1	0	0	0	0	0	0	0	0	0	0	0	0	0	0	0	0	0	0	0	0	0	0	0	0	0
				6471-66-5	Benzyl nonanoate	CCCCCCCCC(=O)OCc1ccccc1	-1.19933	0	1	1	0	1	0	0	0	0	1	0	0	0	0	0	0	0	0	1	0	0	0	0	0	0	0	0	0	0	0	0	0	0	0	0	0	0	0	0	0	0	0
				10276-85-4	Benzyl octanoate	CCCCCCCC(=O)OCc1ccccc1	-1.29192	1	1	0	0	1	0	0	0	0	0	0	0	0	0	0	0	0	0	0	0	0	0	0	0	0	0	0	0	0	0	0	0	0	0	0	0	0	0	0	0	0	0
				54852-64-1	Benzyl octyl ether	CCCCCCCCOCc1ccccc1	-0.642318	1	1	0	0	0	0	0	0	0	0	0	0	0	0	0	0	0	0	1	1	0	0	0	0	0	0	0	0	0	0	0	0	0	0	0	0	0	0	0	0	0	0
				102-16-9	Benzyl phenylacetate	O=C(Cc1ccccc1)OCc2ccccc2	-1.32155	0	1	1	0	0	0	0	0	0	0	0	0	0	0	0	0	0	0	0	0	0	0	0	0	0	0	0	0	0	0	0	0	0	0	0	0	0	0	0	0	0	0
				122-63-4	Benzyl propionate	CCC(=O)OCc1ccccc1	-0.47013	1	1	0	0	0	0	0	0	0	0	0	0	0	0	0	0	0	0	0	0	0	0	0	0	0	0	0	0	0	0	0	0	0	0	0	0	0	0	0	0	0	0
				118-58-1	Benzyl salicylate	Oc1ccccc1C(=O)OCc2ccccc2	-1.37064	0	0	1	0	0	0	0	0	0	0	0	0	0	0	0	0	0	0	1	0	0	0	0	0	0	0	0	0	0	0	0	0	0	0	0	0	0	0	0	0	0	0
				37526-88-8	Benzyl tiglate	C\C=C(/C)\C(=O)OCc1ccccc1	-0.930416	0	0	0	0	0	0	0	0	0	0	0	0	0	0	0	0	0	0	0	0	0	1	0	0	0	0	0	0	0	0	0	0	0	0	0	0	0	0	0	0	0	0
				10361-39-4	Benzyl valerate	CCCCC(=O)OCc1ccccc1	-1.13762	1	0	0	0	0	0	0	0	0	0	0	1	0	0	0	0	0	0	0	0	0	0	0	0	0	0	0	0	0	0	0	0	0	0	0	0	0	0	0	0	0	0
				7492-37-7	Benzylheptanone	CCCC(=O)C(CC)OCc1ccccc1	-0.819824	1	0	0	0	0	0	0	0	0	0	0	0	0	0	0	0	0	0	0	0	0	0	0	1	0	0	0	0	0	0	0	0	0	0	0	0	0	0	0	0	0	0
				4430-42-6	Berteroin	CSCCCCCN=C=S	-1.05652	0	0	0	0	0	0	0	0	0	0	0	0	0	0	0	0	0	0	0	0	0	0	0	0	0	0	0	1	0	0	0	0	0	0	0	0	0	0	0	0	0	0
				92-52-4	Biphenyl	c1ccc(cc1)c2ccccc2	-0.609499	0	0	0	0	0	0	0	0	0	0	0	0	0	0	0	0	0	0	0	0	0	1	0	0	0	0	0	0	0	0	0	0	0	0	0	0	0	0	0	0	0	0
				1618-26-4	Bis-Methylthiomethane	CSCSC	-2.20786	0	0	0	0	0	0	0	0	0	0	0	0	0	0	0	0	0	0	0	0	1	0	0	0	0	0	0	0	1	0	0	0	0	0	0	0	0	0	0	0	0	0
				17627-44-0	alpha-Bisabolene	CC(=CC\C=C(/C)\C1CCC(=CC1)C)C	-0.650203	0	1	1	0	0	0	0	0	1	0	0	0	0	0	0	1	1	0	1	0	0	0	0	0	0	0	0	0	0	0	0	0	0	0	0	0	0	0	0	0	0	0
				495-61-4	beta-Bisabolene	CC(=CCCC(=C)C1CCC(=CC1)C)C	-0.766355	0	1	1	0	0	0	0	0	1	0	0	0	0	0	0	1	1	0	1	0	0	0	0	0	0	0	0	0	0	0	0	0	0	0	0	0	0	0	0	0	0	0
				495-62-5	gamma-Bisabolene	CC(=CCC\C(=C\1/CCC(=CC1)C)\C)C	-0.766355	1	1	1	0	0	0	0	0	1	0	0	0	0	0	0	1	1	0	1	0	0	0	0	0	0	0	0	0	0	0	0	0	0	0	0	0	0	0	0	0	0	0
				28588-73-0	Bisdimethylfuryl disulfide	Cc1oc(C)c(SSc2cc(C)oc2C)c1	-0.913725	0	0	0	0	0	0	0	0	0	0	0	0	0	0	0	0	0	0	0	0	0	0	0	0	0	0	0	0	0	0	0	0	0	0	0	0	0	0	0	0	0	0
				14252-42-7	Bisethylthioethane	CCSC(C)SCC	-2.0945	0	0	0	0	0	0	0	1	0	0	0	0	0	0	0	0	1	0	0	0	1	0	0	0	0	0	0	0	0	0	0	0	0	0	0	0	0	0	0	0	0	0
				13678-67-6	Bisfurfuryl sulfide	C(SCc1occc1)c2occc2	-1.19186	0	0	0	0	0	0	0	0	0	0	0	0	0	0	0	0	0	0	0	1	1	0	0	0	1	0	0	0	0	1	0	0	0	0	0	0	0	0	1	0	0	0
				53897-60-2	Bismercaptopropylsulfide	CCC(S)SC(S)CC	-1.30966	0	0	0	0	0	0	0	0	0	0	0	0	0	0	0	0	0	0	0	0	0	0	0	0	0	0	0	0	1	0	0	0	0	0	0	0	0	0	0	0	0	0
					Bismethylbutyl disulfide	CCC(C)CSSCC(C)CC	-2.7953	0	0	0	1	0	0	0	1	0	0	0	0	0	0	0	0	0	0	0	0	1	0	0	0	0	0	0	0	0	0	0	0	0	0	0	0	0	0	1	0	0	1
				28588-75-2	Bismethylfuryl disulfide	Cc1occc1SSc2ccoc2C	-0.939406	0	0	0	0	0	0	0	0	0	0	0	0	0	0	0	0	0	0	0	0	1	0	0	0	0	0	0	0	0	0	0	0	0	0	0	0	0	0	0	0	0	0
					Bismethyltetrahydrofurylspirotrithiolane	CC1OCCC12SSC3(CCOC3C)S2	0.614985	0	0	0	0	0	0	0	0	0	0	0	0	0	0	0	0	0	0	0	0	1	0	0	0	0	0	0	0	0	0	0	0	0	0	0	0	0	0	0	0	0	0
				507-70-0	endo-Borneol	CC1(C)[C@@H]2CC[C@@]1(C)[C@@H](O)C2	-0.0459087	0	0	0	0	0	0	0	0	1	0	0	0	0	0	0	0	0	0	0	0	0	0	0	1	0	0	0	0	0	0	0	0	0	0	0	0	0	0	0	0	0	0
				76-49-3	endo-Bornyl acetate	CC(=O)OC1CC2CCC1(C)C2(C)C	-0.92263	0	0	1	0	0	1	0	0	0	0	0	0	0	0	0	0	0	0	0	0	0	0	0	0	0	0	0	0	0	0	0	0	0	0	0	0	0	0	0	0	0	0
				5655-61-8	endo-l-Bornyl acetate	CC(=O)O[C@@H]1C[C@@H]2CC[C@@]1(C)C2(C)C	-0.92263	0	0	1	0	0	1	0	0	0	0	0	0	0	0	0	0	0	0	1	0	0	0	0	0	0	0	0	0	0	0	0	0	0	0	0	0	0	0	0	0	0	0
				13109-70-1	Bornyl butyrate	CCCC(=O)OC1CC2CCC1(C)C2(C)C	-0.670287	1	0	0	0	0	1	0	0	1	0	0	0	0	0	0	0	0	0	0	0	0	0	0	0	0	0	0	0	0	0	0	0	0	0	0	0	0	0	0	0	0	0
				7492-41-3	Bornyl formate	CC1(C)C2CCC1(C)[C@@H](C2)OC=O	-0.187804	0	0	0	1	0	0	0	0	0	0	0	0	0	0	0	0	0	0	0	1	0	0	0	0	0	0	0	0	0	0	0	0	0	0	0	0	0	0	0	0	0	0
				76-50-6	Bornyl isovalerate	CC(C)CC(=O)O[C@@H]1C[C@@H]2CC[C@@]1(C)C2(C)C	-0.0833538	1	0	0	1	0	1	0	0	1	0	0	0	0	0	0	0	0	0	0	1	0	0	0	0	0	0	0	0	0	0	0	0	0	0	0	0	0	0	0	0	0	0
				20279-25-8	Bornyl propionate	CCC(=O)OC1CC2CCC1(C)C2(C)C	-0.850271	0	0	0	0	0	0	0	0	0	1	0	0	0	0	0	0	0	0	0	0	0	0	0	1	0	0	0	0	0	0	0	0	0	0	0	0	0	0	0	0	0	0
				7549-41-9	Bornyl valerate	CCCCC(=O)O[C@@H]1CC2CCC1(C)C2(C)C	-0.147628	1	0	0	0	0	1	0	0	1	0	0	0	0	0	0	0	0	0	0	0	0	0	0	0	0	0	0	0	0	0	0	0	0	0	0	0	0	0	0	0	0	0
				5208-59-3	Bourbonene	CC(C)C1CCC2(C)C3CCC(=C)C3C12	-0.521805	0	0	0	0	0	0	0	0	1	0	0	0	0	0	0	0	0	0	1	1	0	0	0	1	0	0	0	0	0	0	1	0	0	0	0	0	0	0	0	0	0	0
				774-64-1	Bovolide	CCCC\C=C\1/OC(=O)C(=C1C)C	0.0357194	0	0	0	0	0	0	0	0	0	0	0	0	0	0	0	0	0	0	0	0	0	0	0	0	0	0	0	0	0	0	0	0	0	0	0	0	0	0	0	0	0	0
				3658-95-5	Butanal diethyl acetal	CCCC(OCC)OCC	-0.899424	1	0	0	1	0	0	0	0	0	0	0	0	0	0	1	0	0	0	0	0	0	0	0	0	0	0	0	0	0	0	0	1	0	0	0	0	0	0	0	0	0	0
				3658-92-2	Butanal ethyl amyl acetal	CCCCCOC(CCC)OCC	-0.505796	0	0	0	1	0	0	0	0	0	0	0	0	0	0	1	0	0	0	0	0	0	0	0	0	0	0	0	0	0	0	0	1	0	0	0	0	0	0	0	1	0	0
				238757-30-7	Butanal ethyl isoamyl acetal	CCCC(OCC)OCCC(C)C	-0.410101	1	0	0	1	0	0	0	0	0	0	0	0	0	0	1	0	0	0	0	0	0	0	0	0	0	0	0	0	0	0	0	1	0	0	0	0	0	0	0	0	0	0
				1114-92-7	Butanediol diacetate	CC(OC(=O)C)C(C)OC(=O)C	-0.577995	0	0	0	0	0	0	0	0	0	0	0	0	0	0	0	0	0	0	0	0	0	0	0	0	0	0	0	0	0	0	0	0	0	0	0	0	1	0	0	0	0	0
				16128-68-0	1,2-Butanedithiol	CC[CH](S)CS	-1.17184	0	0	0	0	0	0	0	1	0	0	0	0	0	0	0	0	0	0	0	0	0	0	0	0	0	0	0	0	0	0	0	0	0	0	0	0	0	0	0	0	0	0
				24330-52-7	1,3-Butanedithiol	C[CH](S)CCS	-1.39232	0	0	0	0	0	0	0	1	0	0	0	0	0	0	0	0	0	0	0	0	0	0	0	0	0	0	0	0	1	0	0	0	0	0	0	0	0	0	0	0	0	0
				4532-64-3	2,3-Butanedithiol	C[CH](S)[CH](C)S	-0.987488	0	0	0	0	1	0	0	1	0	0	0	0	0	0	0	0	0	0	0	0	0	0	0	0	0	0	0	0	0	0	0	0	0	0	0	0	0	0	0	0	0	0
				1191-08-8	Butane-1,4-dithiol	SCCCCS	-1.45696	0	0	0	0	0	0	0	1	0	0	0	0	0	0	0	0	0	0	0	0	1	0	0	0	0	0	0	0	0	1	0	0	0	0	0	0	0	0	0	0	0	0
				109-79-5	1-Butanethiol	CCCCS	-2.12707	0	0	0	0	0	0	0	1	0	0	0	0	0	0	0	0	0	0	0	0	1	0	0	0	1	0	1	0	1	0	0	0	0	0	0	0	0	0	1	0	0	0
				513-53-1	Butane-2-thiol	CC[CH](C)S	-1.89895	0	0	0	0	0	0	0	1	0	0	0	0	0	0	0	0	0	0	0	0	0	0	0	0	0	0	0	0	1	0	0	0	0	0	0	0	0	0	0	0	0	0
				78-92-2	2-Butanol	CC[CH](C)O	-0.509763	0	0	0	0	0	0	0	0	0	0	0	0	0	1	0	0	0	1	0	0	0	0	0	0	0	0	0	0	0	0	0	1	0	0	0	0	0	0	0	0	0	0
				78-93-3	Butanone	CCC(=O)C	-0.741522	1	0	1	0	0	0	0	0	0	0	0	0	0	0	0	0	0	0	0	0	0	0	0	0	0	0	0	0	0	0	0	0	0	0	0	0	0	0	0	0	0	0
				10602-34-3	Butenal diethyl acetal	CCOC(OCC)\C=C\C	-0.724734	1	0	0	0	0	1	0	0	0	0	0	0	0	0	1	0	0	0	0	0	0	0	0	0	0	0	0	1	0	0	0	0	0	0	0	0	0	0	0	0	0	0
				123-73-9	Butenal	C\C=C\C=O	-0.349591	0	0	0	0	0	0	0	0	0	0	1	0	0	0	0	0	0	0	0	0	0	0	0	0	0	0	0	0	0	0	0	0	0	0	0	0	0	0	0	0	0	0
				3724-65-0	Butenoic acid	C\C=C/C(=O)O	-0.885549	0	0	0	0	0	0	0	0	0	0	1	0	0	0	0	0	0	0	0	0	0	0	1	0	0	0	0	0	0	0	0	0	0	0	0	0	0	0	0	0	0	0
				6117-91-5	But-2-en-1-ol	C\C=C\CO	-0.280708	1	0	1	0	0	0	0	0	0	0	0	0	0	0	1	0	0	0	0	0	0	0	0	0	0	0	0	0	0	0	0	0	0	0	0	0	0	0	0	0	0	0
				598-32-3	But-3-en-2-ol	C[CH](O)C=C	-0.281416	0	0	0	1	0	0	0	0	0	0	0	0	0	0	0	0	0	0	0	0	0	0	0	0	0	0	0	0	0	0	0	1	0	0	0	0	0	0	0	0	0	0
				78-94-4	Butenone	CC(=O)C=C	-0.382578	0	0	1	0	0	0	0	0	0	0	0	0	0	0	1	0	0	0	0	0	0	0	0	0	0	0	0	1	0	0	0	0	0	0	0	0	0	0	0	0	0	0
				3386-97-8	Butenyl isothiocyanate	C=CCCN=C=S	0.0456108	0	0	0	1	0	0	0	0	0	0	0	0	0	0	0	0	0	0	0	0	0	0	0	0	0	0	0	1	0	0	0	0	0	0	0	0	0	0	0	0	0	0
				32951-19-2	Butenyl methyl sulfide	CC\C=C\SC	-1.72214	0	0	0	0	0	0	0	0	0	0	0	0	0	0	0	0	0	0	0	0	0	0	0	0	0	0	0	0	1	0	0	0	0	0	0	0	0	0	1	0	0	0
				5736-88-9	Butoxybenzaldehyde	CCCCOc1ccc(C=O)cc1	-0.0869051	0	1	1	0	0	1	0	0	0	0	0	0	0	0	0	0	0	0	0	0	0	0	0	0	0	0	0	0	0	0	0	0	0	0	0	0	0	0	0	0	0	0
				111-76-2	Butoxyethanol	CCCCOCCO	-0.569441	1	0	0	0	0	0	0	0	0	0	0	0	0	1	1	0	0	0	0	0	0	0	0	0	0	0	0	0	0	0	0	0	0	0	0	0	0	0	0	0	0	0
				112-07-2	Butoxyethyl acetate	CCCCOCCOC(=O)C	-0.684295	1	0	1	0	0	0	0	0	0	0	0	0	0	0	1	0	0	0	0	0	0	0	0	0	0	0	0	1	0	0	0	0	0	0	0	0	0	0	0	0	0	0
				105-46-4	sec-Butyl acetate	CC[CH](C)OC(=O)C	-0.873662	1	0	1	0	0	0	0	0	0	0	0	0	0	0	1	0	0	0	0	0	0	0	0	0	0	0	0	0	0	0	0	0	0	0	1	0	0	0	0	0	0	0
				123-86-4	n-Butyl acetate	CCCCOC(=O)C	0.580214	1	0	1	0	0	0	0	0	0	0	0	0	0	0	0	0	0	0	0	0	0	0	0	0	0	1	0	0	0	0	0	0	0	0	1	0	0	0	0	0	0	0
				591-60-6	n-Butyl acetoacetate	CCCCOC(=O)CC(=O)C	-0.961086	0	0	1	0	0	0	0	0	0	0	0	0	0	0	0	0	0	1	0	0	0	0	0	0	0	0	0	0	0	0	0	0	0	0	0	0	0	0	0	0	0	0
				1694-31-1	tert-Butyl acetoacetate	O=C(OC(C)(C)C)CC(C)=O	-0.487514	0	0	0	0	0	0	0	0	0	0	0	0	0	0	0	0	0	0	0	0	0	0	1	0	0	0	0	0	0	0	0	1	0	0	0	0	0	0	0	0	0	0
				5422-69-5	Butyl acetolactate	CCCCOC(=O)C(C)OC(=O)C	-0.363478	1	0	0	0	0	0	0	0	0	0	0	0	0	0	0	0	0	0	0	0	0	0	0	0	0	0	0	0	0	0	0	0	0	0	0	1	0	0	0	0	0	0
				71-36-3	Butyl alcohol	CCCCO	-0.294545	0	0	0	0	0	0	0	0	0	0	0	0	0	0	0	0	0	1	0	0	0	0	0	0	0	0	0	0	0	0	0	0	0	0	0	0	0	0	0	0	0	0
				7785-64-0	Butyl angelate	CCCCOC(=O)\C(=C/C)\C	-1.33093	1	1	1	0	0	0	0	0	0	0	0	0	0	0	0	0	0	1	0	0	0	0	1	0	0	0	0	0	0	0	1	0	0	0	0	0	0	0	0	0	0	0
				7756-96-9	Butyl anthranilate	CCCCOC(=O)c1ccccc1N	0.453171	1	0	1	0	0	0	0	0	0	0	0	0	0	0	0	0	0	1	0	0	0	0	0	0	0	0	0	0	0	0	0	0	0	0	0	0	0	0	0	0	0	0
				136-60-7	Butyl benzoate	CCCCOC(=O)c1ccccc1	-0.790662	1	0	0	0	0	0	0	0	1	0	1	0	0	0	0	0	0	0	1	0	0	0	0	0	0	0	0	0	0	0	0	0	0	0	0	0	0	0	0	0	0	0
				819-97-6	sec-Butyl butyrate	CCCC(=O)O[CH](C)CC	-1.31665	1	0	1	0	0	0	0	0	0	0	0	1	0	0	0	0	0	0	0	0	0	0	0	0	0	1	0	0	0	0	0	0	0	0	1	0	0	0	0	0	0	0
				591-63-9	Butyl butenoate	CCCCOC(=O)\C=C\C	-1.03619	1	0	0	1	0	0	0	0	0	0	0	1	0	0	0	0	0	0	0	0	0	0	0	0	0	1	0	0	0	0	1	0	0	0	0	0	0	0	0	1	0	0
				109-21-7	Butyl butyrate	CCCCOC(=O)CCC	-1.22267	1	0	1	0	0	0	0	0	0	0	0	1	0	0	0	0	0	0	0	0	0	0	0	0	0	1	0	0	0	0	0	0	0	0	1	0	0	0	0	0	0	0
				94022-04-5	Butyl butyrylglycolate	CCCCOC(=O)COC(=O)CCC	-0.557497	1	0	0	0	1	0	0	0	0	0	0	0	0	0	0	0	0	0	0	0	0	0	1	0	0	0	0	0	0	0	0	0	0	0	0	1	0	0	0	0	0	0
				7492-70-8	Butyl butyryllactate	CCCCOC(=O)[CH](C)OC(=O)CCC	-0.350391	1	0	1	0	0	0	0	0	0	0	0	0	0	0	0	0	0	0	0	0	0	0	0	0	0	0	0	0	0	0	0	0	0	0	0	0	0	0	0	0	0	0
				538-65-8	Butyl cinnamate	CCCCOC(=O)\C=C\c1ccccc1	-1.29319	1	0	1	0	0	0	0	0	0	0	0	0	0	0	0	0	0	0	1	0	0	0	0	0	0	0	0	0	0	0	0	0	0	0	0	0	0	0	0	0	0	0
				28369-24-6	Butyl decadienoate	CCCCC\C=C\C=C\C(=O)OCCCC	-1.54327	1	0	0	1	1	0	0	0	0	0	0	0	0	0	0	0	0	0	0	0	0	0	0	0	0	0	0	0	0	0	0	0	0	0	1	0	0	0	0	0	0	0
				30673-36-0	Butyl decanoate	CCCCCCCCCC(=O)OCCCC	-2.64647	1	0	1	0	0	0	0	0	0	0	0	0	0	1	0	0	0	0	0	0	0	0	0	0	0	0	0	0	0	0	0	0	0	0	0	0	0	0	0	1	0	0
				7492-45-7	Butyl 2-decenoate	CCCCCCC\C=C\C(=O)OCCCC	-2.40616	1	0	0	1	0	0	1	0	0	0	0	0	0	0	0	0	0	0	0	0	0	0	0	0	0	0	0	0	0	0	0	0	0	0	0	0	0	0	0	0	0	0
				63986-03-8	Butyl ethyl disulfide	CCCCSSCC	-2.66388	0	0	0	1	0	0	0	1	0	0	0	0	0	0	0	0	0	0	0	0	0	0	0	0	0	0	0	0	0	0	0	0	0	0	0	0	0	0	0	0	0	1
				2679-87-0	Butyl ethyl ether	CCOC(C)CC	-1.55517	1	0	0	0	0	0	0	0	0	1	0	0	0	0	1	0	0	0	0	0	0	0	0	0	0	0	0	0	0	0	0	0	0	0	0	0	0	0	0	0	0	0
				17373-84-1	Butyl ethyl malonate	CCCCOC(=O)CC(=O)OCC	-0.00773331	0	0	0	1	0	0	0	0	0	0	0	1	0	1	0	0	0	1	0	0	0	0	0	0	0	0	0	0	0	0	0	0	0	0	0	0	0	0	0	0	0	0
				592-84-7	n-Butyl formate	CCCCOC=O	0.572214	0	0	0	0	0	0	0	0	0	0	0	0	0	0	1	0	0	0	0	0	0	0	0	0	0	0	0	0	0	0	0	0	0	0	0	0	0	0	0	0	0	0
				589-40-2	sec-Butyl formate	CC[CH](C)OC=O	0.522205	1	0	0	0	0	0	0	0	0	1	0	0	0	0	0	0	0	0	0	0	0	0	0	0	0	0	0	0	0	0	0	0	0	0	0	0	0	0	0	0	0	0
				5454-28-4	Butyl heptanoate	CCCCCCC(=O)OCCCC	-2.56485	1	0	0	1	0	0	0	0	0	0	0	1	0	0	0	0	0	0	0	0	0	0	0	0	0	0	0	0	0	0	1	0	0	0	0	0	0	0	0	0	0	0
				626-82-4	Butyl caproate	CCCCCC(=O)OCCCC	-2.4573	1	0	0	1	0	0	1	0	0	0	0	0	0	0	0	0	0	0	0	0	0	0	0	0	0	1	0	0	0	0	0	1	0	0	0	0	0	0	0	0	0	0
				13416-74-5	Butyl 2-hexenoate	CCCCOC(=O)C=CCCC	-1.26966	1	0	0	1	0	0	0	0	0	0	0	1	0	0	0	0	0	0	0	0	0	0	0	0	0	0	0	0	0	0	0	0	0	0	0	0	0	0	0	0	0	0
				118869-62-8	Butyl 3-hexenoate	CCCCOC(=O)CC=CCC	-1.42376	1	0	0	1	0	0	0	0	0	0	0	1	0	0	0	0	1	0	0	0	0	0	0	0	0	0	0	0	0	0	0	0	0	0	0	0	0	0	0	0	0	0
				592-82-5	1-Isothiocyanatobutane	CCCCN=C=S	-1.09054	0	0	0	0	0	0	0	0	0	0	0	0	0	0	0	0	0	0	0	0	0	0	0	0	0	0	0	1	0	0	0	0	0	0	0	0	0	0	0	0	0	0
				4426-79-3	sec-Butyl isothiocyanate	CCC(C)N=C=S	-0.866714	0	0	0	0	0	0	0	0	0	0	0	0	0	0	0	0	0	0	0	0	0	0	0	0	0	0	0	1	0	0	0	0	0	0	0	0	0	0	0	0	0	0
				109-19-3	Butyl isovalerate	CCCCOC(=O)CC(C)C	-1.20838	1	0	0	0	0	0	0	0	0	0	0	1	0	0	1	0	0	0	0	0	0	0	0	0	0	0	0	0	0	0	0	0	0	0	0	0	0	0	0	0	0	0
				138-22-7	n-Butyl 2-hydroxypropanoate	CCCCOC(=O)[CH](C)O	-0.373088	0	0	1	0	0	0	0	0	0	0	0	0	0	0	0	0	0	0	0	0	0	0	1	0	0	0	0	0	0	0	0	0	0	1	0	0	0	0	0	0	0	0
				18449-60-0	sec-Butyl lactate	CC[CH](C)OC(=O)[CH](C)O	-0.335742	1	0	1	0	0	0	0	0	0	0	0	0	0	0	0	0	0	0	0	0	0	0	1	0	0	0	0	0	0	0	0	0	0	1	0	0	0	0	0	0	0	0
				106-18-3	Butyl laurate	CCCCCCCCCCCC(=O)OCCCC	-2.48584	1	0	0	0	1	0	0	0	0	0	0	0	0	1	0	0	0	0	0	0	0	0	0	0	0	0	0	0	0	0	0	0	0	0	0	0	0	0	0	0	0	0
				2052-15-5	Butyl levulinate	CCCCOC(=O)CCC(=O)C	-0.509959	1	0	1	0	1	0	1	0	0	0	0	0	0	0	0	0	0	0	0	0	0	0	1	0	0	0	0	0	0	0	0	0	0	0	0	0	0	0	1	0	0	0
				7529-07-9	Butyl mercaptopropionate	CCCCOC(=O)C(C)S	-1.29644	0	0	0	0	0	0	0	1	0	0	0	0	0	0	0	0	1	0	0	0	1	0	0	0	0	0	0	0	0	0	0	0	0	0	0	0	0	0	0	0	0	1
				97-88-1	Butyl methacrylate	CCCCOC(=O)C(=C)C	-1.205	1	0	1	0	0	0	0	0	0	0	0	0	0	0	1	0	0	0	0	0	0	0	0	0	0	0	0	0	0	0	0	0	0	0	0	0	0	0	0	0	0	0
					Butyl methyl ketone propylene glycol acetal	CCCCC1(C)OCC(C)O1	-1.94863	1	0	0	0	0	0	0	0	0	0	0	0	0	0	0	0	0	0	0	0	0	0	0	0	0	0	1	0	0	0	1	0	0	0	0	0	0	0	0	0	0	0
				2432-91-9	Butyl methylbutanethioate	CC[CH](C)SC(=O)CC(C)C	-2.66381	0	0	0	1	0	0	0	1	0	0	0	0	0	0	0	0	1	0	0	0	0	0	0	0	0	0	1	0	0	0	0	0	0	0	0	0	0	0	0	0	0	1
				34322-09-3	Butyl methylbutenethioate	CC[CH](C)SC(=O)C=C(C)C	-1.57093	0	0	0	1	0	0	0	1	0	0	0	0	0	0	0	0	1	0	0	0	0	0	0	0	0	0	1	0	0	0	0	0	0	0	0	0	0	0	0	0	0	1
				15706-73-7	Butyl methylbutyrate	CCCCOC(=O)[CH](C)CC	-1.20753	1	0	0	0	0	0	0	0	0	0	0	1	0	0	0	0	1	0	0	0	0	0	0	0	0	1	0	0	0	0	0	0	0	0	0	0	0	0	0	0	0	0
					Butyl methylcrotonate	CCC(C)OC(=O)\C(=C\C)\C	-1.20153	1	0	1	0	0	1	0	0	0	0	0	0	0	0	0	0	0	0	0	0	0	0	1	0	0	0	0	0	0	0	0	0	0	0	0	0	0	0	0	0	0	0
					Butyl methylphenylglycidate	CCCCOC(=O)C1OC1(C)c2ccccc2	0.0133951	0	0	0	0	0	0	0	0	0	0	0	0	0	0	0	0	0	0	0	0	0	0	0	0	0	0	0	0	0	0	0	0	0	0	0	0	0	0	0	0	0	0
					Butyl methylthiopropionate	CCCCOC(=O)CCSC	-1.09735	1	0	0	0	0	0	0	0	0	0	0	0	0	0	0	0	0	0	0	0	0	0	0	0	0	0	0	0	0	0	0	0	0	0	0	0	0	0	0	0	0	0
				6297-41-2	Butyl methylvalerate	CCCCOC(=O)[CH](C)CCC	-2.53991	1	0	0	0	0	1	0	0	0	0	0	0	0	0	0	0	0	0	0	0	0	0	0	0	0	0	0	0	0	0	0	0	0	0	0	0	0	0	0	0	0	0
				110-36-1	Butyl myristate	CCCCCCCCCCCCCC(=O)OCCCC		0	0	0	0	1	0	1	0	0	0	0	0	0	0	0	0	0	0	0	0	0	0	0	0	0	0	0	0	0	0	0	0	0	0	0	0	0	0	0	0	0	0
				50623-57-9	Butyl nonanoate	CCCCCCCCC(=O)OCCCC	-2.73308	1	0	0	0	0	0	0	0	0	0	0	0	0	1	0	0	0	1	0	0	0	1	0	0	0	0	0	0	0	0	0	0	0	0	0	0	0	0	0	1	0	0
				589-75-3	Butyl octanoate	CCCCCCCC(=O)OCCCC	-2.64467	1	1	0	1	0	0	0	0	0	0	0	0	0	1	0	0	0	0	0	0	0	0	0	0	0	0	0	0	0	0	0	0	0	0	0	0	0	0	0	0	0	0
				57403-32-4	Butyl 2-octenoate	CCCCCC=CC(=O)OCCCC	-1.77303	1	0	0	1	0	0	0	0	0	0	0	0	0	1	0	0	0	0	0	0	0	0	0	0	0	0	0	0	0	0	0	0	0	0	1	0	0	0	0	0	0	0
				108058-79-3	Butyl 5-octenoate	CCCCOC(=O)CCCC=CCC	-1.86527	0	0	1	0	1	0	0	0	0	0	0	0	0	0	0	0	1	0	0	0	0	0	0	0	0	0	0	0	0	0	0	0	0	0	0	0	0	0	0	0	0	0
				142-77-8	Butyl oleate	CCCCCCCC\C=C\CCCCCCCC(=O)OCCCC		0	0	0	0	1	0	0	0	0	0	0	0	0	1	0	0	0	0	0	0	0	0	0	0	0	0	0	0	0	0	0	0	0	0	0	0	0	0	0	0	0	0
				122-43-0	Butyl phenylacetate	CCCCOC(=O)Cc1ccccc1	-1.08093	0	0	1	0	0	0	0	0	0	0	0	0	0	0	0	0	0	0	0	0	0	1	0	0	0	0	0	0	0	0	0	0	0	0	0	0	1	0	0	0	0	0
				5129-37-3	Butyl pivalate	CCCCOC(=O)C(C)(C)C	-0.930242	1	0	0	0	0	1	0	0	0	0	0	1	0	0	0	0	0	0	0	0	0	0	0	0	0	0	0	0	0	0	0	0	0	0	0	0	0	0	0	0	0	0
				590-01-2	n-Butyl propanoate	CCCCOC(=O)CC	-0.929653	1	0	0	0	0	0	0	0	0	0	0	0	0	0	1	0	0	0	0	0	0	0	0	0	0	0	0	0	0	0	0	0	0	0	0	0	0	0	0	0	0	0
				20487-40-5	t-Butyl propionate	CCC(=O)OC(C)(C)C	-1.04595	1	0	0	0	0	0	0	0	0	0	0	0	0	0	0	0	0	0	0	0	0	0	0	0	0	0	0	0	0	0	0	0	0	0	0	0	0	0	0	0	0	0
				72437-64-0	Butyl propyl disulfide	CCCCSSCCC	-2.69873	0	0	0	0	0	0	0	0	0	0	0	0	0	0	0	0	0	0	0	0	0	0	0	0	0	0	0	1	1	0	0	0	0	0	0	0	0	0	1	0	0	0
				2052-14-4	Butyl salicylate	CCCCOC(=O)c1ccccc1O	-0.560634	0	0	0	0	0	0	0	0	0	0	0	0	0	0	0	0	0	0	0	0	0	0	0	0	0	0	0	0	0	0	0	0	0	0	0	0	0	0	0	0	0	0
				7367-78-4	Butyl sorbate	CCCCOC(=O)\C=C\C=C\C	-0.819485	1	0	0	1	0	0	1	0	0	0	0	0	0	0	0	0	1	0	0	0	0	0	0	0	0	0	0	0	0	0	0	0	0	0	0	0	0	0	0	0	0	0
				544-40-1	Butyl sulfide	CCCCSCCCC	-2.47283	0	1	0	1	0	0	0	0	0	0	0	0	0	0	0	0	0	0	0	0	0	0	0	0	0	0	0	0	1	0	0	0	0	0	0	0	0	0	0	0	0	0
				7785-66-2	Butyl tiglate	CCCCOC(=O)\C(=C\C)\C	-1.41508	1	1	0	0	0	1	0	0	0	0	0	0	0	0	1	0	0	0	0	0	0	0	0	0	0	0	0	0	0	0	0	0	0	0	0	0	0	0	0	0	0	0
				10580-24-2	Butyl undecanoate	CCCCCCCCCCC(=O)OCCCC	-2.41243	1	0	0	0	1	0	1	0	0	0	0	0	0	1	0	0	0	0	0	0	0	0	0	0	0	0	0	0	0	0	0	0	0	0	0	0	0	0	0	1	0	0
				109-42-2	Butyl undecenoate	CCCCOC(=O)CCCCCCCCC=C	-2.10456	0	0	0	0	1	0	1	0	0	0	0	0	0	0	0	0	0	1	0	0	0	0	0	0	0	0	0	0	0	0	0	0	0	1	0	0	0	0	0	0	0	0
				591-68-4	Butyl valerate	CCCCOC(=O)CCCC	-0.892566	0	0	0	0	0	0	0	0	0	0	0	0	0	0	1	0	0	0	0	0	0	0	0	0	0	0	0	0	0	0	0	0	0	0	0	0	0	0	0	0	0	0
				5348-74-3	Butyl vanillate	CCCCOC(=O)c1ccc(O)c(OC)c1	0.23468	0	1	1	0	0	0	0	0	0	0	0	0	0	0	0	0	0	0	1	0	0	0	0	0	0	0	0	0	0	0	0	0	0	0	0	0	0	0	0	0	0	0
				943-27-1	Butylacetophenone	CC(=O)c1ccc(cc1)C(C)(C)C	-0.0369263	0	1	1	0	0	1	0	0	0	0	0	0	0	0	0	0	0	0	1	0	0	0	0	0	0	0	0	0	0	0	0	0	0	0	0	0	0	0	0	0	0	0
				109-73-9	1-Aminobutane	CCCCN	-0.0914015	0	0	0	0	0	0	0	0	0	0	0	0	0	0	0	0	0	0	0	0	0	0	0	0	0	0	0	0	0	0	0	0	0	0	0	0	0	0	0	0	0	0
				13952-84-6	sec-Butylamine	CC[CH](C)N	1.27061	0	0	0	0	0	0	0	0	0	0	0	0	0	0	0	0	0	0	0	0	0	0	0	0	0	0	0	0	0	0	0	0	0	0	0	0	0	0	0	0	0	0
				939-97-9	Butylbenzaldehyde	CC(C)(C)c1ccc(C=O)cc1	0.0422661	0	0	0	0	0	1	0	0	0	0	1	0	0	0	0	0	0	0	0	0	0	0	0	0	0	0	0	0	0	0	0	0	0	0	0	0	0	0	0	0	0	0
				25409-08-9	Butylbutenal	CCCC\C(=C/C)\C=O	-1.06227	0	0	1	0	1	0	0	0	0	0	0	0	0	0	0	0	0	0	0	0	0	0	0	0	1	0	0	0	0	0	0	0	0	0	0	0	0	0	0	0	0	0
				7492-44-6	Butylcinnamaldehyde	CCCC\C(=C/c1ccccc1)\C=O	-1.13946	1	1	0	1	0	1	0	0	0	0	0	0	0	0	0	0	0	0	0	0	0	0	0	0	0	0	0	0	0	0	0	0	0	0	0	0	0	0	0	0	0	0
				13491-79-7	2-tert-Butylcyclohexanol	CC(C)(C)C1CCCCC1O	-0.427937	0	0	0	0	0	0	0	0	0	0	0	0	0	0	0	0	0	0	0	0	0	0	0	1	0	0	0	0	0	0	0	0	0	0	0	0	0	0	0	0	0	0
				98-52-2	p-tert-Butylcyclohexanol	CC(C)(C)C1CCC(O)CC1	-0.23199	0	0	0	0	0	0	0	0	1	0	0	0	0	0	0	0	0	0	0	0	0	0	0	0	0	0	0	0	0	0	0	0	0	0	0	0	0	0	0	0	0	0
				14765-30-1	2-sec-Butylcyclohexanone	CC[CH](C)[CH]1CCCCC1=O	-0.667096	0	0	0	0	0	0	0	0	0	0	0	0	0	0	0	0	0	0	0	0	0	0	0	1	0	0	0	0	0	0	0	0	0	0	0	0	0	0	0	0	0	0
				98-53-3	4-tert-Butylcyclohexanone	CC(C)(C)C1CCC(=O)CC1	-0.588358	0	0	0	0	0	0	0	0	0	0	0	0	0	0	0	0	0	0	0	0	0	0	0	1	0	0	0	0	0	0	0	0	0	0	0	0	0	0	0	0	0	0
				33210-23-4	Vertenex	CC(=O)OC1CCC(CC1)C(C)(C)C	-1.08943	1	1	0	0	0	0	0	0	1	0	0	0	0	0	0	0	0	0	0	0	0	0	0	0	0	0	0	0	0	0	0	0	0	0	0	0	0	0	0	0	0	0
				32210-23-4	4-tert-butylcyclohexyl acetate	CC(=O)O[CH]1CC[CH](CC1)C(C)(C)C	-1.08943	0	1	0	0	0	0	0	0	1	0	0	0	0	0	0	0	0	0	0	0	0	0	0	0	0	0	0	0	0	0	0	0	0	0	0	0	0	0	0	0	0	0
				68797-70-6	Butylcyclohexyl propionate	CCC(=O)OC1CCC(CC1)C(C)(C)C	-0.804932	1	0	0	0	0	0	0	0	1	0	0	0	0	0	0	0	0	0	0	0	0	0	0	0	0	0	0	0	0	0	0	0	0	0	0	0	0	0	0	0	0	0
					2-(sec-Butyl)-4,5-dimethylthiazole	CC[CH](C)c1nc(C)c(C)s1	-2.51523	0	0	0	0	0	0	0	0	0	0	0	0	1	0	0	0	0	0	0	0	0	0	0	0	1	0	0	0	0	0	0	0	0	0	0	0	0	0	0	0	0	0
				76572-48-0	2-Butyl-4,5-dimethylthiazole	CCCCc1nc(C)c(C)s1	-2.53196	0	0	0	1	0	0	0	1	0	0	0	0	1	0	0	0	0	0	0	0	0	0	0	0	0	0	0	0	0	0	0	0	0	0	0	0	0	0	0	0	0	0
				65894-82-8	Butyldimethylthiazoline	CC[CH](C)[CH]1S[CH](C)C(=N1)C	-1.34614	0	0	0	0	0	1	0	0	0	0	0	0	1	0	0	0	0	0	0	0	0	0	0	0	1	0	0	0	0	0	0	0	0	0	0	0	0	0	0	0	0	0
				54411-06-2	Butylethylthiophene	CCCCc1ccc(CC)s1	-1.05813	0	0	0	0	0	0	0	1	0	0	0	0	0	0	0	0	0	0	0	0	0	0	0	0	1	0	0	0	0	1	0	0	0	0	0	0	0	0	0	0	0	0
				4466-24-4	Butylfuran	CCCCc1occc1	-1.51812	0	0	0	0	0	0	0	0	0	0	1	0	1	0	0	0	0	0	0	0	0	0	0	0	0	0	0	0	0	1	0	0	1	0	0	0	0	0	0	0	0	1
				551-08-6	Butylidenephthalide	CCC\C=C\1/OC(=O)c2ccccc12	-0.262177	0	0	0	0	0	1	0	0	0	0	0	0	0	0	0	0	0	0	0	0	0	0	0	0	0	0	0	0	0	0	0	0	0	0	0	0	0	0	0	0	0	0
				65504-45-2	Butylketodioxane	CCCCC1COC(=O)CO1	-0.00817187	1	0	0	0	0	0	0	0	0	0	0	0	0	0	0	0	0	1	0	0	0	0	1	0	0	0	0	0	0	0	0	0	0	0	0	0	0	0	0	0	0	0
				15987-00-5	Butylmethylpyrazine	CCCCc1nccnc1C	-0.769289	0	0	0	0	0	0	0	0	0	0	0	0	0	0	0	0	0	0	0	0	0	0	0	0	0	0	0	0	0	0	0	0	0	0	0	0	0	0	0	0	0	0
				132344-97-9	Butylmethylpyrrolidinodithiazine	CCCCC1SC(C)N2CC=CC2S1	1.21356	0	0	0	0	0	0	0	0	0	0	0	0	0	0	0	0	0	0	0	0	0	0	0	0	0	0	0	0	0	0	0	0	0	0	0	0	0	0	0	0	0	0
				585-34-2	Butylphenol	CC(C)(C)c1cccc(O)c1	-0.387714	0	0	0	0	0	0	0	0	0	0	1	0	0	0	0	0	0	0	0	0	0	0	0	0	0	0	0	0	0	0	0	0	0	0	0	0	0	1	0	0	0	0
				6066-49-5	Butylphthalide	CCCC[CH]1OC(=O)c2ccccc12	-0.0427154	0	0	0	0	0	1	0	0	0	0	0	0	0	0	0	0	0	0	0	0	0	0	0	0	0	0	0	0	0	0	0	0	0	0	0	0	0	0	0	0	0	0
				5058-19-5	2-Butylpyridine	CCCCc1ccccn1	-0.67345	0	0	1	1	0	0	0	0	0	0	0	0	0	0	0	0	0	0	0	0	0	0	0	0	0	0	0	0	0	0	0	0	0	0	0	0	0	0	0	0	0	0
				539-32-2	3-Butylpyridine	CCCCc1cccnc1	-0.547389	0	0	0	1	0	0	0	0	0	0	0	0	0	0	0	0	0	0	0	0	0	0	0	0	0	0	0	0	0	0	0	0	0	0	0	0	0	0	0	0	0	0
				3978-81-2	4-t-Butylpyridine	CC(C)(C)c1ccncc1	-0.650048	0	0	0	1	0	0	0	0	1	0	0	0	0	0	0	0	0	0	0	0	0	0	0	0	0	0	0	0	0	0	0	0	0	0	0	0	0	0	0	0	0	0
				74808-78-9	Butylquinoline	CCCCc1ccnc2ccccc12	-1.11961	0	0	0	0	0	0	0	0	0	0	0	0	0	0	0	0	0	0	0	0	0	0	0	0	0	0	0	0	0	0	0	0	0	0	0	0	0	0	0	0	0	0
				1004-29-1	Butyltetrahydrofuran	CCCC[CH]1CCCO1	-1.6949	0	0	1	1	1	0	0	0	0	0	0	0	0	0	0	0	0	0	0	0	0	0	0	0	0	0	0	0	0	0	0	0	0	0	0	0	0	0	0	0	0	0
				37645-61-7	2-Butylthiazole	CCCCc1nccs1	-1.18617	0	0	0	1	0	1	0	0	0	0	0	0	0	0	0	0	0	0	0	0	0	0	0	0	0	0	0	0	0	0	0	0	0	0	0	0	0	0	0	0	0	1
				53833-33-3	4-Butylthiazole	CCCCc1cscn1	-1.1292	0	0	0	1	0	0	0	0	0	0	0	0	0	0	0	0	0	0	0	0	0	0	0	1	0	0	0	0	0	0	1	0	0	0	0	0	0	0	0	0	0	0
				1455-20-5	2-Butylthiophene	CCCCc1cccs1	-2.06064	0	0	0	0	0	0	0	0	0	0	0	0	0	0	0	0	0	0	0	0	0	0	0	0	1	0	0	0	0	0	0	0	0	0	0	0	0	0	0	0	0	0
				4461-87-4	Butyraldehyde dimethyl acetal	CCCC(OC)OC	-0.589504	0	0	0	1	0	0	0	0	0	1	0	0	0	0	1	0	0	0	0	0	0	0	0	0	0	0	0	0	0	0	0	1	0	0	0	0	0	0	0	1	0	0
				123-72-8	Butyraldehyde	CCCC=O	-0.476191	1	0	0	1	0	0	0	0	0	0	0	0	0	0	0	0	0	0	0	0	0	0	0	0	0	0	0	0	0	0	0	0	0	0	0	0	0	0	0	0	0	0
				107-92-6	Butyric acid	CCCC(=O)O	-0.73748	0	0	0	0	0	0	0	0	0	0	0	0	0	0	0	0	0	0	0	0	0	0	0	0	0	0	1	0	0	0	0	0	0	1	0	0	0	0	0	0	0	0
				60-01-5	Tributyrin	CCCC(=O)OCC(COC(=O)CCC)OC(=O)CCC	0.102853	1	0	1	0	0	0	0	0	0	0	0	0	0	0	0	0	0	0	0	0	0	0	0	0	0	0	0	0	0	0	0	0	0	1	0	1	0	0	0	0	0	0
				4208-57-5	Butyrylfuran	CCCC(=O)c1occc1	-0.542397	0	0	0	0	0	0	0	0	0	0	0	0	0	0	0	0	0	0	1	0	0	0	0	0	0	0	0	0	0	0	0	0	0	0	0	0	0	0	0	0	0	0
				29350-73-0	Cadidene	CC(C)[C@@H]1CCC(=C2CCC(=C[C@@H]12)C)C	-0.880694	0	0	0	0	0	0	0	0	1	0	1	0	0	0	0	0	0	0	0	0	0	0	0	0	0	0	0	0	0	1	0	0	0	0	0	0	0	0	0	0	0	0
				483-76-1	delta-Cadinene	CC(C)C1CCC(=C2CCC(=CC12)C)C	-0.880694	0	0	0	0	0	0	0	0	1	0	1	0	0	0	0	0	0	0	0	0	0	0	0	0	0	0	0	0	0	1	0	0	0	0	0	0	0	0	0	0	0	0
				62-54-4	Calcium acetate	O.[Ca+2].CC(=O)[O-]	-0.558484	0	0	0	0	0	0	0	0	0	0	0	0	0	0	0	0	0	0	0	0	0	0	0	0	0	0	0	0	0	0	0	0	0	0	0	0	0	0	0	0	0	0
				28940-11-6	Calone	Cc1ccc2OCC(=O)COc2c1	0.606129	0	0	0	1	0	0	0	0	0	1	0	0	0	0	0	0	0	0	0	0	0	0	0	0	0	0	0	0	0	0	0	0	0	0	0	0	0	0	0	0	1	0
				79-92-5	Camphene	CC1(C)[C@@H]2CC[C@@H](C2)C1=C	-0.585116	0	0	1	0	0	0	0	0	0	0	0	0	0	1	0	0	0	0	0	0	0	0	0	0	0	0	0	0	0	0	0	0	0	0	0	0	0	0	0	0	0	0
				36789-59-0	Campholene acetate	CC(=O)OCC[C@H]1CC=C(C)C1(C)C	-0.76024	1	1	0	0	0	0	0	0	1	0	0	0	0	0	0	0	0	0	0	0	0	0	0	0	0	0	0	0	0	0	0	0	0	0	0	0	0	0	0	0	0	0
				1901-38-8	Campholenic alcohol	CC1=CC[C@@H](CCO)C1(C)C	-0.205315	0	0	1	0	0	0	0	0	1	0	0	0	0	0	0	0	0	0	0	0	0	0	0	0	0	0	0	0	0	0	0	0	0	0	0	0	0	0	0	0	0	0
				4501-58-0	Campholenic aldehyde	CC1=CC[C@H](CC=O)C1(C)C	-0.238497	0	0	1	0	1	1	0	0	1	0	0	0	0	0	0	0	0	0	0	0	0	0	0	0	0	0	0	0	0	0	0	0	0	0	0	0	0	0	0	0	0	0
				464-49-3	d-Camphor	CC1(C)[C@@H]2CC[C@@]1(C)C(=O)C2	0.472317	0	0	0	0	0	0	0	0	0	1	0	0	0	0	0	0	0	0	0	0	0	0	0	1	0	0	0	0	0	0	0	0	0	0	0	0	0	0	0	0	0	0
				404-86-4	Capsaicin	COc1cc(CNC(=O)CCCC\C=C\C(C)C)ccc1O	0.156425	0	0	0	0	0	1	0	0	0	0	0	0	0	0	0	0	0	0	0	0	0	0	0	0	0	0	0	0	0	0	0	0	0	0	0	0	0	0	0	0	0	0
				13466-78-9	Carene	CC1=CCC2C(C1)C2(C)C	-0.31434	0	0	1	0	0	0	0	0	0	1	0	0	0	0	0	0	0	0	0	0	0	0	0	0	0	0	0	0	0	0	0	0	0	0	0	0	0	0	0	0	0	0
				499-75-2	Carvacrol	CC(C)c1ccc(C)c(O)c1	-0.485107	0	0	0	0	0	1	0	0	0	0	0	0	0	0	0	0	0	0	0	0	0	0	0	0	0	0	0	0	0	0	0	0	0	0	0	0	0	1	0	0	0	0
				6380-28-5	Carvacryl acetate	CC(C)c1ccc(C)c(OC(=O)C)c1	-0.515281	1	0	0	0	0	1	0	0	0	0	1	0	0	0	0	0	0	0	0	0	0	0	0	0	0	0	0	0	0	0	0	0	0	0	0	0	0	0	0	0	0	0
				4732-13-2	Carvacryl ethyl ether	CCOc1cc(ccc1C)C(C)C	-1.79495	0	0	0	0	0	1	0	0	0	0	1	0	0	0	0	0	0	0	0	1	0	0	0	0	0	0	0	0	0	0	0	0	0	0	0	0	0	0	0	0	0	0
				6379-73-3	Carvacryl methyl ether	COc1cc(ccc1C)C(C)C	-1.80604	0	0	0	0	0	1	0	0	0	0	1	0	0	0	0	0	0	0	0	0	0	0	0	0	0	0	0	0	0	0	0	0	0	0	0	0	0	1	0	0	0	0
				2102-59-2	l-cis-Carveol	CC(=C)[C@@H]1CC=C(C)[C@H](O)C1	-0.16594	0	0	1	0	0	0	0	0	0	0	0	0	0	0	0	0	0	0	0	0	0	0	0	0	0	0	0	0	0	0	0	0	0	0	0	0	0	0	0	0	0	0
				99-48-9	p-Mentha-6,8-dien-2-ol	CC(=C)C1CC=C(C)C(O)C1	-0.230214	0	0	1	0	0	0	0	0	0	0	0	0	0	0	0	0	0	0	0	0	0	0	0	0	0	0	0	0	0	0	0	0	0	0	0	0	0	0	0	0	0	0
				499-70-7	Carvomenthone	CC(C)[C@H]1CC[C@H](C)C(=O)C1	-0.755612	0	0	0	0	0	0	0	0	0	0	0	0	0	0	0	0	0	0	0	0	0	0	0	1	0	0	0	0	0	0	0	0	0	0	0	0	0	0	0	0	0	0
				56423-44-0	Carvone acetate	CC(=O)OCC(=C)C1CC=C(C)C(=O)C1	0.719816	1	0	0	0	0	1	0	0	0	1	0	0	0	0	0	0	0	0	0	0	0	0	0	1	0	0	0	0	0	0	0	0	0	0	0	0	0	0	0	0	0	0
				18383-49-8	cis-Carvone oxide	CC(=C)[C@@H]1C[C@@H]2O[C@]2(C)C(=O)C1	0.195539	0	0	0	0	0	0	0	0	0	0	0	0	0	0	1	0	0	0	0	0	0	0	0	0	0	0	0	0	0	0	0	0	0	0	0	0	0	0	0	0	0	0
				18383-49-8	trans-Carvone oxide	CC(=C)[C@@H]1C[C@H]2O[C@@]2(C)C(=O)C1	0.268332	0	0	0	0	0	0	0	0	0	0	0	0	0	0	0	0	0	0	0	0	0	0	0	0	0	0	0	0	0	0	0	0	0	0	0	0	0	0	0	0	0	0
				2244-16-8	d-Carvone	CC(=C)[C@H]1CC=C(C)C(=O)C1	-0.534692	0	0	0	0	0	0	0	0	0	0	0	0	0	0	0	0	0	0	0	0	0	0	0	0	0	0	0	0	0	0	0	0	0	0	0	0	0	0	0	0	0	0
				6485-40-1	l-Carvone	CC(=C)[C@@H]1CC=C(C)C(=O)C1	-0.534692	0	0	0	0	0	0	0	0	0	0	0	0	0	0	0	0	0	0	0	0	0	0	0	0	0	0	0	0	0	0	0	0	0	0	0	0	0	0	0	0	0	0
				97-42-7	p-Mentha-6,8-dien-2-yl acetate	CC(=O)OC1CC(CC=C1C)C(=C)C	-1.07891	1	0	1	1	0	0	0	0	0	0	0	0	0	0	0	0	0	0	0	0	0	0	0	0	0	0	0	0	0	0	1	0	0	0	0	0	0	0	0	0	0	0
				1205-42-1	cis-Carvyl acetate	CC(=O)O[C@@H]1C[C@@H](CC=C1C)C(=C)C	-1.07891	1	0	1	1	0	1	0	0	0	0	0	0	0	0	0	0	0	0	0	0	0	0	0	0	0	0	0	0	0	0	1	0	0	0	0	0	0	0	0	0	0	0
				93919-04-1	Carvyl butyrate	CCCC(=O)OC1CC(CC=C1C)C(=C)C	-0.916619	1	0	0	0	0	1	0	0	0	0	0	0	0	0	0	0	0	0	0	0	0	0	0	1	0	0	0	0	0	0	0	0	0	0	0	0	0	0	0	0	0	0
				29239-07-4	Carvyl formate	CC(=C)C1CC=C(C)C(C1)OC=O	-0.406598	1	0	1	0	0	1	0	0	0	0	0	0	0	0	0	0	0	0	0	0	0	0	0	1	0	0	0	0	0	0	0	0	0	0	0	0	0	0	0	0	0	0
					Carvyl hexanoate	CCCCCC(=O)OC1CC(CC=C1C)C(=C)C	-0.138933	1	0	0	0	0	1	0	0	0	0	0	0	0	0	0	0	0	0	0	0	0	0	0	1	0	0	0	0	0	0	0	0	0	0	0	0	0	0	0	0	0	0
					Carvyl isobutyrate	CC(C)C(=O)OC1CC(CC=C1C)C(=C)C	-0.855778	1	0	0	0	0	1	0	0	0	0	0	0	0	0	0	0	0	0	0	0	0	0	0	1	0	0	0	0	0	0	0	0	0	0	0	0	0	0	0	0	0	0
				94386-39-7	Carvyl isovalerate	CC(C)CC(=O)OC1CC(CC=C1C)C(=C)C	-0.780812	1	0	1	0	0	1	0	0	0	0	0	0	0	0	0	0	0	0	0	0	0	0	0	0	0	0	0	0	0	0	0	0	0	0	0	0	0	0	0	0	0	0
					Carvyl methylbutyrate	CCC(C)C(=O)OC1CC(CC=C1C)C(=C)C	-0.822519	1	0	0	0	0	1	0	0	0	0	0	0	0	0	0	0	0	0	0	0	0	0	0	1	0	0	0	0	0	0	0	0	0	0	0	0	0	0	0	0	0	0
				97-45-0	Carvyl propionate	CCC(=O)OC1CC(CC=C1C)C(=C)C	-0.883238	1	0	1	0	0	0	0	0	0	0	0	0	0	0	0	0	0	0	0	0	0	0	0	1	0	0	0	0	0	0	0	0	0	0	0	0	0	0	0	0	0	0
					Carvyl valerate	CCCCC(=O)OC1CC(CC=C1C)C(=C)C	-0.747733	1	0	0	0	0	1	0	0	0	0	0	0	0	0	0	0	0	0	0	0	0	0	0	1	0	0	0	0	0	0	0	0	0	0	0	0	0	0	0	0	0	0
				57082-24-3	beta-Caryophyllene acetate	CC(=O)OC1CCC(=C)C2CC(C)(C)C2CC=C1C	-0.830966	1	0	0	0	0	0	0	0	1	0	0	0	0	0	0	0	0	0	0	0	0	0	0	0	0	0	0	0	0	0	0	0	0	0	0	0	0	0	0	0	0	0
				4586-22-5	alpha-Caryophyllene alcohol	CC1(C)CC2C(C1)C3(C)CCCC2(C)C3O	-0.303106	0	0	0	0	0	0	0	0	1	0	0	0	0	0	0	0	0	0	1	0	0	0	0	0	0	0	0	0	0	0	0	0	0	0	0	0	0	0	0	0	0	0
				472-97-9	beta-caryophyllene alcohol	C[C@]12CCC[C@@](O)(C1)[C@H]3CC(C)(C)[C@@H]3CC2	-0.0292202	0	0	0	0	0	0	0	0	1	0	1	0	0	0	0	0	0	0	0	0	0	0	0	0	0	0	0	0	0	0	0	0	0	0	0	0	0	0	0	0	0	0
					Caryophyllene butyrate	CCCC(=O)O[C@@]12CCCC[C@@](C)(C[C@@H]3[C@@H]1CC3(C)C)C2	0.00731086	1	0	0	0	0	0	0	0	1	0	0	0	0	0	0	0	0	0	0	0	0	0	0	0	0	0	0	0	0	0	0	0	0	0	0	0	0	0	0	0	0	0
					Caryophyllene isobutyrate	CC(C)C(=O)O[C@@]12CCC[C@@](C)(CC[C@@H]3[C@@H]1CC3(C)C)C2	-0.0342358	1	0	0	0	0	0	0	0	1	0	0	0	0	0	0	0	0	0	0	0	0	0	0	0	0	0	0	0	0	0	0	0	0	0	0	0	0	0	0	0	0	0
				1139-30-6	Caryophyllene oxide	CC1(C)C[C@H]2[C@@H]1CC[C@@]3(C)O[C@H]3CCC2=C	0.451725	0	0	0	0	0	0	0	0	1	0	0	0	0	0	0	0	0	0	0	0	0	0	0	0	0	0	0	0	0	0	0	0	0	0	0	0	0	0	0	0	0	0
				87-44-5	Caryophyllene	C\C\1=C/CCC(=C)[C@H]2CC(C)(C)[C@@H]2CC1	-0.679259	0	0	0	0	0	0	0	0	1	0	1	0	0	0	0	0	0	0	0	0	0	0	0	0	0	0	0	0	0	0	0	0	0	0	0	0	0	0	0	0	0	0
				2050-46-6	Catechol diethyl ether	CCOc1ccccc1OCC	-0.241792	0	0	1	0	0	0	0	0	0	0	0	0	0	0	0	0	0	0	0	0	0	0	0	0	0	0	0	0	0	0	0	0	0	0	0	0	0	0	0	0	0	0
				120-80-9	Catechol	Oc1ccccc1O		0	0	0	0	0	0	0	0	0	0	0	0	0	0	0	0	0	0	0	0	0	0	0	0	0	0	0	0	0	1	0	0	0	0	0	0	0	1	0	0	0	0
				35944-22-0	2-Cedrene	CC1=CC[C@@]23C[C@@H]1C(C)(C)[C@@H]2CC=C3C	-0.499643	0	0	1	0	1	0	0	0	1	0	0	0	0	0	0	0	0	0	0	0	0	0	0	0	0	0	0	0	0	0	0	0	0	0	0	0	0	0	0	0	0	0
				469-61-4	alpha-Cedrene	C[C@@H]1CC[C@H]2C(C)(C)C3CC12CC=C3C	-0.460101	0	0	1	0	1	0	0	0	1	0	0	0	0	0	0	0	0	0	0	0	0	0	0	0	0	0	0	0	0	0	0	0	0	0	0	0	0	0	0	0	0	0
				546-28-1	beta-Cedrene	C[C@@H]1CC[C@H]2C(C)(C)[C@H]3C[C@@]12CCC3=C	-0.321686	0	0	1	0	1	0	0	0	1	0	0	0	0	0	0	0	0	0	0	0	0	0	0	0	0	0	0	0	0	0	0	0	0	0	0	0	0	0	0	0	0	0
				28231-03-0	Cedr-8(15)-en-9-ol	CC1CCC2C(C)(C)C3CC12CC(O)C3=C	-0.132546	0	0	0	0	0	0	0	0	1	0	0	0	0	0	0	0	0	0	0	0	0	0	0	0	0	0	0	0	0	0	0	0	0	0	0	0	0	0	0	0	0	0
				77-53-2	Cedrol	C[C@@H]1CC[C@H]2C(C)(C)[C@@H]3C[C@@]12CC[C@@]3(C)O	-0.15935	0	0	0	0	0	0	0	0	1	0	0	0	0	0	0	0	0	0	0	0	0	0	0	0	0	0	0	0	0	0	0	0	0	0	0	0	0	0	0	0	0	0
				77-54-3	Cedryl acetate	C[C@@H]1CC[C@H]2C(C)(C)[C@@H]3C[C@@]12CC[C@@]3(C)OC(=O)C	-0.497187	0	0	0	0	0	0	0	0	1	0	0	0	0	0	0	0	0	0	0	1	0	0	0	0	0	0	0	0	0	0	0	0	0	0	0	0	0	0	0	0	0	0
				3720-16-9	Celery ketone	CCC[CH]1CC(=CC(=O)C1)C	-0.173796	0	0	0	0	0	1	0	0	0	0	1	0	0	0	0	0	0	0	0	0	0	0	0	0	0	0	0	0	0	0	0	0	0	0	0	0	0	0	0	0	0	0
				501-92-8	Chavicol	Oc1ccc(CC=C)cc1	-0.526541	0	0	0	0	0	0	0	0	0	0	1	0	0	0	0	0	0	0	0	0	0	0	0	0	0	0	0	0	0	0	0	0	0	0	0	0	0	1	0	0	0	0
				470-67-7	1,4-Cineole	CC(C)C12CCC(C)(CC1)O2	-1.52456	0	0	0	0	0	0	0	0	0	1	0	0	0	0	0	0	0	0	0	0	0	0	0	0	0	0	0	0	0	0	0	0	0	0	0	0	0	0	0	0	0	0
				7148-78-9	Cinnamaldehyde diethyl acetal	CCOC(OCC)\C=C\c1ccccc1	-1.11114	0	0	1	1	0	0	0	0	0	1	1	0	0	0	0	0	0	0	0	0	0	0	0	0	0	0	0	0	0	0	0	0	0	0	0	0	0	0	0	0	0	0
				4364-06-1	Cinnamaldehyde dimethyl acetal	COC(OC)\C=C\c1ccccc1	-0.683479	0	0	0	1	0	1	0	0	0	1	1	0	0	0	0	0	0	0	0	0	0	0	0	0	0	0	0	0	0	0	0	0	0	0	0	0	0	0	0	0	0	0
				5660-60-6	Cinnamaldehyde ethylene glycol acetal	C1COC(O1)\C=C\c2ccccc2	-0.441507	0	0	1	0	0	0	0	0	0	0	1	0	0	0	0	0	0	0	0	0	0	0	0	0	0	0	0	0	0	0	0	0	0	0	0	0	0	0	0	0	0	0
				4353-01-9	Cinnamaldehyde propylene glycol acetal	CC1COC(O1)\C=C\c2ccccc2	-0.663498	0	0	1	0	0	0	0	0	0	0	1	0	0	0	0	0	0	0	0	0	0	0	0	0	0	0	0	0	0	0	0	0	0	0	0	0	0	0	0	0	0	0
				104-55-2	Cinnamaldehyde	O=C\C=C\c1ccccc1		0	0	0	0	0	0	0	0	0	0	1	0	0	0	0	0	0	0	0	0	0	0	0	0	0	0	0	0	0	0	0	0	0	0	0	0	0	0	0	0	0	0
				621-82-9	Cinnamic acid	OC(=O)\C=C\c1ccccc1		0	0	0	0	0	0	0	0	0	0	0	0	0	0	0	0	0	0	1	0	0	0	0	0	0	0	0	0	0	0	0	0	0	0	0	0	0	0	0	0	0	0
				103-54-8	Cinnamyl acetate	CC(=O)OC\C=C\c1ccccc1	-0.348067	1	1	1	0	0	0	0	0	0	0	1	0	0	0	0	0	0	0	1	0	0	0	0	0	0	0	0	0	0	0	0	0	0	0	0	0	0	0	0	0	0	0
				104-54-1	Cinnamyl alcohol	OC\C=C\c1ccccc1	-0.164932	0	1	1	0	0	0	0	0	0	0	1	0	0	0	0	0	0	0	1	0	0	0	0	0	0	0	0	0	0	0	0	0	0	0	0	0	0	0	0	0	0	0
				87-29-6	Cinnamyl anthranilate	Nc1ccccc1C(=O)OC\C=C\c2ccccc2	-0.805223	1	1	0	0	0	0	0	0	0	0	0	0	0	0	0	0	0	0	0	0	0	0	0	0	0	0	0	0	0	0	0	0	0	0	0	0	0	0	0	0	0	0
				5320-75-2	Cinnamyl benzoate	O=C(OC\C=C\c1ccccc1)c2ccccc2	-1.49607	0	0	1	0	0	0	0	0	0	0	1	0	0	0	0	0	0	0	1	0	0	0	0	0	0	0	0	0	0	0	0	0	0	0	0	0	0	0	0	0	0	0
				103-61-7	Cinnamyl butyrate	CCCC(=O)OC\C=C\c1ccccc1	-1.39811	1	1	0	0	0	0	0	0	0	0	0	0	0	0	0	0	0	0	1	0	0	0	0	0	0	0	0	0	0	0	0	0	0	0	0	0	0	0	0	0	0	0
				122-69-0	Cinnamyl cinnamate	O=C(OC\C=C\c1ccccc1)\C=C\c2ccccc2	-2.21823	0	1	1	0	0	0	0	0	0	0	1	0	0	0	0	0	0	0	1	0	0	0	0	0	0	0	0	0	0	0	0	0	0	0	0	0	0	0	0	0	0	0
				104-65-4	Cinnamyl formate	O=COC\C=C\c1ccccc1	-0.440852	1	0	0	0	0	1	0	0	0	0	0	1	0	0	0	0	0	0	1	0	0	0	0	0	0	0	0	0	0	0	0	0	0	0	0	0	0	0	0	0	0	0
				6994-20-3	Cinnamyl hexanoate	CCCCCC(=O)OC\C=C\c1ccccc1	-1.24082	1	0	1	0	0	0	0	0	0	0	0	0	0	0	0	0	0	0	1	0	0	0	0	0	0	0	0	0	0	0	0	0	0	0	0	0	0	0	0	0	0	0
				103-59-3	Cinnamyl isobutyrate	CC(C)C(=O)OC\C=C\c1ccccc1	-1.11825	0	0	0	0	0	0	0	0	0	0	0	1	0	0	0	0	0	0	0	0	0	0	0	0	0	1	0	0	0	0	0	0	0	0	0	0	0	0	0	0	0	0
				140-27-2	Cinnamyl isovalerate	CC(C)CC(=O)OC\C=C\c1ccccc1	-1.04133	0	1	0	1	0	1	0	0	0	0	0	0	0	0	0	0	0	0	0	0	0	1	0	0	0	0	0	0	0	0	0	0	0	0	0	0	0	0	0	0	0	0
				7492-65-1	Cinnamyl phenylacetate	O=C(Cc1ccccc1)OC\C=C\c2ccccc2	-1.96353	0	1	1	0	0	0	0	0	0	0	0	0	0	0	0	0	0	0	1	0	0	0	0	0	0	0	0	0	0	0	0	0	0	0	0	0	1	0	0	0	0	0
				103-56-0	Cinnamyl propionate	CCC(=O)OC\C=C\c1ccccc1	-1.11342	1	1	0	0	0	0	0	0	0	0	1	0	0	0	0	0	0	0	1	0	0	1	0	0	0	0	0	0	0	0	0	0	0	0	0	0	0	0	0	0	0	0
				61792-12-9	Cinnamyl tiglate	C\C=C(/C)\C(=O)OC\C=C\c1ccccc1	-1.24736	0	1	1	0	0	1	0	0	0	0	0	0	0	0	0	0	0	0	1	0	0	0	0	0	0	0	0	0	0	0	0	0	0	0	0	0	0	0	0	0	0	0
				10482-65-2	Cinnamyl valerate	CCCCC(=O)OC\C=C\c1ccccc1	-1.16985	0	1	0	0	0	1	0	0	0	0	0	0	0	0	0	0	0	0	0	0	0	1	0	0	0	0	0	0	0	0	0	0	0	0	0	0	0	0	0	0	0	0
				7492-66-2	Citral diethyl acetal	CCOC(OCC)\C=C(/C)\CCC=C(C)C	-0.300528	0	0	0	1	0	0	0	0	0	1	0	0	0	0	0	1	0	0	0	0	0	0	0	0	0	0	0	0	0	0	0	0	0	0	0	0	0	0	0	0	0	0
				7549-37-3	Citral dimethyl acetal	COC(OC)\C=C(/C)\CCC=C(C)C	-0.408169	0	0	0	0	0	0	0	0	0	0	0	0	0	0	0	1	0	0	0	0	0	0	0	0	0	0	0	0	0	0	0	0	0	0	0	0	0	0	0	0	0	0
				5694-82-6	Citral glyceryl acetal(s)	CC(=CCCC(=CC1OCC(O)CO1)C)C	0.275077	0	0	0	0	0	0	0	0	0	0	0	0	0	0	0	0	0	0	0	0	0	0	0	0	0	0	0	0	0	0	0	0	0	0	0	0	0	0	0	0	0	0
				68258-94-6	Citral hexylene glycol acetal	CC1CC(C)(C)OC(O1)C=C(C)CCC=C(C)C	-0.146096	0	0	0	0	0	1	0	0	0	0	0	0	0	1	0	1	0	0	0	0	0	0	0	0	0	0	0	0	0	0	0	0	0	0	0	0	0	0	0	0	0	0
				10444-50-5	Citral propylene glycol acetal	CC1COC(O1)C=C(C)CCC=C(C)C	-0.0472212	0	0	1	0	0	0	0	0	0	0	0	0	0	0	0	1	0	0	0	0	0	0	0	0	0	0	0	0	0	0	0	0	0	0	0	0	0	0	0	0	0	0
				71662-17-4	Citronellal diethyl acetal	CCOC(C[CH](C)CCC=C(C)C)OCC	-0.404015	0	0	0	1	1	0	0	0	0	0	0	0	0	0	0	0	0	0	0	0	0	0	0	0	0	0	0	0	0	0	0	0	0	0	0	0	0	0	0	0	0	0
				923-69-3	Citronellal dimethyl acetal	COC(CC(C)CCC=C(C)C)OC	-0.245966	0	1	0	0	0	0	0	0	0	0	0	0	0	0	0	1	0	0	0	0	0	0	0	0	0	0	0	0	0	0	1	0	0	0	0	0	0	0	0	0	0	0
				66512-92-3	Citronellal ethylene glycol acetal	CC(CCC=C(C)C)CC1OCCO1	-0.43606	0	1	1	1	0	1	0	0	0	0	0	0	0	0	0	0	0	0	0	0	0	0	0	0	0	0	0	0	0	0	0	0	0	0	0	0	0	0	0	0	0	0
				74094-64-7	Citronellal propylene glycol acetal	CC(CCC=C(C)C)CC1OCC(C)O1	0.0393773	0	1	0	1	0	1	0	0	0	0	0	0	0	0	0	0	0	0	0	0	0	0	0	0	0	0	0	0	0	0	0	0	0	0	0	0	0	0	0	0	0	0
				106-23-0	Citronellal	C[CH](CCC=C(C)C)CC=O	-0.837179	0	0	0	1	0	0	0	0	1	1	0	0	0	0	0	1	0	0	0	0	0	0	0	0	0	0	0	0	0	0	0	0	0	0	0	0	0	0	0	0	0	0
				106-22-9	dl-Citronellol	CC(CCO)CCC=C(C)C	-0.578659	0	0	0	0	0	0	0	0	0	0	0	0	0	0	0	0	0	0	0	0	0	1	0	0	0	0	0	0	0	0	0	0	0	0	0	0	0	0	0	0	0	0
				7540-51-4	l-Citronellol	C[C@H](CCO)CCC=C(C)C	-0.578659	1	1	1	1	0	0	0	0	0	0	0	0	0	0	0	1	0	0	0	0	0	1	0	0	0	0	0	0	0	0	0	0	0	0	0	0	0	0	0	0	0	0
				150-84-5	Citronellyl acetate	C[CH](CCOC(=O)C)CCC=C(C)C	-0.587706	1	0	0	0	0	0	0	0	0	1	0	0	0	0	0	0	0	0	0	0	0	1	0	0	0	0	0	0	0	0	0	0	0	0	0	0	0	0	0	0	0	0
				68555-57-7	Citronellyl anthranilate	CC(CCOC(=O)c1ccccc1N)CCC=C(C)C	0.223984	1	0	1	0	0	0	0	0	0	0	0	0	0	0	0	0	0	0	0	0	0	1	0	0	0	0	0	0	0	0	0	0	0	0	0	0	0	0	0	0	0	0
				141-16-2	Citronellyl butyrate	CCCC(=O)OCC[CH](C)CCC=C(C)C	-1.80131	1	0	1	0	0	0	0	0	0	0	0	1	0	0	0	0	0	0	0	0	0	1	0	0	0	0	0	0	0	0	0	0	0	0	0	0	0	0	0	0	0	0
				105-85-1	Citronellyl formate	C[CH](CCOC=O)CCC=C(C)C	-0.769195	1	0	0	1	0	0	0	0	0	0	0	0	0	0	0	0	0	0	0	0	0	1	0	0	0	0	0	0	0	0	0	0	0	0	0	0	0	0	0	0	0	0
				10580-25-3	Citronellyl hexanoate	CCCCCC(=O)OCC[CH](C)CCC=C(C)C	-2.20786	1	1	0	0	0	0	0	0	0	0	0	1	0	0	0	0	0	0	0	0	0	1	0	0	0	1	0	0	0	0	0	0	0	0	1	0	0	0	0	0	0	0
				97-89-2	Citronellyl isobutyrate	C[CH](CCOC(=O)C(C)C)CCC=C(C)C	-0.48857	1	0	1	0	0	0	0	0	0	0	0	0	0	0	0	0	0	0	0	0	0	1	0	0	0	0	0	0	0	0	0	0	0	0	0	0	0	0	0	0	0	0
				68922-10-1	Citronellyl isovalerate	CC(C)CC(=O)OCC[CH](C)CCC=C(C)C	-1.79718	0	0	0	0	0	1	0	0	0	0	0	0	0	0	0	0	0	0	0	0	0	1	0	0	0	0	0	0	0	0	0	0	0	0	0	0	0	0	0	0	0	0
				72934-05-5	Citronellyl octanoate	CCCCCCCC(=O)OCCC(C)CCC=C(C)C	-2.1689	1	1	0	0	0	0	1	0	0	0	0	0	0	1	0	0	0	0	0	0	0	1	0	0	0	0	0	0	0	0	0	0	0	0	0	0	0	0	0	0	0	0
				139-70-8	Citronellyl phenylacetate	C[CH](CCOC(=O)Cc1ccccc1)CCC=C(C)C	-1.0825	0	0	1	0	0	0	1	0	0	0	0	0	0	0	0	0	0	0	0	0	0	1	0	0	0	0	0	0	0	0	0	0	0	0	0	0	1	0	0	0	0	0
				141-14-0	Citronellyl propionate	CCC(=O)OCC[CH](C)CCC=C(C)C	-0.201863	1	0	1	0	0	0	0	0	0	0	0	0	0	0	0	0	0	0	0	0	0	1	0	0	0	0	0	0	0	0	0	0	0	0	0	0	0	0	0	0	0	0
				24717-85-9	Citronellyl tiglate	C\C=C(\C)/C(=O)OCC[CH](C)CCC=C(C)C	-0.139024	0	0	0	0	0	0	0	0	0	0	0	0	0	0	0	0	0	0	0	0	0	1	0	0	0	0	0	0	0	0	0	0	0	0	0	0	0	0	0	0	0	0
				7540-53-6	Citronellyl valerate	CCCCC(=O)OCC[CH](C)CCC=C(C)C	-2.25898	1	0	0	0	0	1	0	0	0	0	0	0	0	0	0	0	0	0	0	0	0	1	0	0	0	0	0	0	0	0	0	0	0	0	0	0	1	0	0	0	0	0
				7492-67-3	Citronellyloxyacetaldehyde	C[CH](CCOCC=O)CCC=C(C)C	-0.286767	0	1	0	0	0	0	0	0	0	0	0	0	0	0	0	1	0	0	0	0	0	1	0	0	0	0	0	0	0	0	0	0	0	0	0	0	0	0	0	0	1	0
				542-46-1	Civetone	O=C1CCCCCCC\C=C/CCCCCCC1	-1.26477	0	0	1	0	0	0	0	0	0	0	0	0	0	0	0	0	0	0	0	0	0	0	0	0	0	0	0	0	0	0	0	0	0	0	0	0	0	0	0	0	0	0
				3856-25-5	Copaene	CC(C)[C@@H]1CC[C@@]2(C)C3CC=C(C)C2C13	-0.606834	0	0	0	0	0	0	0	0	1	0	1	0	0	0	0	0	0	0	0	0	0	0	0	0	0	0	0	0	0	0	0	0	0	0	0	0	0	0	0	0	0	0
					Coumane	O=C1Oc2ccccc2C3CC13	0.195828	0	0	0	0	0	0	0	0	0	0	0	0	0	0	0	0	0	0	0	0	0	0	0	0	0	0	0	0	0	0	0	0	0	0	0	0	0	0	0	0	0	0
				95-48-7	2-Methylphenol	Cc1ccccc1O	-0.634551	0	0	0	0	0	0	0	0	0	0	0	0	0	0	0	0	0	0	0	0	0	0	0	0	0	0	0	0	0	0	0	0	0	0	0	0	0	1	0	0	0	0
				108-39-4	3-Methylphenol	Cc1cccc(O)c1	-0.455347	0	0	0	0	0	0	0	0	0	0	0	0	0	0	0	0	0	0	0	0	0	0	0	0	0	0	0	0	0	0	0	0	0	0	0	0	0	1	0	0	0	0
				106-44-5	4-methylphenol	Cc1ccc(O)cc1	-0.603888	0	0	0	0	0	0	0	0	0	0	0	0	0	0	0	0	0	0	0	0	0	0	0	0	0	0	0	0	0	0	0	0	0	0	0	0	0	1	0	0	0	0
				614-34-6	Cresyl benzoate	Cc1ccc(OC(=O)c2ccccc2)cc1	-1.26003	0	1	0	0	0	0	0	0	0	0	0	0	0	0	0	0	0	0	0	0	0	0	0	0	0	0	0	0	0	0	0	0	0	0	0	0	0	0	0	0	0	0
				14617-92-6	Cresyl butyrate	CCCC(=O)Oc1ccc(C)cc1	-0.502201	1	1	0	0	0	0	0	0	0	0	0	0	0	0	0	0	0	0	0	0	0	0	0	0	0	0	0	0	0	0	0	0	0	0	0	0	0	0	0	0	0	0
				622-60-6	Cresyl ethyl ether	CCOc1ccc(C)cc1	-0.553254	0	0	1	0	0	0	0	0	0	0	0	0	0	0	0	0	0	0	0	0	0	0	0	0	0	0	0	1	0	0	0	0	0	0	0	0	0	0	0	0	0	0
				71662-19-6	Cresyl heptanoate	CCCCCCC(=O)Oc1ccc(C)cc1	-1.07395	0	1	0	0	0	0	0	0	0	0	0	0	0	0	0	0	0	0	0	0	0	0	0	0	0	0	0	0	0	0	0	0	0	0	0	0	0	0	0	0	0	0
				68141-11-7	Cresyl hexanoate	CCCCCC(=O)Oc1ccc(C)cc1	-1.19925	0	1	0	0	0	1	0	0	0	0	0	0	0	0	0	0	0	0	0	0	0	0	0	0	0	0	0	0	0	0	0	0	0	0	0	0	0	0	0	0	0	0
				100-84-5	Cresyl methyl ether	COc1cccc(C)c1	-0.471389	0	1	0	0	0	0	0	0	0	0	0	0	1	0	0	0	0	0	0	0	0	0	0	0	0	0	0	1	0	0	0	0	0	0	0	0	0	0	0	0	0	0
				10415-86-8	Cresyl valerate	CCCCC(=O)Oc1ccc(C)cc1	-0.869711	0	1	0	0	0	0	0	0	0	0	0	0	0	0	0	0	0	0	0	0	0	0	0	0	0	0	0	0	0	0	0	0	0	0	0	0	0	0	0	0	0	0
				107-93-7	Crotonic acid	C\C=C\C(=O)O	-0.986993	0	0	0	0	0	0	0	0	0	0	1	0	0	0	0	0	0	0	0	0	0	0	1	0	0	0	0	0	0	1	0	0	0	0	0	0	0	0	0	0	0	0
				500-02-7	Cryptone	CC(C)[CH]1CCC(=O)C=C1	-0.237444	0	0	0	0	0	1	0	0	1	1	0	0	0	0	0	0	0	0	0	0	0	0	0	1	0	0	0	0	0	0	0	0	0	0	0	0	0	0	0	0	0	0
				13744-15-5	Cubebene	CC(C)[C@@H]1CC[C@@H](C)[C@]23CCC(=C)[C@H]2[C@H]13	-0.402829	1	0	0	1	0	0	0	0	1	0	0	0	0	0	0	1	0	0	0	0	0	0	0	0	0	0	0	0	0	0	1	0	0	0	0	0	0	0	0	0	0	0
				122-03-2	Cuminaldehyde	CC(C)c1ccc(C=O)cc1	-0.15695	0	0	0	1	0	1	0	0	0	0	0	0	0	0	0	0	0	0	0	0	0	0	0	0	0	0	0	1	0	0	0	0	0	0	0	0	0	0	0	0	0	0
				59230-57-8	Cuminyl acetate	CC(C)c1ccc(COC(=O)C)cc1	-0.664677	1	0	1	0	0	1	0	0	0	0	0	0	0	0	0	0	0	0	0	0	0	0	0	0	0	0	0	0	0	0	0	0	0	0	0	0	0	0	0	0	0	0
				7149-24-8	Cyclamen aldehyde diethyl acetal	CCOC(OCC)C(C)Cc1ccc(cc1)C(C)C	-0.011537	0	1	0	1	0	0	0	0	0	0	0	0	0	0	0	0	0	0	0	0	0	0	0	0	0	0	0	0	0	0	0	0	0	0	0	0	0	0	0	0	0	1
					Cyclamen aldehyde propylene glycol acetal	CC(C)c1ccc(CC(C)C2OCC(C)O2)cc1	-0.646229	0	1	0	0	0	0	0	0	0	0	0	0	0	0	0	0	0	0	0	0	0	0	0	0	0	0	0	0	0	0	0	0	0	0	0	0	0	0	0	0	0	0
				432-24-6	alpha-Cyclocitral	CC1=CCCC(C)(C)[CH]1C=O	-0.214563	0	1	0	0	0	1	0	0	0	0	0	0	0	0	0	1	0	0	0	0	0	0	0	0	0	0	0	0	0	0	0	0	0	0	0	0	0	0	0	0	0	0
				432-25-7	beta-Cyclocitral	CC1=C(C=O)C(C)(C)CCC1	-0.507626	1	1	1	1	0	0	0	0	0	0	0	0	0	0	0	0	0	0	0	0	0	0	0	1	0	0	0	0	0	0	0	0	0	0	0	0	0	0	0	0	0	0
				1724-39-6	Cyclododecanol	OC1CCCCCCCCCCC1	-0.145394	0	0	0	0	0	0	0	0	1	0	0	0	0	0	0	0	0	0	0	1	0	0	0	0	0	0	0	0	0	0	0	0	0	0	0	0	0	0	0	0	0	0
				6221-92-7	Cyclododecyl acetate	CC(=O)OC1CCCCCCCCCCC1	-0.585116	1	0	0	0	1	0	0	0	1	0	0	0	0	0	0	0	0	0	0	0	0	0	0	0	0	0	0	0	0	0	0	0	0	0	0	0	0	0	0	0	0	0
				59052-82-3	Cyclododecyl formate	O=COC1CCCCCCCCCCC1	0.216338	1	1	0	0	0	0	0	0	1	0	0	0	0	0	0	0	0	0	0	0	0	0	0	0	0	0	0	0	0	0	0	0	0	0	0	0	0	0	0	0	0	0
				6221-94-9	Cyclododecyl propionate	CCC(=O)OC1CCCCCCCCCCC1	0.243461	1	0	0	0	1	0	0	0	1	0	0	0	0	0	0	0	0	0	0	0	0	0	0	0	0	0	0	0	0	0	0	0	0	0	0	0	0	0	0	0	0	0
				54993-30-5	Cyclogeranyl acetate	CC(=O)OCC1=C(C)CCCC1(C)C	-1.17964	1	1	0	0	0	1	0	0	0	1	0	0	0	0	0	0	0	0	0	0	0	1	0	0	0	0	0	0	0	0	0	0	0	0	0	0	0	0	0	0	0	0
				502-42-1	Cycloheptanone	O=C1CCCCCC1	-0.00630086	0	0	0	0	0	0	0	0	0	0	0	0	0	0	0	0	0	0	0	0	0	0	0	1	0	0	0	0	0	0	0	0	0	0	0	0	0	0	0	0	0	0
				110-82-7	Cyclohexane	C1CCCCC1	0.0527384	0	0	1	0	0	0	0	0	0	0	0	0	0	0	0	0	0	0	0	0	0	0	0	0	0	0	0	0	0	0	0	0	0	0	0	0	0	0	0	0	0	0
				5292-21-7	Cyclohexaneacetic acid	OC(=O)CC1CCCCC1	-0.422032	0	0	0	0	0	0	1	0	0	0	0	0	0	0	0	0	0	0	0	0	0	0	1	0	0	0	1	0	0	0	0	0	0	1	0	0	1	0	0	0	0	0
				98-89-5	Cyclohexanecarboxylic acid	OC(=O)C1CCCCC1	-0.61258	1	0	0	0	0	0	0	0	0	0	0	0	0	0	0	0	0	0	0	0	0	0	0	0	0	0	1	0	0	0	0	0	0	0	0	0	0	0	0	0	0	0
				21722-83-8	Cyclohexaneethyl acetate	CC(=O)OCCC1CCCCC1	-0.615712	1	0	1	0	0	0	0	0	0	0	0	0	0	0	0	0	0	0	0	0	0	1	0	1	0	0	0	0	0	0	0	0	0	0	0	0	0	0	0	0	0	0
				1569-69-3	Cyclohexanethiol	SC1CCCCC1	-1.47209	0	0	0	0	0	0	0	0	0	0	0	0	0	0	0	0	0	0	0	0	1	0	0	0	0	0	0	0	1	0	0	0	0	0	0	0	0	0	0	0	0	0
				108-93-0	Cyclohexanol	OC1CCCCC1	-0.339468	0	0	0	0	0	0	0	0	0	0	0	0	0	0	0	0	0	0	0	0	0	0	0	1	0	0	0	0	0	0	0	1	0	0	0	0	0	0	0	0	0	0
				108-94-1	Cyclohexanone	O=C1CCCCC1	-0.0614778	0	0	1	0	0	0	0	0	0	0	0	0	0	0	0	0	0	0	0	0	0	0	0	1	0	0	0	0	0	0	0	0	0	0	0	0	0	0	0	0	0	0
				1670-47-9	Cyclohexanone diethyl acetal	CCOC1(CCCCC1)OCC	-2.01472	0	0	0	0	0	0	0	0	0	0	0	0	0	0	1	0	0	0	0	0	0	0	0	0	0	0	0	0	0	0	0	0	0	0	0	0	0	0	0	0	0	0
				930-68-7	Cyclohexenone	O=C1CCCC=C1	0.340807	0	0	0	1	0	0	0	0	0	0	0	0	0	0	0	0	0	0	0	0	0	0	0	1	1	0	0	0	0	0	0	0	0	0	0	0	0	0	0	0	0	0
				622-45-7	Cyclohexyl acetate	CC(=O)OC1CCCCC1	-0.457234	1	0	1	0	0	0	0	0	0	0	0	1	0	0	0	0	0	0	0	0	0	0	0	0	0	0	0	0	0	0	0	0	0	0	0	0	0	0	0	0	0	0
				6947-02-0	Cyclohexyl acetoacetate	O=C(OC1([H])CCCCC1)CC(C)=O	-0.353509	1	0	1	0	0	0	0	0	0	0	0	0	0	0	0	0	0	0	0	0	0	0	1	0	0	0	0	0	0	0	0	0	0	0	0	0	0	0	0	0	0	0
				7779-16-0	Cyclohexyl anthranilate	Nc1ccccc1C(=O)OC2CCCCC2	1.18617	1	1	0	0	1	0	0	0	0	0	0	0	0	0	0	0	0	0	0	0	0	0	0	0	0	0	0	0	0	0	0	0	0	0	0	0	0	0	0	0	0	0
				2412-73-9	Cyclohexyl benzoate	O=C(OC1CCCCC1)c2ccccc2	-0.80885	1	1	0	0	0	1	0	0	0	0	0	0	0	0	0	0	0	0	1	0	0	0	0	0	0	0	0	0	0	0	0	0	0	0	0	0	0	0	0	0	0	0
				1551-44-6	Cyclohexyl butyrate	CCCC(=O)OC1CCCCC1	-0.919793	1	1	1	0	0	0	0	0	0	1	0	0	0	0	0	0	0	0	0	0	0	0	0	0	0	0	0	0	0	0	0	0	0	0	0	0	0	0	0	0	0	0
				6243-10-3	Cyclohexyl caproate	CCCCCC(=O)OC1CCCCC1	-1.51496	1	0	0	0	0	0	0	0	0	0	0	0	0	0	0	0	0	1	0	0	0	0	0	0	0	1	0	0	0	0	0	0	0	0	0	0	0	0	0	0	0	0
				7779-17-1	Cyclohexyl cinnamate	O=C(OC1CCCCC1)\C=C\c2ccccc2	-0.600926	1	0	1	0	0	0	0	0	0	0	0	0	0	0	0	0	0	0	1	0	0	0	0	0	0	0	0	0	0	0	0	0	0	0	0	0	0	0	0	0	0	0
				4351-54-6	Cyclohexyl formate	O=COC1CCCCC1	0.644331	1	0	1	0	0	0	0	0	0	0	0	0	0	0	0	0	0	0	0	0	0	0	0	0	0	0	0	0	0	0	0	0	0	0	0	0	0	0	0	0	0	0
				1129-47-1	Cyclohexyl isobutyrate	CC(C)C(=O)OC1CCCCC1	-0.797812	1	0	1	0	0	0	0	0	0	0	0	1	0	0	0	0	0	0	0	0	0	0	0	0	0	0	0	0	0	0	0	0	0	0	0	0	0	0	0	0	0	0
				7774-44-9	Cyclohexyl isovalerate	CC(C)CC(=O)OC1CCCCC1	-1.11562	1	0	0	0	0	0	0	0	0	0	0	1	0	0	0	0	0	0	0	0	0	0	0	0	0	0	0	0	0	0	0	0	0	0	0	0	0	0	0	0	0	0
				42288-75-5	Cyclohexyl phenylacetate	O=C(Cc1ccccc1)OC2CCCCC2	-0.643076	1	0	1	0	0	0	0	0	0	0	0	0	0	0	0	0	0	0	0	0	0	0	0	0	0	0	0	0	0	0	0	0	0	0	0	0	1	0	0	0	0	0
				6222-35-1	Cyclohexyl propionate	CCC(=O)OC1CCCCC1	-1.13053	1	0	1	1	0	0	1	0	0	0	0	0	0	0	0	0	0	0	0	0	0	0	0	0	0	1	0	0	0	0	0	0	0	0	0	0	0	0	0	0	0	0
				25485-88-5	Cyclohexyl salicylate	Oc1ccccc1C(=O)OC2CCCCC2	0.0231338	0	1	0	0	0	0	0	0	0	0	0	0	0	0	0	0	0	0	1	0	0	0	0	0	0	0	0	0	0	0	0	0	0	0	0	0	0	0	0	0	0	0
				1551-43-5	Cyclohexyl valerate	CCCCC(=O)OC1CCCCC1	-1.17985	1	0	0	0	0	1	0	0	0	0	0	0	0	0	0	0	0	0	0	0	0	0	0	0	0	0	0	0	0	0	0	0	0	0	0	0	0	0	0	0	0	0
				4442-79-9	Cyclohexylethanol	OCCC1CCCCC1	-0.254187	0	1	0	0	0	0	0	0	0	0	0	0	0	0	0	0	0	0	0	0	0	0	0	0	0	0	0	0	0	0	0	0	0	0	0	0	0	0	0	0	0	0
				63449-88-7	Cyclohexylethyl butyrate	CCCC(=O)OCCC1CCCCC1	-1.47716	1	0	1	0	0	0	0	0	0	0	0	0	0	0	0	0	0	0	0	0	0	0	0	0	0	0	0	0	0	0	0	0	0	0	0	0	0	0	0	0	0	0
				6282-05-9	Cyclohexylethyl formate	O=COCCC1CCCCC1	0.124893	1	0	0	0	0	0	1	0	0	0	0	1	0	0	0	0	0	0	0	0	0	0	0	0	0	0	0	0	0	0	0	0	0	0	0	0	0	0	0	0	0	0
					Cyclohexylethyl isobutyrate	CC(C)C(=O)OCCC1CCCCC1	-0.405776	1	0	1	0	0	0	0	0	0	0	0	0	0	0	0	0	0	0	0	0	0	0	0	0	0	0	0	0	0	0	0	0	0	0	0	0	0	0	0	0	0	0
					Cyclohexylethyl isovalerate	CC(C)CC(=O)OCCC1CCCCC1	-1.04974	1	0	1	0	0	0	0	0	0	0	0	1	0	0	0	0	0	0	0	0	0	0	0	0	0	0	0	0	0	0	0	0	0	0	0	0	0	0	0	0	0	0
					Cyclohexylethyl propionate	CCC(=O)OCCC1CCCCC1	-1.36671	1	0	1	0	0	0	0	0	0	1	0	0	0	0	0	0	0	0	0	0	0	0	0	0	0	0	0	0	0	0	0	0	0	0	0	0	0	0	0	0	0	0
					Cyclohexylethyl valerate	CCCCC(=O)OCCC1CCCCC1	-0.706911	1	0	1	0	0	0	0	0	0	0	0	1	0	0	0	0	0	0	0	0	0	0	0	0	0	0	0	0	0	0	0	0	0	0	0	0	0	0	0	0	0	0
				28217-92-7	Cyclohexylmethylpyrazine	C(C1CCCCC1)c2cnccn2	-0.241959	0	0	0	1	0	0	0	0	0	0	0	0	1	0	0	0	0	0	0	1	0	0	0	0	0	0	0	0	0	0	0	0	1	0	0	0	0	0	0	0	0	0
				701-97-3	Cyclohexylpropionic acid	OC(=O)CCC1CCCCC1	-0.757863	0	0	0	0	0	0	0	0	0	0	0	0	0	0	0	0	0	0	1	0	0	0	0	0	0	0	0	0	0	0	0	0	0	0	0	0	0	0	0	0	0	0
				5552-30-7	Cycloionone	CC1=CC=C2C(C)(C)CCC[C]2(C)O1	-1.09956	1	1	1	0	0	0	0	0	1	0	0	0	0	0	0	0	0	0	0	0	0	0	0	0	0	0	0	0	0	0	0	0	0	0	0	0	0	0	0	0	0	0
				1679-07-8	Cyclopentanethiol	SC1CCCC1	-1.22084	0	0	0	0	0	0	0	0	0	0	0	0	0	0	0	0	0	0	0	0	1	0	0	0	0	0	0	0	1	0	0	0	0	0	0	0	0	0	0	0	0	0
				96-41-3	Cyclopentanol	OC1CCCC1	-0.246959	0	0	0	0	0	0	0	0	0	0	0	0	0	0	1	0	0	0	0	0	0	0	0	0	0	0	0	0	0	0	0	1	0	0	0	0	0	0	0	0	0	0
				120-92-3	Cyclopentanone	O=C1CCCC1	-0.222755	0	0	0	0	0	0	0	0	1	0	0	0	1	0	0	0	0	0	0	0	0	0	0	0	0	0	0	0	0	0	0	0	1	0	0	0	0	0	0	0	0	0
				933-05-1	Cyclopentyl acetate	CC(=O)OC1CCCC1	-0.742978	1	0	0	0	0	0	0	0	0	0	0	1	0	0	0	0	0	0	0	0	0	0	0	0	0	0	0	0	0	0	0	0	0	0	0	0	0	0	0	0	0	0
				4884-24-6	Cyclopentylcyclopentanone	O=C1CCCC1C2CCCC2	-0.350653	1	0	0	1	0	0	0	0	0	1	0	0	0	0	0	0	0	0	0	0	0	0	0	1	0	0	0	0	0	0	0	0	0	0	0	0	0	0	0	0	0	0
				16510-27-3	Cyclopropylmethylmethoxybenzene	COc1ccc(CC2CC2)cc1	-1.88718	0	0	1	0	0	1	0	0	0	0	0	0	0	0	0	0	0	0	0	0	0	0	0	0	0	0	0	0	0	0	0	0	0	0	0	0	0	0	0	0	0	0
				1196-22-1	Cyclotene acetate	O=C(C)OC=1C(=O)CCC=1C	-0.131073	1	0	0	0	0	0	0	0	0	0	0	0	0	0	0	0	0	0	0	0	0	0	1	0	0	0	0	0	0	0	0	0	0	0	0	0	0	0	0	0	0	0
				68084-07-?	Cyclotene isobutyrate	O=C(OC=1C(=O)CCC=1C)C(C)(C)[H]	0.150007	1	0	0	0	0	0	0	0	0	0	0	0	1	0	0	0	0	0	0	0	0	0	1	0	0	0	0	0	0	0	0	0	0	1	0	0	0	0	0	0	0	0
				87-55-8	Cyclotene propionate	O=C(OC=1C(=O)CCC=1C)CC	-0.197676	0	0	0	0	0	0	0	0	0	0	0	0	1	0	0	0	0	0	0	0	0	0	1	0	0	0	0	0	0	0	0	0	0	1	0	0	0	0	0	0	0	0
				3603-99-4	Cyclotetradecanone	O=C1CCCCCCCCCCCCC1	-0.222041	0	0	0	0	0	0	0	0	0	0	0	0	0	0	0	0	0	0	0	0	0	0	0	0	0	0	0	0	0	0	0	0	0	0	0	0	0	0	0	0	0	0
				99-87-6	Cymene	CC(C)c1ccc(C)cc1	-1.55161	0	0	0	0	0	0	0	0	0	0	0	0	0	0	0	1	0	0	0	0	0	0	0	0	0	0	0	0	0	0	0	0	0	0	0	0	0	0	0	0	0	0
				1197-01-9	Cymenol	Cc1ccc(cc1)C(C)(C)O	-0.713961	0	0	0	0	0	1	0	0	0	0	0	0	1	0	0	0	0	0	0	0	0	0	0	0	0	0	0	0	0	0	0	0	0	0	0	0	0	0	0	0	0	0
					2,5-Dimethyl-4-(1-pyrrolidinyl)-3(2H)furanone	CC1OC(=C(N2CCCC2)C1=O)C	1.22144	0	0	0	0	0	0	0	0	0	0	0	0	1	0	0	0	0	0	0	0	0	0	0	0	1	0	0	0	0	0	0	0	0	0	0	0	0	0	0	0	0	0
				35044-63-4	alpha-Damascenone	C\C=C\C(=O)C1C(=CC=CC1(C)C)C	-1.07119	0	0	0	0	0	0	0	0	0	0	0	0	0	0	0	0	0	0	0	0	0	0	0	0	0	0	0	0	0	0	0	0	0	0	0	0	0	0	0	0	0	0
				23696-85-7	beta-Damascenone	C\C=C\C(=O)C1=C(C)C=CCC1(C)C	-1.03816	1	1	0	0	0	0	0	0	0	0	0	1	0	0	0	0	0	0	0	0	0	1	0	0	0	0	0	0	0	0	0	0	0	0	0	0	0	0	0	0	0	0
				71048-82-3	trans-delta-Damascone	C\C=C\C(=O)[C@@H]1[C@@H](C)C=CCC1(C)C	-1.03816	1	0	0	0	0	0	0	0	0	0	0	0	0	0	0	0	0	0	0	0	0	1	0	0	0	0	0	0	0	0	0	0	0	0	0	0	0	0	0	0	0	0
				24720-09-0	trans-alpha-Damascone	C\C=C\C(=O)[CH]1C(=CCCC1(C)C)C	-1.07555	0	0	0	0	0	0	0	0	0	0	0	1	0	0	0	0	0	0	0	0	0	1	0	1	0	0	0	0	0	0	0	0	0	0	0	0	0	0	0	0	0	0
				23726-92-3	trans-1-(2,6,6-Trimethyl-1-cyclohexen-1-yl)but-2-en-1-one	C\C=C\C(=O)C1=C(C)CCCC1(C)C	-1.24824	0	0	0	0	0	0	0	0	0	0	0	0	0	0	0	0	0	0	0	0	0	1	0	0	0	0	0	0	0	0	0	0	0	0	0	0	1	0	0	0	0	0
				57378-68-4	delta-Damascone	C\C=C\C(=O)[CH]1[CH](C)C=CCC1(C)C	-1.03816	1	0	0	0	0	0	0	0	0	0	0	0	0	0	0	0	0	0	0	0	0	1	0	0	0	0	0	0	0	0	0	0	0	0	0	0	0	0	0	0	0	0
				134998-59-7	2,6-Decadienal (c,c)	CCC\C=C/CC\C=C/C=O	-0.839825	0	0	0	0	1	0	0	0	0	0	0	0	0	0	0	0	0	0	0	0	0	0	0	0	0	0	0	0	0	0	0	0	0	0	0	0	0	0	0	0	1	0
				134998-60-0	2,6-Decadienal (t,t)	CCC\C=C\CC\C=C\C=O	-0.858926	0	0	0	0	1	0	0	0	0	0	0	0	0	0	0	0	0	0	0	0	0	0	0	0	0	0	0	0	0	0	0	0	0	0	0	0	0	0	0	0	0	0
				20996-35-4	Decadiene	CCC=CCCC=CCC	-0.721032	0	0	0	1	0	0	0	0	0	0	0	0	0	1	0	0	0	0	0	0	0	0	0	0	0	0	0	0	0	0	1	0	0	0	0	0	0	0	0	0	0	0
				18409-21-7	(E,E)-Deca-2,4-dien-1-ol	CCCCC\C=C\C=C\CO	-0.242768	0	0	0	0	1	0	0	0	0	0	0	0	0	0	0	0	0	0	0	0	0	0	0	0	0	0	0	0	0	0	0	0	0	0	0	0	0	0	0	0	0	0
				705-86-2	delta-Decalactone	CCCCC[CH]1CCCC(=O)O1	-0.652983	0	0	1	0	0	0	0	0	0	0	0	0	1	0	0	0	0	0	0	0	0	0	0	0	0	0	0	0	0	0	0	0	0	0	0	1	0	0	0	0	0	0
				5579-78-2	epsilon-Decalactone	CCCC[CH]1CCCCC(=O)O1	-0.669851	1	0	0	0	0	0	0	0	0	0	0	0	1	0	0	0	0	0	0	0	0	0	1	0	0	0	0	0	0	0	0	0	0	0	0	0	0	0	0	0	0	0
				706-14-9	gamma-Decalactone	CCCCCCC1CCC(=O)O1	-0.881568	0	0	0	0	0	0	0	0	0	0	0	0	0	0	0	0	0	0	0	0	0	0	0	0	0	0	0	0	0	0	0	0	0	0	0	0	0	0	0	0	0	0
				34764-02-8	Decanal diethyl acetal	CCCCCCCCCC(OCC)OCC	-0.66415	1	0	0	0	1	0	1	0	0	1	0	0	0	1	1	1	0	0	0	0	0	0	0	0	0	0	0	0	0	0	1	0	0	0	0	0	0	0	0	0	0	0
				7779-41-1	Decanal dimethyl acetal	CCCCCCCCCC(OC)OC	-0.764421	1	0	0	1	1	0	1	0	0	0	0	0	0	0	0	1	0	0	0	0	0	0	0	0	0	0	0	0	0	0	0	0	0	0	0	0	0	0	0	0	0	0
				5421-12-5	Decanal propylene glycol acetal	CCCCCCCCCC1OCC(C)O1	-0.431902	1	1	0	1	0	0	0	0	0	0	0	0	0	0	0	1	0	0	0	0	0	0	0	0	0	0	0	0	0	0	0	0	0	0	0	0	0	0	0	0	0	0
				112-31-2	Decanal	CCCCCCCCCC=O	-2.05289	0	0	1	0	0	0	1	0	0	0	0	0	0	0	0	0	0	0	0	0	0	0	0	0	0	0	0	0	0	0	0	0	0	0	0	0	0	0	0	0	0	0
				124-18-5	Decane	CCCCCCCCCC	-1.21792	0	0	0	0	0	0	0	0	0	0	0	0	0	0	0	0	0	0	0	0	0	0	0	0	0	0	0	0	0	0	0	0	0	0	0	0	0	0	0	0	0	0
				334-48-5	Decanoic acid	CCCCCCCCCC(=O)O	-1.19899	0	0	0	0	1	0	1	0	0	0	0	0	0	0	0	0	0	0	0	0	0	0	0	0	0	0	1	0	0	0	0	0	0	0	0	0	0	0	0	0	0	0
				112-30-1	1-Decanol	CCCCCCCCCCO	-1.03133	0	1	1	0	1	0	1	0	0	0	0	0	0	1	0	0	0	0	0	0	0	0	0	0	0	0	0	0	0	0	0	0	0	0	0	0	0	0	0	0	0	0
				1565-81-7	3-Decanol	CCCCCCC[CH](O)CC	-1.10214	0	0	0	0	1	0	1	0	0	0	0	0	0	1	0	0	0	0	0	0	0	0	0	0	0	0	0	0	0	0	0	0	1	0	0	0	0	0	0	0	0	0
				693-54-9	2-Decanone	CCCCCCCCC(=O)C	-2.41716	0	1	0	0	0	0	0	0	0	0	0	0	0	0	0	0	0	0	0	0	0	0	0	0	0	0	0	0	0	0	0	0	0	0	0	0	0	0	0	0	0	0
				928-80-3	Decan-3-one	CCCCCCCC(=O)CC	-2.57273	1	1	0	1	1	0	1	0	0	0	0	0	0	0	0	1	0	0	0	0	0	0	0	0	0	0	0	0	0	0	0	0	0	0	0	0	0	0	0	0	0	0
				51325-37-2	Deca-2,4,7-trienal	CCC=CCC=CC=CC=O	-0.445068	0	0	0	0	1	0	0	0	0	0	0	0	0	1	0	0	0	0	0	0	0	0	0	0	0	0	0	0	0	0	0	0	0	0	0	0	0	0	0	0	0	0
				3913-71-1	2-Decenal	CCCCCCCC=CC=O	-1.04271	0	0	0	0	1	0	1	0	0	0	0	0	0	0	0	0	0	0	0	0	0	0	0	0	0	0	0	0	0	0	0	0	0	0	0	0	0	0	0	0	0	0
				21662-08-8	5-Decenal	CCCC\C=C\CCCC=O	-1.01987	1	0	0	1	1	0	0	0	0	1	0	0	0	0	0	1	0	0	0	0	0	0	0	0	0	0	0	0	0	0	0	0	0	0	0	0	0	0	0	0	1	0
				39770-05-3	Dec-9-enal	C=CCCCCCCCC=O	-1.83912	0	1	0	1	1	0	0	0	0	1	0	0	0	0	0	1	0	0	0	0	0	1	0	0	0	0	0	0	0	0	0	0	0	0	0	0	0	0	0	0	0	0
				21662-09-9	cis-4-Decenal	CCCCC\C=C/CCC=O	-1.05566	0	1	0	0	0	0	1	0	0	0	0	0	0	0	0	1	0	0	0	0	0	0	0	0	0	0	0	0	0	0	0	0	0	0	0	0	0	0	0	0	0	0
				105683-99-6	cis-6-Decenal	CCC\C=C/CCCCC=O	-1.89903	0	0	0	1	0	1	0	0	0	0	0	0	0	0	0	0	0	0	0	0	0	0	0	0	0	0	0	0	0	0	0	0	0	0	0	0	0	0	0	0	0	0
				21661-97-2	cis-7-decenal	CC\C=C/CCCCCC=O	-1.05566	0	0	0	0	0	0	0	0	0	0	0	0	0	0	0	1	0	0	0	0	0	0	0	0	0	0	0	0	0	0	0	0	0	0	0	0	0	0	0	0	0	0
				3913-81-3	trans-2-Decenal	CCCCCCC\C=C\C=O	-1.04271	0	0	0	1	1	0	1	0	0	0	0	0	0	0	0	0	0	0	0	1	0	0	0	0	0	0	0	0	0	0	0	0	0	0	0	0	0	0	0	0	0	0
				65405-70-1	trans-4-Decenal	CCCCC\C=C\CCC=O	-1.01987	1	0	0	0	0	0	0	0	0	1	0	0	0	0	0	1	0	0	0	0	0	0	0	0	0	0	0	0	0	0	0	0	0	0	0	0	0	0	0	0	0	0
				147159-48-6	trans-6-Decenal	CCC\C=C\CCCCC=O	-1.01987	0	0	0	1	1	0	0	0	0	0	0	0	0	0	0	0	0	0	0	0	0	0	0	0	0	0	0	0	0	0	0	0	0	0	0	0	0	0	0	0	0	0
				334-49-6	(E)-2-Decenoic acid	CCCCCCC\C=C\C(=O)O	-0.806958	1	0	0	0	0	0	1	0	0	0	0	0	0	1	0	0	0	0	0	0	0	0	0	0	0	0	0	0	0	0	0	0	0	0	0	0	0	0	0	0	0	0
				15469-77-9	3-Decenoic acid	CCCCCC\C=C\CC(=O)O	-1.06735	1	0	0	1	1	0	1	0	0	0	0	0	0	1	0	0	0	0	0	0	0	0	0	0	0	0	0	0	0	0	0	0	0	0	0	0	0	0	0	0	0	0
				26303-90-2	4-Decenoic acid	CCCCC\C=C\CCC(=O)O	-1.12818	0	0	0	0	1	0	0	0	0	0	0	0	0	1	0	0	0	0	0	0	1	0	0	0	0	0	0	0	0	0	0	0	0	0	0	0	0	0	1	0	0	0
				14436-32-9	9-Decenoic acid	OC(=O)CCCCCCCC=C	-0.656488	1	0	0	0	1	0	1	0	0	0	0	0	0	0	0	0	0	0	0	0	0	0	0	0	0	0	1	0	0	0	0	0	0	0	0	1	0	0	0	0	0	0
				84168-28-5	cis-5-Decenoic acid	CCCC\C=C/CCCC(=O)O	-0.830375	0	0	0	1	1	0	1	0	0	0	0	0	0	0	0	0	0	0	0	0	0	0	0	0	0	0	0	0	0	0	0	0	0	0	0	0	0	0	0	0	0	0
				51100-54-0	1-Decen-3-ol	CCCCCCC[CH](O)C=C	-1.02414	0	0	0	0	0	0	1	0	0	0	0	0	0	0	0	0	0	0	0	1	0	0	0	0	0	0	1	0	0	0	0	0	0	0	0	0	0	0	0	0	0	0
				22104-80-9	(E)-2-Decenol	CCCCCCC\C=C\CO	-0.631146	0	0	0	0	1	0	1	0	0	0	0	0	0	0	0	1	0	0	0	0	0	1	0	0	0	0	0	0	0	0	0	0	0	0	0	0	0	0	0	0	0	0
				13019-22-2	9-Decen-1-ol	OCCCCCCCCC=C	-0.718249	0	0	0	0	0	0	1	0	0	1	0	0	0	0	0	0	0	0	0	0	0	1	0	0	0	0	0	0	0	0	0	0	0	0	0	0	0	0	0	0	0	0
				57074-37-0	cis-4-Decenol	CCCCC\C=C/CCCO	-0.550232	1	0	0	0	1	1	1	0	0	0	0	0	0	0	0	0	0	0	0	1	0	0	0	0	0	0	0	0	0	0	0	0	0	0	0	0	0	0	0	0	1	0
				63095-33-0	cis-Dec-7-en-4-olide	CC\C=C/CC[CH]1CCC(=O)O1	-0.737215	1	0	1	1	0	0	0	0	0	0	0	0	0	0	0	0	1	0	0	0	0	0	0	0	0	0	0	0	0	0	0	0	0	0	0	1	0	0	0	0	0	0
				32764-98-0	delta-8-Decenolactone	CC=CCCC1CCCC(=O)O1	-0.17742	1	1	0	0	0	0	0	0	0	0	0	0	0	1	0	0	0	0	0	0	0	0	0	0	0	0	0	0	0	0	0	0	0	0	0	0	0	0	0	0	0	0
				2518-53-8	2-Decen-1,4-lactone	CCCCCC[CH]1OC(=O)C=C1	-0.0528127	0	0	0	0	0	0	0	0	0	0	0	0	0	0	0	0	0	0	0	0	0	0	0	0	0	0	0	0	0	0	0	0	0	0	0	0	0	0	0	0	0	0
				81715-81-3	3-Decen-4-olide	CCCCCCC1=CCC(=O)O1	-0.543031	1	0	0	0	1	0	0	0	0	0	0	0	0	0	0	0	0	0	0	0	0	0	0	0	0	0	0	0	0	0	0	0	0	0	0	0	0	0	0	0	0	0
				74585-00-5	9-Decen-5-olide	C=CCCCC1CCCC(=O)O1	-0.249487	0	0	1	0	0	0	0	0	0	0	0	0	0	0	0	0	0	0	0	0	0	0	0	0	0	0	0	0	0	0	0	0	0	1	0	1	0	0	0	0	0	0
				10519-33-2	3-Decen-2-one	CCCCCC\C=C\C(=O)C	-1.26942	1	0	0	1	1	0	1	0	0	0	0	0	0	0	0	0	0	0	0	0	0	0	0	0	0	0	0	0	0	0	0	0	0	1	0	0	0	0	1	0	0	0
				35194-30-0	9-Decen-2-one	O=C(C)CCCCCCC=C	-0.947227	1	0	0	1	1	0	0	0	0	0	0	1	0	0	0	0	0	0	0	0	0	0	0	0	0	1	0	0	0	0	0	0	0	0	1	0	0	0	0	0	0	0
				19487-61-7	2-decenyl acetate	CCCCCCC\C=C\COC(=O)C	-1.86527	1	0	0	0	1	0	1	0	0	0	0	0	0	0	0	1	0	0	0	0	0	0	0	0	0	0	0	0	0	0	0	0	0	0	0	0	0	0	0	0	0	0
				50816-18-7	9-Decenyl acetate	CC(=O)OCCCCCCCCC=C	-2.19798	0	0	0	0	0	0	1	0	0	0	0	0	0	0	0	0	0	0	0	0	0	0	0	0	0	0	0	0	0	0	0	0	0	0	0	0	0	0	0	0	0	0
				67452-27-1	cis-4-Decenyl acetate	CCCCCC\C=C/CCOC(=O)C	-1.72558	1	1	0	0	1	1	1	0	0	0	1	0	0	0	0	1	0	0	0	0	0	1	0	0	0	0	0	0	0	0	0	0	0	0	0	0	0	0	0	0	0	0
				112-17-4	Decyl acetate	CCCCCCCCCCOC(=O)C	-0.616179	1	0	0	0	1	0	0	0	0	0	0	0	0	0	0	0	0	0	0	0	0	1	0	0	0	1	0	0	0	0	0	0	0	0	0	0	0	0	0	0	0	0
				5454-09-1	Decyl butyrate	CCCCCCCCCCOC(=O)CCC	-2.49389	1	0	0	0	0	0	1	0	0	0	0	0	0	0	0	0	0	0	0	0	0	1	0	0	0	0	0	0	0	0	0	0	0	0	0	0	0	0	0	0	0	0
				5451-52-5	Decyl formate	CCCCCCCCCCOC=O	0.0170465	1	1	0	0	0	0	0	0	0	1	0	0	0	0	0	0	0	0	0	0	0	0	0	0	0	0	0	0	0	0	0	0	0	0	0	0	0	0	0	0	0	0
				52363-43-6	Decyl hexanoate	O=C(OCCCCCCCCCC)CCCCC	-2.48584	1	0	0	0	1	0	0	0	0	0	0	0	0	1	0	0	0	0	0	0	0	0	0	0	0	1	0	0	0	0	0	0	0	0	0	0	0	0	0	0	0	0
				5454-22-8	Decyl isobutyrate	CCCCCCCCCCOC(=O)C(C)C	-2.55149	0	0	0	0	0	1	0	0	0	0	0	0	0	1	0	0	0	0	0	0	0	0	0	0	0	0	0	0	0	0	0	0	0	0	0	0	0	0	0	0	0	0
					Decyl isohexanoate	CCCCCCCCCCOC(=O)CCC(C)C	-2.40411	1	0	0	0	0	0	0	0	0	0	0	0	0	1	0	0	0	0	0	0	0	0	0	0	0	0	0	0	0	0	0	0	0	0	0	0	0	0	0	0	0	0
				72928-48-4	Decyl isovalerate	CCCCCCCCCCOC(=O)CC(C)C	-2.47003	1	0	0	0	0	0	1	0	0	0	0	1	0	0	0	0	0	1	0	0	0	0	0	0	0	0	0	0	0	0	0	0	0	0	0	0	0	0	0	0	0	0
					Decyl nonanoate	CCCCCCCCCCOC(=O)CCCCCCCC		1	1	0	0	0	0	0	0	0	0	0	0	0	1	0	0	0	1	0	0	0	0	0	0	0	0	0	0	0	0	0	0	0	0	0	0	0	0	0	0	0	0
				2306-89-0	Decyl octanoate	CCCCCCCCCCOC(=O)CCCCCCC		1	1	0	0	0	0	0	0	0	0	0	0	0	1	0	1	0	1	0	0	0	0	0	0	0	0	0	0	0	0	0	0	0	0	0	0	0	0	0	0	0	0
				5454-19-3	Decyl propionate	CCCCCCCCCCOC(=O)CC	-2.67548	0	0	1	0	1	0	0	0	0	0	0	0	0	0	0	1	0	0	0	0	0	0	0	0	0	0	0	0	0	0	0	0	0	0	0	0	0	0	0	1	0	0
				83469-85-6	Decylfuran	CCCCCCCCCCc1occc1	-1.8961	0	0	0	0	1	0	0	0	0	0	1	0	0	0	0	0	0	0	0	0	0	0	0	0	0	0	0	0	0	0	0	0	0	0	0	0	0	0	0	0	0	0
				4489-11-6	Dehydrocumin alcohol	CC(=C)c1ccc(CO)cc1	-0.102734	0	0	0	0	0	0	0	0	0	0	1	0	0	0	0	0	0	0	0	0	0	0	0	0	0	0	0	0	0	0	0	0	0	0	0	0	0	0	0	0	0	0
				57069-86-0	Dehydrodihydroionol	C[CH](O)CCC1=C(C)C=CCC1(C)C	-0.690636	0	0	0	1	0	0	0	0	0	0	0	0	0	0	0	0	0	0	0	0	0	0	0	0	0	0	0	0	0	0	0	0	0	0	0	0	0	0	0	0	0	0
				20483-36-7	Dehydrodihydroionone	CC(=O)CCC1=C(C)C=CCC1(C)C	-0.496914	0	0	0	0	0	0	1	0	0	0	0	0	0	0	0	0	0	0	0	0	0	1	0	0	0	0	0	0	0	0	0	0	0	0	0	0	0	0	0	0	0	0
				30364-38-6	Dehydroionene	Cc1ccc2c(C=CCC2(C)C)c1	-1.83252	0	0	0	0	0	0	0	0	1	0	0	0	0	0	0	0	0	0	0	0	0	0	0	0	0	0	0	0	0	0	0	0	0	0	0	0	0	0	0	0	0	0
				75640-26-5	Dehydromenthofurolactone	C[CH]1CCC2=C(C)C(=O)OC2=C1	0.993526	0	0	0	0	0	0	0	0	0	0	0	0	0	0	0	0	0	0	0	0	0	0	0	0	0	0	0	0	0	0	0	0	0	0	0	0	0	0	0	0	0	0
				5090-63-1	Dehydronootkatone	C[CH]1CC(=O)C=C2C=C[CH](C[C]12C)C(=C)C	-0.446827	1	0	0	0	0	0	0	0	0	0	0	0	0	0	0	0	1	0	0	0	0	0	0	0	0	0	0	0	0	0	0	0	0	0	0	0	0	0	0	0	0	0
				85248-56-2	(S)-8,9-dehydrotheaspirone	CC1=CC[C]2(O1)C(=CC(=O)CC2(C)C)C	0.633661	0	0	0	0	0	0	0	0	1	0	0	0	0	0	0	0	0	0	0	0	0	0	0	0	0	0	0	0	0	0	0	0	0	0	0	0	0	0	0	0	0	0
				818-04-2	Di-isoamyl succinate	CC(C)CCOC(=O)CCC(=O)OCCC(C)C	-0.573787	1	0	0	0	0	0	0	0	0	0	0	0	0	0	0	0	0	1	0	0	0	0	0	0	0	0	0	0	0	0	0	0	0	0	0	0	0	0	0	0	0	0
				92900-67-9	Di-isobutyltrithiolane	CCCC[CH]1SS[CH](CCCC)S1	-2.46899	0	0	0	0	0	0	0	0	0	0	0	0	0	0	0	0	0	0	0	0	0	0	0	0	1	0	0	0	0	0	0	0	0	0	0	0	0	0	0	0	0	0
				54934-99-5	Di-isopropyltrithiolane	CC(C)[CH]1SS[CH](S1)C(C)C	-2.51128	0	0	0	0	1	0	0	1	0	0	0	0	1	1	0	0	0	0	0	0	0	0	0	0	0	0	0	0	1	0	0	0	0	0	0	0	0	0	0	0	0	0
				5943-30-6	Di-sec-butyl disulfide	CCC(C)SSC(C)CC	-2.61983	0	0	0	1	0	0	0	1	0	0	0	0	0	0	0	0	0	0	0	0	1	0	0	0	0	0	0	0	0	0	0	0	0	0	0	0	0	0	1	0	0	1
				431-03-8	Diacetyl	CC(=O)C(=O)C	-0.759177	0	0	0	0	0	0	0	0	0	0	0	0	0	0	0	0	0	0	0	0	0	0	0	0	0	0	0	0	0	0	0	0	0	1	0	0	0	0	0	0	0	0
				2179-57-9	Diallyl disulfide	C=CCSSCC=C	-2.31275	0	0	0	0	0	0	0	0	0	0	0	0	0	0	0	0	0	0	0	0	0	0	0	0	0	0	0	1	0	0	0	0	0	0	0	0	0	0	0	0	0	0
				139693-24-6	Diallyl heptasulfide	C=CCSSSSSSSCC=C	-0.804346	0	0	0	0	0	0	0	1	0	0	0	0	0	0	0	0	0	0	0	0	0	0	0	0	1	0	0	0	1	0	0	0	0	0	0	0	0	0	1	0	0	0
				137443-18-6	Diallyl hexasulfide	C=CCSSSSSSCC=C	-1.0785	0	0	0	0	0	0	0	1	0	0	0	0	0	0	0	0	0	0	0	0	0	0	0	0	1	0	0	0	1	0	0	0	0	0	0	0	0	0	1	0	0	0
				118686-45-6	Diallyl pentasulfide	C=CCSSSSSCC=C	-1.07682	0	0	0	0	0	0	0	1	0	0	0	0	0	0	0	0	0	0	0	0	0	0	0	0	1	0	0	0	1	0	0	0	0	0	0	0	0	0	1	0	0	0
				2444-49-7	Diallyl tetrasulfide	C=CCSSSSCC=C	-2.21344	0	0	0	0	0	0	0	1	0	0	0	0	0	0	0	0	0	0	0	0	0	0	0	0	1	0	0	0	1	0	0	0	0	0	0	0	0	0	1	0	0	0
				2050-87-5	Diallyl trisulfide	C=CCSSSCC=C	-2.17268	0	0	0	0	0	0	0	0	0	0	0	0	0	0	0	0	0	0	0	0	0	0	0	0	1	0	0	0	1	0	0	0	0	0	0	0	0	0	1	0	0	0
				34965-30-5	di-tert-Amyl disulfide	CCC(C)(C)SSC(C)(C)CC	-2.43748	0	0	0	1	0	0	0	1	0	0	0	0	0	0	0	0	0	0	0	0	1	0	0	0	0	0	0	0	0	0	0	0	0	0	0	0	0	0	1	0	0	1
				103-50-4	Dibenzyl ether	C(OCc1ccccc1)c2ccccc2	-1.29721	0	0	1	0	0	0	0	0	0	0	0	0	0	0	0	0	0	0	0	1	0	1	0	0	0	0	0	0	0	0	0	0	0	0	0	0	0	0	0	0	0	0
				40790-04-3	Dibutanoneyl sulfide	CC(=O)CCSCCC(=O)C	-0.419223	0	0	0	0	0	0	0	1	0	0	0	0	0	0	0	0	0	0	0	0	1	0	0	0	0	0	0	0	0	0	0	0	0	0	0	0	0	0	0	0	0	0
				7774-47-2	Dibutyl Butyrolactone	CCCCC1(CCCC)CCC(=O)O1	-0.713061	0	0	0	0	0	0	0	0	0	0	0	0	0	0	0	0	0	0	0	0	0	0	0	0	0	0	0	0	0	0	0	0	0	1	0	0	0	0	0	0	0	0
				629-45-8	Dibutyl disulfide	CCCCSSCCCC	-2.66536	0	0	0	1	0	0	0	1	0	0	0	0	0	0	0	0	0	0	0	0	0	0	0	0	0	0	0	0	0	0	0	0	0	0	0	0	0	0	0	0	0	1
				142-96-1	Dibutyl ether	CCCCOCCCC	-1.89439	1	0	1	0	0	0	0	0	0	0	0	0	0	0	1	0	0	0	0	0	0	0	0	0	0	0	0	0	0	0	0	0	0	0	0	0	0	0	0	0	0	0
				502-56-7	Dibutyl ketone	CCCCC(=O)CCCC	-2.31002	0	1	0	1	0	1	0	0	0	0	1	0	0	0	0	0	0	0	0	0	0	0	0	0	0	0	0	0	0	0	0	0	0	0	0	0	0	0	0	0	0	0
				1587-18-4	Dibutyl malate	CCCCOC(=O)C[CH](O)C(=O)OCCCC	0.519121	1	0	0	0	1	0	0	0	0	0	0	0	0	1	0	0	0	0	0	0	0	0	0	0	0	0	0	0	0	0	0	1	0	0	0	0	0	0	0	0	0	0
				141-03-7	Dibutyl succinate	CCCCOC(=O)CCC(=O)OCCCC	-0.372283	1	0	0	0	0	0	0	0	0	0	0	0	0	0	0	0	0	1	0	0	0	0	0	0	0	0	0	0	0	0	0	1	0	0	0	0	0	0	0	0	0	0
				5943-31-7	Dibutyl trisulfide	CCCCSSSCCCC	-1.62074	0	0	0	0	0	0	0	0	0	0	0	0	0	0	0	0	0	0	0	0	0	0	0	0	0	0	0	0	0	0	0	0	0	0	0	0	0	0	0	0	0	0
				2550-40-5	Dicyclohexyl disulfide	C1CCC(CC1)SSC2CCCCC2	-2.18362	0	0	0	1	0	0	0	0	0	0	0	0	0	0	0	0	0	0	0	0	1	0	0	0	0	0	0	0	1	0	0	0	1	0	0	0	0	0	0	0	0	0
				51933-13-2	Diethoxybutanone	CCOC(C)(OCC)C(=O)C	-0.900912	1	0	0	0	0	0	0	0	0	0	0	0	0	0	1	0	0	0	0	0	0	0	0	0	0	0	0	0	0	0	0	0	0	1	0	0	0	0	0	0	0	0
				462-95-3	Diethoxymethane	CCOCOCC	-0.629247	0	0	1	0	0	0	0	0	0	0	0	0	0	0	1	0	0	0	0	0	0	0	0	0	0	0	0	0	0	0	0	0	0	0	0	0	0	0	0	0	0	0
				3658-94-4	Diethoxymethylbutane	CCOC(OCC)[CH](C)CC	-0.800124	1	0	0	1	0	0	0	0	0	0	0	1	0	0	1	0	0	0	0	0	0	0	0	0	0	0	0	0	0	0	0	1	0	0	0	0	0	0	0	0	0	0
				3054-95-3	Diethoxypropene	CCOC(OCC)C=C	-0.484504	0	0	0	0	0	0	0	0	0	1	0	0	0	0	0	0	0	0	0	0	0	0	0	0	0	0	0	1	0	0	0	0	0	0	0	0	0	0	0	0	0	0
				141-28-6	Diethyl adipate	CCOC(=O)CCCCC(=O)OCC	-0.134897	1	0	0	0	0	0	0	0	0	0	0	0	0	1	0	0	0	1	0	0	0	0	0	0	0	0	0	0	0	0	0	0	0	0	0	0	0	0	0	0	0	0
				105-58-8	Diethyl carbonate	CCOC(=O)OCC	0.225735	0	0	0	0	0	0	0	0	0	1	0	0	0	0	1	0	0	0	0	0	0	0	0	0	0	0	0	0	0	0	0	0	0	0	0	0	0	0	0	0	0	0
				77-25-8	Diethyl 2,2-diethylmalonate	CCOC(=O)C(CC)(CC)C(=O)OCC	0.137476	1	0	0	0	0	0	0	0	0	0	0	1	0	0	0	0	0	0	0	0	0	0	0	0	0	0	0	0	0	0	0	0	0	0	1	0	0	0	0	0	0	0
				110-81-6	Diethyl disulfide	CCSSCC	-2.31925	0	0	0	0	0	0	0	1	0	0	0	0	0	0	0	0	1	0	0	0	0	0	0	0	0	0	0	0	1	0	0	0	0	0	0	0	0	0	0	0	0	1
				623-91-6	Diethyl fumarate	CCOC(=O)\C=C\C(=O)OCC	-0.296723	0	0	0	0	0	1	0	0	0	0	0	0	0	0	0	0	0	0	0	0	0	0	0	0	0	0	0	0	0	0	0	0	0	0	0	0	0	0	0	0	0	0
				7554-12-3	Diethyl malate	CCOC(=O)C[CH](O)C(=O)OCC	-0.291505	1	0	0	0	0	0	0	0	0	0	0	0	0	0	0	0	0	1	0	0	0	0	0	0	0	0	0	0	0	0	1	0	0	0	0	0	0	0	0	0	0	0
				141-05-9	Diethyl maleate	CCOC(=O)\C=C/C(=O)OCC	-0.0507336	1	0	0	0	0	0	0	0	0	0	0	1	0	0	0	0	0	1	0	0	0	0	0	0	0	0	0	0	0	0	0	0	0	0	0	0	0	0	0	0	0	0
				105-53-3	Diethyl malonate	CCOC(=O)CC(=O)OCC	-0.456028	1	0	1	1	0	0	0	0	0	0	0	1	0	0	0	0	0	0	0	0	0	0	0	0	0	0	0	0	0	0	0	0	0	0	0	0	0	0	0	0	0	0
				624-17-9	Diethyl nonanedioate	CCOC(=O)CCCCCCCC(=O)OCC	-0.0743045	1	0	0	0	1	0	0	0	0	0	0	0	0	1	0	0	0	0	0	0	0	0	0	0	0	0	0	0	0	0	0	0	0	0	0	0	0	0	0	0	0	0
				95-92-1	Diethyl oxalate	CCOC(=O)C(=O)OCC	-0.719455	1	0	0	0	0	1	0	0	0	0	0	0	0	0	0	0	0	1	0	0	0	0	0	0	0	0	0	0	0	0	0	1	0	0	0	0	0	0	0	0	0	0
				818-38-2	Diethyl pentanedioate	CCOC(=O)CCCC(=O)OCC	-0.30069	1	0	0	0	0	0	0	0	0	0	0	0	0	0	0	0	0	1	0	0	0	0	0	0	0	0	0	0	0	0	0	0	0	0	0	0	0	0	0	0	0	0
				110-40-7	Diethyl sebacate	CCOC(=O)CCCCCCCCC(=O)OCC	-0.01368	1	0	0	0	0	0	0	0	0	0	0	0	0	0	0	0	0	1	0	0	0	0	0	0	0	0	0	0	0	0	0	0	0	0	0	0	0	0	0	0	1	0
				123-25-1	Diethyl succinate	CCOC(=O)CCC(=O)OCC	-0.660895	0	0	0	1	0	0	0	0	0	0	0	0	0	0	1	0	0	1	0	0	0	0	0	0	0	0	0	0	0	0	0	0	0	0	0	0	0	0	0	0	0	0
				352-93-2	Diethyl sulfide	CCSCC	-1.93352	0	0	0	0	0	0	0	1	0	0	0	0	0	0	0	0	0	0	0	0	1	0	0	0	0	0	0	0	0	0	0	0	0	0	0	0	0	0	1	0	0	0
				87-91-2	Diethyl tartrate	CCOC(=O)[CH](O)[CH](O)C(=O)OCC	-0.244315	1	0	0	0	0	0	0	0	0	0	0	0	0	0	0	0	0	1	0	0	0	0	0	0	0	0	0	0	0	0	0	0	0	0	0	0	0	0	0	0	0	0
				3600-24-6	Diethyl trisulfide	CCSSSCC	-2.60015	0	0	0	0	0	0	0	0	0	0	0	0	0	0	0	0	0	0	0	0	0	0	0	0	0	0	0	0	0	0	0	0	0	0	0	0	0	0	1	0	0	0
				109-89-7	Diethylamine	CCNCC	1.87598	0	0	0	0	0	0	0	0	0	0	0	0	0	0	0	0	0	0	0	0	0	0	0	0	0	0	1	0	0	0	0	0	0	0	0	0	0	0	0	0	0	0
				18138-04-0	2,3-Diethyl-5-methylpyrazine	CCc1ncc(C)nc1CC	-0.739065	0	0	0	0	0	0	0	0	0	0	0	0	1	0	0	0	0	0	0	0	1	0	0	0	0	0	0	0	0	0	0	0	0	0	0	0	0	0	0	0	0	0
				32736-91-7	2,5-Diethyl-3-methylpyrazine	CCc1cnc(CC)c(C)n1	-0.697518	0	0	0	0	0	0	0	0	0	0	0	0	0	0	0	0	0	0	0	0	0	0	0	0	0	0	0	0	0	1	0	0	0	0	0	0	0	0	0	0	0	0
				18138-05-1	3,5-Diethyl-2-methylpyrazine	CCc1cnc(C)c(CC)n1	-0.739065	0	0	0	1	0	0	0	0	0	0	0	0	1	0	0	0	0	0	0	1	0	0	0	0	0	0	0	0	0	0	0	0	0	0	0	0	0	0	0	0	0	0
				41981-71-9	Diethylmethylthiazole	CCc1nc(C)c(CC)s1	-1.56047	0	0	0	1	0	0	0	0	0	0	0	0	1	0	0	0	0	0	0	1	0	0	0	0	1	0	0	0	0	0	0	0	0	0	0	0	0	0	0	0	0	1
				4276-68-0	Diethylpropylthiazole	CCCc1nc(CC)sc1CC	-2.53149	1	0	0	1	0	0	0	0	0	0	0	0	0	0	0	0	0	0	0	0	0	0	0	0	0	0	0	0	0	0	0	0	0	0	0	0	0	0	0	0	0	0
				15707-24-1	2,3-Diethylpyrazine	CCc1nccnc1CC	-0.803654	0	0	0	0	0	0	0	0	0	0	0	0	0	0	0	0	0	0	0	1	0	0	0	0	0	0	0	0	0	0	0	0	0	0	0	0	0	0	0	0	0	0
				13238-84-1	2,5-Diethylpyrazine	CCc1cnc(CC)cn1	-1.00827	0	0	0	0	0	0	0	0	0	0	0	0	1	0	0	0	0	0	0	1	0	0	0	0	0	0	0	0	0	0	0	0	1	0	0	0	0	0	0	0	0	0
				41239-48-9	Diethyltetrahydrofuran	CC[CH]1CC[CH](CC)O1	-1.6724	0	0	1	0	0	1	0	0	0	0	0	0	0	0	0	0	0	0	0	0	0	0	0	1	0	0	0	0	0	0	0	0	0	0	0	0	0	0	0	0	0	0
				15729-76-7	Diethylthiazole	CCc1cnc(CC)s1	-1.06451	0	0	0	0	0	0	0	0	0	0	0	0	1	0	0	0	0	0	0	0	1	0	0	0	0	0	0	0	0	0	0	0	1	0	0	0	0	0	0	0	0	0
				35686-14-7	Diethylthiophene	CCc1cscc1CC	-2.11993	0	0	0	0	0	0	0	0	0	0	0	0	0	0	0	0	0	0	0	0	1	0	0	0	1	0	0	0	1	0	0	0	0	0	0	0	0	0	0	0	0	0
				54644-28-9	Diethyltrithiolane	CC[CH]1SS[CH](CC)S1	-2.56789	0	0	0	0	0	0	0	1	0	0	0	0	0	0	0	0	0	0	0	0	0	0	0	0	0	0	0	0	0	0	0	0	0	0	0	0	0	0	0	0	0	0
				4437-20-1	Bis(2-furfuryl)disulfide	C(SSCc1occc1)c2occc2	-1.35533	0	0	0	0	0	0	0	0	0	0	0	0	0	0	0	0	0	0	0	0	1	0	0	0	1	0	0	0	0	0	0	0	0	0	0	0	0	0	0	0	0	0
				4437-22-3	Difurfuryl ether	C(OCc1occc1)c2occc2	-1.09064	0	0	0	0	0	0	0	0	0	0	0	0	1	0	0	0	0	0	0	0	0	0	0	0	0	0	0	0	0	1	0	0	0	0	0	0	0	0	0	0	0	0
				17092-92-1	Dihydroactinidiolide	CC1(C)CCC[C]2(C)OC(=O)C=C12	1.49189	1	1	1	0	0	0	0	0	0	0	0	0	0	0	0	0	0	0	0	0	0	0	0	0	0	0	0	0	0	0	0	0	0	0	0	0	0	0	0	0	0	0
				109-29-5	Dihydroambrettolide	O=C1CCCCCCCCCCCCCCCO1	-1.74637	0	0	0	0	0	0	0	0	0	0	0	0	0	0	0	0	0	0	0	0	0	0	0	0	0	0	0	0	0	0	0	0	0	0	0	0	0	0	0	0	0	0
				496-16-2	Dihydrobenzofuran	C1Cc2ccccc2O1	-0.493557	0	0	1	0	0	0	0	0	0	0	0	0	0	0	0	0	0	0	0	0	0	0	0	0	0	0	0	0	0	0	0	0	0	0	0	0	0	1	0	0	0	0
				619-01-2	Dihydrocarveol	C[CH]1CC[CH](C[CH]1O)C(=C)C	-0.223164	0	1	1	0	0	0	0	0	1	0	0	0	0	0	0	0	0	0	0	0	0	0	0	0	0	0	0	0	0	0	0	0	0	0	0	0	0	0	0	0	0	0
				7764-50-3	Dihydrocarvone (-)isomer	C[C@@H]1CC[C@H](CC1=O)C(=C)C	-0.665645	0	0	0	0	0	0	0	0	0	0	0	0	0	0	0	0	0	0	0	0	0	0	0	1	0	0	0	0	0	0	0	0	0	0	0	0	0	0	0	0	0	0
				7764-50-3	Dihydrocarvone (+)isomer	C[C@@H]1CC[C@@H](CC1=O)C(=C)C	-0.43264	0	0	0	0	0	0	0	0	0	0	0	0	0	0	0	0	0	0	0	0	0	0	0	0	0	0	0	0	0	0	0	0	0	0	0	0	0	0	0	0	0	0
				56422-50-5	neo-Dihydrocarvyl acetate	C[C@H]1CC[C@@H](C[C@H]1OC(=O)C)C(=C)C	-0.928288	0	1	1	0	0	0	0	0	0	0	0	0	0	0	0	0	0	0	0	0	0	1	0	0	0	0	0	0	0	0	0	0	0	0	0	0	0	0	0	0	0	0
				20777-49-5	1-Methyl-4-isopropenylcyclohex-2-yl acetate	CC1CCC(CC1OC(=O)C)C(=C)C	-0.928288	0	1	1	0	0	0	0	0	0	0	0	0	0	0	0	0	0	0	0	0	0	1	0	1	0	0	0	0	0	0	0	0	0	0	0	0	0	0	0	0	0	0
				93892-03-6	Dihydrocarvyl butyrate	CCCC(=O)OC1CC(CCC1C)C(=C)C	-0.562388	1	1	1	0	0	1	0	0	0	0	0	0	0	0	0	0	0	0	0	0	0	0	0	0	0	0	0	0	0	0	0	0	0	0	0	0	0	0	0	0	0	0
				93892-04-7	Dihydrocarvyl formate	CC1CCC(CC1OC=O)C(=C)C	-0.0651284	1	1	1	0	0	0	0	0	0	0	0	0	0	0	0	0	0	0	0	0	0	1	0	0	0	0	0	0	0	0	1	0	0	0	0	0	0	0	0	0	0	0
					Dihydrocarvyl hexanoate	CCCCCC(=O)OC1CC(CCC1C)C(=C)C	-0.222781	1	1	1	0	0	0	0	0	0	0	0	0	0	0	0	0	0	0	0	0	0	0	0	0	0	0	0	0	0	0	1	0	0	0	0	0	0	0	0	0	0	0
					Dihydrocarvyl isobutyrate	CC(C)C(=O)OC1CC(CCC1C)C(=C)C	-0.126857	1	1	1	0	0	0	0	0	0	0	0	0	0	0	0	0	0	0	0	0	0	0	0	0	0	0	0	0	0	0	1	0	0	0	0	0	0	0	0	0	0	0
				93892-05-8	Dihydrocarvyl isovalerate	CC(C)CC(=O)OC1CC(CCC1C)C(=C)C	-0.217065	1	1	1	0	0	0	0	0	0	0	0	0	0	0	0	0	0	0	0	0	0	0	0	0	0	0	0	0	0	0	1	0	0	0	0	0	0	0	0	0	0	0
					Dihydrocarvyl propionate	CCC(=O)OC1CC(CCC1C)C(=C)C	-0.5894	1	1	1	0	0	0	0	0	0	0	0	0	0	0	0	0	0	0	0	0	0	0	0	0	0	0	0	0	0	0	1	0	0	0	0	0	0	0	0	0	0	0
					Dihydrocarvyl valerate	CCCCC(=O)OC1CC(CCC1C)C(=C)C	-0.317963	1	1	1	0	0	0	0	0	0	0	0	0	0	0	0	0	0	0	0	0	0	0	0	0	0	0	0	0	0	0	1	0	0	0	0	0	0	0	0	0	0	0
				80638-48-8	Dihydroconiferaldehyde	COc1cc(CCC=O)ccc1O	-0.442026	0	0	1	0	0	0	0	0	0	0	1	0	0	0	0	0	0	0	0	0	0	0	0	0	0	0	0	0	0	0	0	0	0	0	0	0	0	0	0	0	0	0
				119-84-6	Dihydrocoumarin	O=C1CCc2ccccc2O1	-0.237713	0	0	1	0	0	0	0	0	0	0	0	0	1	0	0	0	0	0	0	0	0	0	0	0	0	0	0	0	0	0	0	0	0	0	0	0	0	0	0	0	0	0
				28564-83-2	Dihydrodihydroxymethylpyranone	CC1=C(O)C(=O)C(O)CO1	-0.900732	0	0	0	0	0	0	0	0	0	0	0	0	0	0	0	0	0	0	0	0	0	0	1	0	0	0	0	0	0	0	0	0	0	0	0	0	0	0	0	0	0	0
				41330-21-6	6,7-Dihydro-5,7-dimethyl-5H-cyclopentapyrazine	CC1CC(C)c2nccnc12	-0.629612	0	0	0	0	0	0	0	0	0	0	0	0	1	0	0	0	0	0	0	1	0	0	0	0	1	0	0	0	0	0	0	0	1	0	0	0	0	0	0	0	0	0
				38917-61-2	6,7-Dihydro-2,5-dimethyl-5H-cyclopentapyrazine	CC1CCc2nc(C)cnc12	-0.629612	0	0	0	0	0	0	0	0	0	0	0	0	1	0	0	0	0	0	0	1	0	0	0	0	1	0	0	0	0	0	0	0	1	0	0	0	0	0	0	0	0	0
				38917-63-4	6,7-Dihydro-2,3-dimethyl-5H-cyclopentapyrazine	Cc1nc2CCCc2nc1C	-0.888928	0	0	0	0	0	0	0	0	0	0	0	0	1	0	0	0	0	0	0	1	0	0	0	0	1	0	0	0	0	0	0	0	1	0	0	0	0	0	0	0	0	0
				41678-32-4	Dihydroedulan II (cis)	C[C@H]1CC[C@@H]2C(C)(C)CC=C[C@]2(C)O1	-1.23586	1	0	0	0	0	0	0	0	1	0	0	0	0	0	0	0	0	0	0	0	0	0	0	0	0	0	0	0	0	0	0	0	0	0	0	0	0	0	0	0	0	0
				2785-87-7	Dihydroeugenol	CCCc1ccc(O)c(OC)c1	-0.284649	0	0	1	0	0	0	0	0	0	0	1	0	0	0	0	0	0	0	1	0	0	0	0	0	0	0	0	0	0	0	0	0	0	0	0	0	0	0	0	0	0	0
				7681-88-1	Dihydrofarnesene	CC=C(C)CCC=C(C)CCC=C(C)C	-0.440312	0	0	0	0	0	0	0	0	1	0	0	0	0	0	0	0	0	0	0	0	0	0	0	0	0	0	0	0	0	0	1	0	0	0	0	0	0	0	0	0	0	0
				129319-15-9	Dihydrogalangal acetate	CCC(OC(=O)C)c1ccc(OC(=O)C)cc1	0.248378	0	0	0	0	0	0	0	0	0	0	0	0	0	0	0	0	0	0	0	0	0	0	0	0	0	0	0	1	0	0	0	0	0	0	0	0	0	0	0	0	0	0
				3293-47-8	Dihydroionol	C[CH](O)CCC1=C(C)CCCC1(C)C	-0.692609	0	1	1	0	0	0	0	0	1	0	0	0	0	0	0	0	0	0	0	0	0	0	0	0	0	0	0	0	0	0	0	0	0	0	0	0	0	0	0	0	0	0
				31499-72-6	Dihydro-alpha-ionone	CC(=O)CC[CH]1C(=CCCC1(C)C)C	-0.738467	1	1	0	0	0	0	0	0	1	0	0	0	0	0	0	0	0	0	0	0	0	0	0	0	0	0	0	0	0	0	0	0	0	0	0	0	0	0	0	0	0	0
				17283-81-7	Dihydro-beta-ionone	CC(=O)CCC1=C(C)CCCC1(C)C	-0.887893	1	1	0	0	0	0	0	0	1	0	0	0	0	0	0	0	0	0	0	0	0	0	0	0	0	0	0	0	0	0	0	0	0	0	0	0	0	0	0	0	0	0
				7011-83-8	Dihydrojasmone lactone	CCCCCC[C]1(C)CCC(=O)O1	-0.712196	0	0	0	0	0	0	1	0	0	0	0	0	0	0	0	0	0	0	0	0	0	0	0	0	0	0	0	0	0	0	0	0	0	0	0	0	0	0	0	0	0	0
				1128-08-1	Dihydrojasmone	CCCCCC1=C(C)CCC1=O	-0.918803	1	1	0	0	0	1	0	0	0	0	1	0	0	0	0	0	0	0	0	0	0	0	0	0	0	0	0	0	0	0	0	0	0	0	0	0	0	0	0	0	0	0
				2270-57-7	Dihydrolinalool	CCC(C)(O)CCC=C(C)C	-1.16861	0	1	0	0	0	0	0	0	0	0	0	0	0	0	0	1	0	0	0	0	0	0	0	0	0	0	0	0	0	0	0	0	0	0	0	0	0	0	0	0	0	0
				50373-60-9	Dihydrolinalyl acetate	CCC(C)(CCC=C(C)C)OC(=O)C	-1.21102	1	1	1	0	0	0	0	0	0	0	0	0	0	0	0	1	0	0	0	0	0	0	0	0	0	0	0	0	0	0	0	0	0	0	0	0	0	0	0	0	0	0
					Dihydrolinalyl butyrate	CCCC(=O)OC(C)(CC)CCC=C(C)C	-1.88651	1	0	1	0	0	0	0	0	0	0	0	0	0	0	0	0	0	0	0	0	0	0	0	0	0	0	0	0	0	0	0	0	0	0	1	0	1	0	0	0	0	0
				92015-65-1	Dihydromenthofurolactone	CC1CCC2C(C1)OC(=O)C2C	0.38519	0	0	1	0	0	0	0	0	0	0	0	0	0	0	0	0	0	0	0	0	0	0	0	0	0	0	0	0	0	0	0	0	0	0	0	0	0	0	0	0	0	0
				26486-13-5	Dihydromercaptomethylfuran	CC1=C(S)CCO1	-1.12991	0	0	0	0	0	0	0	1	0	0	0	0	0	0	0	0	0	0	0	0	0	0	0	0	0	0	0	0	0	0	0	0	0	0	0	0	0	0	1	0	0	0
				36267-71-7	Dihydromethylthienopyrimidine	Cc1ncc2CSCc2n1	-0.710874	0	0	0	0	0	0	0	0	0	0	0	0	1	0	0	0	0	0	0	0	0	0	0	0	0	0	0	0	0	0	0	0	0	0	0	0	0	0	0	0	0	0
				18479-58-8	Dihydromyrcenol	CC(CCCC(C)(C)O)C=C	-1.01689	0	1	0	0	0	0	0	0	0	1	0	0	0	0	0	1	0	0	0	0	0	0	0	0	0	0	0	0	0	0	1	0	0	0	0	0	0	0	0	0	0	0
				53767-93-4	Dihydromyrcenyl acetate	CC(CCCC(C)(C)OC(=O)C)C=C	-1.14614	0	1	0	0	0	0	0	0	0	0	0	0	0	0	0	1	0	0	0	0	0	0	0	0	0	0	0	0	0	0	0	0	0	0	0	0	0	0	0	0	0	0
				20489-53-6	Dihydronootkatone	C[C@@H]1CC(=O)C[C@H]2CC[C@H](C[C@@]12C)C(=C)C	-0.544803	0	0	0	0	0	0	0	0	0	0	0	0	0	0	0	0	0	0	0	0	0	0	0	0	0	0	0	0	0	0	0	0	0	0	0	0	0	0	0	0	0	0
				137886-38-5	Dihydroperillaldehyde	CC(=C)C1CCC(CC1)C=O	-0.260359	0	1	0	1	0	0	0	0	0	0	0	0	0	0	0	0	0	0	0	0	0	0	0	0	0	0	0	0	0	0	0	0	0	0	0	0	0	0	0	0	1	0
				56345-05-2	Dihydroperillyl acetate	CC(=C)C1CCC(COC(=O)C)CC1	-0.780615	0	0	0	1	0	0	0	0	1	0	0	0	0	0	0	0	0	0	0	0	0	0	0	0	0	0	0	0	0	0	0	0	0	0	0	0	0	0	0	0	0	0
					Dihydroperillyl butyrate	CCCC(=O)OCC1CCC(CC1)C(=C)C	-0.628413	1	1	0	0	0	1	0	0	0	0	0	0	0	0	0	0	0	0	0	0	0	0	0	0	0	0	0	0	0	0	0	0	0	0	0	0	0	0	0	0	0	0
				498-81-7	Dihydroterpineol-cis isomer	C[C@@H]1CC[C@@H](CC1)C(C)(C)O	-0.742391	0	0	0	0	0	0	0	0	0	0	0	0	0	0	0	0	0	0	0	0	0	0	0	0	0	0	0	0	0	0	0	0	0	0	0	0	0	0	0	0	0	0
				498-81-7	Dihydroterpineol-trans isomer	C[C@@H]1CC[C@H](CC1)C(C)(C)O	-0.742391	0	1	0	0	0	0	0	0	0	0	0	0	0	0	0	0	0	0	0	0	0	0	0	0	0	0	0	0	0	0	0	0	0	0	0	0	0	0	0	0	0	0
				58985-18-5	Dihydroterpinyl acetate	CC1CCC(CC1)C(C)(C)OC(=O)C	-1.06296	1	0	0	0	0	1	0	0	1	1	0	0	0	0	0	1	0	0	0	0	0	0	0	0	0	0	0	0	0	0	0	0	0	0	0	0	0	0	0	0	0	0
				1003-04-9	Dihydrothiophenone	O=C1CCSC1	-0.568436	0	0	0	0	0	0	0	0	0	0	0	0	0	0	0	0	0	0	0	0	0	0	0	0	0	0	0	0	1	0	0	0	0	1	0	0	0	0	0	0	0	0
				54717-17-8	Dihydrotriethyldithiazine	CCC1NC(CC)SC(CC)S1	1.18125	0	0	0	0	0	0	0	1	0	0	0	0	0	0	0	0	0	0	0	0	1	0	0	0	0	0	0	0	0	0	0	0	0	0	0	0	0	0	1	0	0	0
				74595-94-1	Dihydrotrismethylpropyldithiazine	CC(C)CC1NC(CC(C)C)SC(CC(C)C)S1	1.62208	0	0	0	0	0	0	0	0	0	0	0	0	0	0	0	0	0	0	0	0	1	0	0	0	1	0	0	0	0	0	0	0	0	0	0	0	0	0	1	0	0	0
				28631-86-9	2,4-Dihydroxyacetophenone	CC(=O)c1ccc(O)cc1O	-0.675281	0	0	0	1	1	0	0	0	0	0	1	0	1	0	0	0	0	0	0	1	0	0	0	0	0	0	0	0	0	0	0	0	0	0	0	0	0	0	0	0	0	1
				62147-49-3	Dihydroxydihydroxymethyldioxane	OCC1(O)COC(O)(CO)CO1	-1.31037	1	0	1	0	0	0	0	0	0	0	0	0	0	0	0	0	0	0	0	0	0	0	0	0	0	0	0	0	0	0	0	0	0	0	0	0	0	0	0	0	0	0
				40018-26-6	Dihydroxydithiane	OC1CSC(O)CS1	0.329935	0	0	0	0	0	0	0	1	0	0	0	0	0	0	0	0	0	0	0	0	0	0	0	0	0	0	0	0	0	0	0	0	0	0	0	0	0	0	0	0	0	0
				2051-04-9	Diisoamyl disulfide	CC(C)CCSSCCC(C)C	-2.83685	0	0	0	1	0	0	0	1	0	0	0	0	0	0	0	0	0	0	0	0	1	0	0	0	0	0	0	0	0	0	0	0	0	0	0	0	0	0	1	0	0	1
				544-01-4	Diisoamyl ether	CC(C)CCOCCC(C)C	-2.10604	1	0	0	1	0	1	0	0	0	0	0	0	0	0	1	0	0	0	0	0	0	0	0	0	0	0	0	0	0	0	0	0	0	0	0	0	0	0	0	0	0	0
				955371-64-9	Diisoamyl trisulfide	CC(C)CCSSSCCC(C)C	-1.50509	0	0	0	0	0	0	0	0	0	0	0	0	0	0	0	0	0	0	0	0	0	0	0	0	0	0	0	0	0	0	0	0	0	0	0	0	0	0	0	0	0	0
				1518-72-5	Diisobutyl disulfide	CC(C)CSSCC(C)C	-2.62183	0	0	0	1	0	0	0	1	0	0	0	0	0	0	0	0	0	0	0	0	1	0	0	0	0	0	0	0	0	0	0	0	0	0	0	0	0	0	1	0	0	1
				68084-03-7	Diisopentyl thiomalate	CC(C)CCSC(=O)CC(O)C(=O)SCCC(C)C	0.0232746	0	0	0	0	0	0	0	0	0	0	0	0	0	0	0	0	0	0	0	0	0	0	0	0	0	0	0	0	0	0	0	1	0	0	0	0	0	0	0	0	0	0
				4253-89-8	Diisopropyl disulfide	CC(C)SSC(C)C	-2.13605	0	0	0	0	0	0	0	1	0	0	0	0	0	0	0	0	1	0	0	0	1	0	0	0	0	0	0	0	1	1	0	0	0	0	0	0	0	0	0	0	0	0
				565-80-0	Diisopropyl ketone	CC(C)C(=O)C(C)C	-0.714574	1	0	0	0	0	1	0	0	0	0	0	0	0	0	1	0	0	0	0	0	0	0	0	0	0	0	1	0	0	0	0	0	0	0	0	0	0	0	0	0	0	0
				625-80-9	Diisopropyl sulfide	CC(C)SC(C)C	-1.80408	0	0	0	0	0	0	0	1	0	0	0	0	0	0	0	0	0	0	0	0	0	0	0	0	0	0	0	0	1	0	0	0	0	0	0	0	0	0	1	0	0	1
				5943-34-0	Diisopropyl trisulfide	CC(C)SSSC(C)C	-2.6821	0	0	0	1	0	0	0	1	0	0	0	0	0	0	0	0	0	0	0	0	0	0	0	0	0	0	0	0	1	0	0	0	0	0	0	0	0	0	0	0	0	0
				70786-44-6	Dill ether	CC1COC2C=C(C)CCC12	0.440463	0	1	0	0	0	1	0	0	0	0	0	0	0	0	0	0	0	0	0	0	0	0	0	1	0	0	0	0	0	0	0	0	0	0	0	0	0	0	0	0	0	0
				6725-64-0	Dimercaptomethane	SCS	-1.07187	0	0	0	0	0	0	0	0	0	0	0	0	0	0	0	0	0	0	0	0	0	0	0	0	0	0	0	0	0	0	0	0	0	0	0	0	0	0	0	0	0	0
				59-52-9	Dimercaptopropanol	OCC(S)CS	-0.160025	0	0	0	0	0	0	0	1	0	0	0	0	0	0	0	0	0	0	0	0	0	0	0	0	0	0	0	0	0	0	0	0	0	0	0	0	0	0	0	0	0	0
				7529-06-8	Dimercaptothiapropane	SCSCS	-1.56183	0	0	0	0	0	0	0	0	0	0	0	0	0	0	0	0	0	0	0	0	0	0	0	0	1	0	0	0	0	0	0	0	0	0	0	0	0	0	1	0	0	0
				1131-62-0	Dimethoxyacetophenone	COc1ccc(cc1OC)C(=O)C	0.0632526	0	0	1	0	0	0	0	0	0	0	0	0	0	0	0	0	0	0	1	0	0	0	0	0	0	0	0	0	0	0	0	0	0	0	0	0	0	0	0	0	0	0
				86-51-1	Dimethoxybenzaldehyde	COc1cccc(C=O)c1OC	-0.100512	0	0	1	0	0	0	0	0	0	0	1	0	0	0	0	0	0	0	0	0	0	0	0	0	0	0	0	0	0	0	0	0	0	0	0	0	0	0	0	0	0	0
				151-10-0	m-Dimethoxybenzene	COc1cccc(OC)c1	0.137232	0	0	1	0	0	0	0	0	0	0	0	0	1	0	0	0	0	0	0	1	0	0	0	0	0	0	0	0	0	0	0	0	0	0	0	0	0	0	0	0	0	0
				91-16-7	1,2-Dimethoxybenzene	COc1ccccc1OC	-0.381686	0	0	1	0	0	0	0	0	0	0	0	0	1	0	0	0	0	0	0	1	0	0	0	0	0	0	0	0	0	0	0	0	1	0	0	1	0	1	0	0	0	0
				150-78-7	p-Dimethoxybenzene	COc1ccc(OC)cc1	-0.185738	0	0	1	0	0	0	0	0	0	0	0	0	1	0	0	0	0	0	0	1	0	0	0	0	0	0	0	0	0	0	0	0	0	0	0	0	0	1	0	0	0	0
				5653-67-8	2,3-Dimethoxybenzyl alcohol	COc1cccc(CO)c1OC	-0.010149	1	0	1	0	0	0	0	0	0	0	0	0	0	0	0	0	0	0	0	0	0	0	0	0	0	0	0	0	0	0	0	0	0	0	0	0	0	0	0	0	0	0
				93-03-8	3,4-dimethoxybenzyl alcohol	COc1ccc(CO)cc1OC	0.457641	0	0	0	0	0	0	0	0	0	0	0	0	0	0	0	0	0	0	0	0	0	0	0	0	0	0	0	0	0	0	0	0	0	0	0	0	0	0	0	0	0	0
				534-15-6	Dimethoxyethane	COC(C)OC	-0.412974	0	0	0	1	0	0	0	0	0	0	0	0	0	0	0	0	0	0	0	0	0	0	0	0	0	0	0	0	0	0	0	0	0	0	0	0	0	0	0	0	0	0
				1599-47-9	Dimethoxyhexane	CCCCCC(OC)OC	-0.856739	0	0	1	1	0	0	0	0	0	0	0	0	0	0	0	0	0	0	0	0	0	0	0	0	0	0	0	0	0	0	0	0	1	0	0	0	0	0	0	0	0	0
				109-87-5	Dimethoxymethane	COCOC	-0.366481	1	0	0	0	0	0	0	0	0	0	0	0	0	0	1	0	0	0	0	0	0	0	0	0	0	0	0	0	0	0	0	0	0	0	0	0	0	0	0	0	0	0
				494-99-5	Dimethoxymethylbenzene	COc1ccc(C)cc1OC	-0.467731	0	0	0	0	0	0	0	0	0	0	0	0	0	0	0	0	0	0	0	0	0	0	0	0	0	0	0	0	0	0	0	0	0	0	0	0	0	0	0	0	0	0
				91-10-1	Dimethoxyphenol	COc1cccc(OC)c1O	-0.533873	0	0	0	0	0	0	0	0	1	0	0	0	0	0	0	0	0	0	0	0	0	0	0	0	0	0	0	0	0	0	0	0	0	0	0	0	0	1	0	0	0	0
				6380-23-0	Dimethoxyvinylbenzene	COc1ccc(C=C)cc1OC	-0.308995	0	0	1	0	0	0	0	0	0	0	0	0	0	0	0	0	0	0	0	1	0	0	0	0	0	0	0	0	0	0	0	0	0	0	0	0	0	1	0	0	0	1
				28343-22-8	Dimethoxyvinylphenol 2,6-Dimethoxy-4-vinylphenol	COc1cc(C=C)cc(OC)c1O	-0.267978	0	0	0	0	0	0	0	0	0	0	1	0	0	0	0	0	0	0	0	0	0	0	0	0	0	0	0	0	0	0	0	0	0	0	0	0	0	1	0	0	0	0
				627-93-0	Dimethyl adipate	COC(=O)CCCCC(=O)OC	-0.814169	1	0	1	0	0	0	0	0	0	0	0	0	0	0	0	0	0	1	0	0	0	0	0	0	0	0	0	0	0	0	0	0	0	0	0	0	0	0	0	0	0	0
				93762-34-6	Dimethyl benzyl carbinyl crotonate	C\C=C\C(=O)OC(C)(C)Cc1ccccc1	-0.765162	0	0	0	0	0	1	0	0	0	0	1	0	0	0	0	0	0	0	0	0	0	0	0	0	0	0	0	0	0	0	0	0	0	0	0	0	0	0	0	0	0	0
				67785-77-7	Dimethyl benzyl carbinyl propionate	CCC(=O)OC(C)(C)Cc1ccccc1	-0.894576	1	1	1	0	0	0	0	0	0	0	0	0	0	0	0	0	0	0	0	0	0	0	0	0	0	0	0	0	0	0	0	0	0	0	0	0	0	0	0	0	0	0
				616-38-6	Dimethyl carbonate	COC(=O)OC	0.0989633	0	0	0	0	0	0	0	0	0	0	0	0	0	0	1	0	0	0	0	0	0	0	0	0	0	0	0	0	0	0	0	0	0	0	0	0	0	0	0	0	0	0
				624-92-0	Dimethyl disulfide	CSSC	-1.92413	0	0	0	0	0	0	0	0	0	0	0	0	0	0	0	0	0	0	0	0	0	0	0	0	0	0	0	0	1	0	0	0	0	0	0	0	0	0	0	0	0	0
				108-59-8	Dimethyl malonate	COC(=O)CC(=O)OC	-0.360127	1	0	0	1	0	0	0	0	0	0	0	1	0	0	1	0	0	0	0	0	0	0	0	0	0	0	0	0	0	0	0	0	0	0	0	0	0	0	0	0	0	0
				544714-08-1	Dimethyl menthyl succinamide	CC(C)[C@@H]1CC[C@@H](C)C[C@H]1OC(=O)CCC(=O)N(C)C	0.631363	0	0	0	0	0	0	0	0	0	0	0	0	0	0	0	0	0	0	0	0	0	0	0	0	0	0	0	0	0	0	0	0	0	0	0	0	0	0	0	0	0	0
				2550-11-0	Dimethyl octenone	CCC(=O)C(C)CC=C(C)C	-0.847131	1	0	0	0	0	0	0	0	0	1	0	0	0	0	0	1	0	0	0	0	0	0	0	0	0	0	0	0	0	0	0	0	0	0	0	0	0	0	0	0	0	0
				106-79-6	Dimethyl sebacate	COC(=O)CCCCCCCCC(=O)OC	0.143154	1	0	0	0	0	0	0	0	0	0	0	0	0	0	1	0	0	0	0	0	0	0	0	0	0	0	0	0	0	0	0	0	0	0	0	0	0	0	0	0	0	0
				106-65-0	Dimethyl succinate	COC(=O)CCC(=O)OC	-0.485389	1	0	0	1	0	0	0	0	0	0	0	0	0	0	1	0	0	1	0	0	0	0	0	0	0	0	0	0	0	0	0	0	0	0	0	0	0	0	0	0	0	0
				5756-24-1	Dimethyl tetrasulfide	CSSSSC	-1.64085	0	0	0	0	0	0	0	1	0	0	0	0	0	0	0	0	0	0	0	0	1	0	0	0	0	0	0	1	0	0	0	0	0	0	0	0	0	0	1	0	0	0
				3658-80-8	Dimethyl trisulfide	CSSSC	-2.17324	0	0	0	0	0	0	0	0	0	0	0	0	0	0	0	0	0	0	0	0	0	0	0	0	0	0	0	0	1	0	0	0	0	0	0	0	0	0	0	0	0	0
				89-74-7	Dimethylacetophenone	CC(=O)c1ccc(C)cc1C	-0.254725	0	1	1	0	0	0	0	0	1	0	0	0	0	0	0	0	0	0	0	0	0	0	0	1	0	0	0	0	0	0	0	0	0	0	0	0	0	0	0	0	0	0
				43219-68-7	Dimethylacetylcyclohexene	CC(=O)C1(C)CCC(=CC1)C	-0.307125	1	0	0	0	0	1	0	0	0	1	0	0	0	0	0	0	0	0	0	0	0	0	0	1	0	0	0	0	0	0	0	0	0	0	0	0	0	0	0	0	0	0
				38205-60-6	Dimethylacetylthiazole	CC(=O)c1sc(C)nc1C	-0.473784	0	0	0	0	0	0	0	1	0	0	0	0	1	0	0	0	0	0	0	0	1	0	0	0	1	0	0	0	0	0	0	0	0	0	0	0	0	0	0	0	0	0
				24509-88-4	Dimethylallyl acetate	CC(=O)OC(C)(C)C=C	-0.561447	0	0	0	1	0	0	0	0	0	0	0	0	0	0	0	0	1	0	0	0	0	0	0	0	0	0	0	0	0	0	0	0	0	0	0	0	0	0	0	0	0	0
				124-40-3	Dimethylamine	CNC	1.29241	0	0	0	0	0	0	0	0	0	0	0	0	0	0	0	0	0	0	0	0	0	0	0	0	0	0	0	0	0	0	0	0	0	0	0	0	0	0	0	0	0	0
				6738-23-4	Dimethylanisole	COc1ccc(C)cc1C	-1.45762	0	0	0	0	0	0	0	0	0	0	1	0	1	0	0	0	0	0	0	1	0	0	0	0	0	0	0	0	0	0	1	0	0	0	0	0	0	0	0	0	0	0
				15764-16-6	Dimethylbenzaldehyde	Cc1ccc(C=O)c(C)c1	-0.361588	0	0	1	0	0	0	0	0	0	0	0	0	0	0	0	0	0	0	0	0	0	0	0	0	0	0	0	0	0	0	0	0	0	0	0	0	0	0	0	0	0	0
				3782-00-1	Dimethylbenzofuran	Cc1oc2ccccc2c1C	-0.868961	0	0	0	0	0	0	0	0	0	0	1	0	0	0	0	0	0	0	0	0	0	0	0	0	0	0	0	0	0	0	0	0	0	0	0	0	0	0	0	0	0	0
				65817-24-5	Dimethylbenzofuranone	C[CH]1C(=O)Oc2cc(C)ccc12	0.117986	0	0	1	0	0	0	0	0	0	0	0	0	0	0	0	0	0	0	0	0	0	0	0	0	0	0	0	0	0	0	0	0	0	0	0	0	0	0	0	0	0	0
				536-50-5	p-alpha-Dimethylbenzyl alcohol	C[CH](O)c1ccc(C)cc1	-0.00262426	0	1	0	0	0	0	0	0	0	0	0	0	1	0	0	0	0	0	0	0	0	0	0	1	0	0	0	0	0	0	0	0	0	0	0	0	0	0	0	0	0	0
				7774-60-9	Dimethylbenzyl isobutyrate	CC(C)C(=O)OC(C)(C)c1ccccc1	-0.873045	1	0	1	0	0	0	0	0	0	0	0	0	0	0	0	0	0	0	0	0	0	0	0	0	0	0	0	0	0	0	0	0	0	0	0	0	0	0	0	0	0	0
				891781-90-1	Dimethylbenzylcarbinyl hexanoate	CCCCCC(=O)OC(C)(C)Cc1ccccc1	-0.869933	1	0	0	0	0	1	0	0	0	0	0	0	0	0	0	0	0	0	0	0	0	0	0	0	0	0	0	0	0	0	0	0	0	0	0	0	0	0	0	0	0	0
					Dimethylbenzylcarbinyl valerate	CCCCC(=O)OC(C)(C)Cc1ccccc1	-0.979549	1	0	0	0	0	1	0	0	0	0	0	0	0	0	0	0	0	0	0	0	0	0	0	0	0	0	0	0	0	0	0	0	0	0	0	0	0	0	0	0	0	0
				76-09-5	Dimethylbutanediol	CC(C)(O)C(C)(C)O	-0.283723	0	0	0	0	0	0	0	0	1	0	0	0	0	0	1	0	0	0	0	0	0	0	0	1	0	0	0	0	0	0	1	0	0	0	0	0	0	0	0	0	0	0
					Dimethylbutanethiol	CC(C)(C)CCS	-2.08893	0	0	0	0	0	0	0	1	0	0	0	0	0	0	0	0	0	0	0	0	0	0	0	0	0	0	0	0	0	0	0	0	0	0	0	0	0	0	0	0	0	1
				464-07-3	Dimethylbutanol	C[CH](O)C(C)(C)C	-0.471106	0	0	0	0	0	0	0	0	0	0	0	0	0	0	0	0	0	0	0	0	0	0	0	0	0	0	0	0	0	0	0	1	0	0	0	0	0	0	0	0	0	0
				108-84-9	Dimethylbutyl acetate	CC(C)C[CH](C)OC(=O)C	-1.19874	1	0	0	0	0	0	0	0	0	1	0	1	0	0	0	0	0	0	0	0	0	0	0	0	0	0	0	0	0	0	0	0	0	0	0	0	0	0	0	0	0	0
				253596-99-5	Dimethylbutyl malate	CCC(C)COC(=O)CC(O)C(=O)OCC(C)CC	0.221485	1	0	0	0	1	0	0	0	0	0	0	0	0	1	0	0	0	1	0	0	0	0	0	0	0	0	0	0	0	0	0	1	0	0	0	0	0	0	0	0	0	0
				68480-15-9	Dimethylcyclohexanemethanol	CC1CCC(CO)C(C)C1	-0.598003	0	1	0	0	0	0	0	0	1	0	0	0	0	0	0	0	0	0	0	0	0	0	0	1	0	0	0	0	0	0	0	0	0	0	0	0	0	0	0	0	0	0
				27939-60-2	Dimethylcyclohexenecarboxaldehydes	CC1CC(CC(=C1)C)C=O	-0.302921	0	1	0	1	0	0	0	0	0	0	0	0	0	0	0	1	0	0	0	0	0	0	0	0	0	0	0	0	0	0	0	0	0	0	0	0	0	0	0	0	0	0
				25304-14-7	Dimethylcyclohexyl methyl ketone	CC(=O)C1CCCC(C)(C)C1	-0.755612	0	0	0	0	0	0	0	0	1	0	0	0	0	0	0	0	0	0	0	0	0	0	0	1	0	0	0	0	0	0	1	0	0	0	0	0	0	0	0	0	0	0
				13494-06-9	3,4-Dimethyl-1,2-cyclopentadione	C[CH]1CC(=O)C(=C1C)O	0.0405326	0	0	0	0	0	0	0	0	0	0	0	0	0	0	0	0	0	0	0	0	0	0	1	0	0	0	0	0	0	0	0	0	0	0	0	0	0	0	0	0	0	0
				13494-07-0	3,5-Dimethyl-1,2-cyclopentadione	C[CH]1CC(=C(O)C1=O)C	-0.174155	0	0	0	0	0	0	0	0	0	0	0	0	1	0	0	0	0	0	0	0	0	0	1	0	0	0	0	0	0	0	0	0	0	0	0	0	0	0	0	0	0	0
				30434-64-1	Dimethylcyclopentenone	C[CH]1CC(=O)C=C1C	0.152224	0	0	0	0	0	0	0	0	0	0	0	0	0	0	0	0	0	0	0	0	0	0	1	0	0	0	0	0	0	1	0	0	0	0	0	0	0	0	0	0	0	0
				877-60-1	Dimethylcyclopropylmethylpentenal	CC(=CC=O)CCC1CC1(C)C	-0.745683	0	0	0	0	0	0	0	0	0	0	0	0	0	0	0	0	0	0	0	0	0	0	0	0	0	0	0	0	0	0	0	0	0	0	0	0	0	0	0	0	0	0
				55704-78-4	Dimethyldihydroxydithiane	C[C]1(O)CS[C](C)(O)CS1	0.218978	0	0	1	0	0	0	0	0	0	0	0	0	0	0	0	0	0	0	0	0	0	0	0	0	0	0	0	0	1	0	0	0	0	0	0	0	0	0	0	0	0	0
				3390-12-3	Dimethyldioxolane	C[CH]1CO[CH](C)O1	-0.290756	0	0	1	0	0	0	0	0	0	0	0	0	0	0	1	0	0	0	0	0	0	0	0	0	0	0	0	0	0	0	0	0	0	1	0	0	0	0	0	0	0	0
				122152-29-8	Dimethyldithiolaneone	CC1SSC(C)C1=O	-0.83823	0	0	0	0	1	0	0	0	0	0	0	0	0	0	0	0	0	0	0	0	0	0	0	0	1	0	0	0	0	1	0	0	0	0	0	0	0	0	1	0	0	0
				65330-49-6	Dimethylethoxyfuranone	CCOC1=C(C)O[CH](C)C1=O	-0.833784	1	0	1	0	0	0	0	0	0	0	0	0	0	0	0	0	0	0	0	0	0	0	1	0	1	0	0	0	0	0	0	0	0	0	0	0	0	0	0	0	0	0
				30408-61-8	Dimethylethyloxazole	CCc1nc(C)oc1C	-1.14733	0	0	0	1	0	0	0	0	0	0	0	0	1	0	0	0	0	0	0	0	0	0	0	0	0	0	0	0	0	0	0	0	0	0	0	0	0	0	0	0	0	1
				98-54-4	Dimethylethylphenol	CC(C)(C)c1ccc(O)cc1	-0.523134	0	0	0	0	0	0	0	0	0	0	0	0	0	0	0	0	0	0	0	0	0	0	0	0	0	0	0	0	0	0	0	0	0	0	0	0	0	1	0	0	0	0
				32272-57-4	2,5-Dimethyl-4-ethylthiazole	CCc1nc(C)sc1C	-1.81411	0	0	0	0	0	0	0	0	0	0	0	0	0	0	0	0	0	0	0	1	0	0	0	0	0	0	0	0	0	1	0	0	0	0	0	0	0	0	0	0	0	0
				873-64-3	4,5-Dimethyl-2-ethylthiazole	CCc1nc(C)c(C)s1	-1.90088	0	0	0	0	0	0	0	0	0	0	0	0	0	0	0	0	0	0	0	0	0	0	0	0	0	0	0	0	0	1	0	0	0	0	0	0	0	0	0	0	0	0
				76788-46-0	Dimethylethylthiazoline	CC[CH]1S[CH](C)C(=N1)C	-1.46354	0	0	0	0	0	0	0	0	0	0	0	0	1	0	0	0	0	0	0	0	1	0	0	0	0	0	0	0	0	0	0	0	1	0	0	0	0	0	0	0	0	0
				625-86-5	Dimethylfuran	Cc1oc(C)cc1	-1.28567	0	0	0	0	0	0	0	0	0	0	0	0	0	0	1	0	0	0	0	0	0	0	0	0	0	0	0	0	0	0	0	0	0	0	0	0	0	0	0	1	0	0
				14400-67-0	Dimethylfuranone	C[CH]1OC(=CC1=O)C	-0.282744	0	0	1	0	0	0	0	0	0	0	0	0	0	0	0	0	0	0	0	0	0	0	1	0	1	0	0	0	0	0	0	0	0	1	0	0	0	0	0	0	0	0
				55764-22-2	Dimethylfuranthiol acetate	CC(=O)Sc1cc(C)oc1C	-1.08127	0	0	0	0	0	0	0	0	0	0	0	0	0	0	0	0	0	0	0	0	0	0	0	0	0	0	0	0	0	0	0	0	0	0	0	0	0	0	0	0	0	0
				55764-23-3	Dimethylfuranthiol	Cc1oc(C)c(S)c1	-0.75366	0	0	0	0	0	0	0	0	0	0	0	0	0	0	0	0	0	0	0	0	0	0	0	0	0	0	0	0	0	0	0	0	0	0	0	0	0	0	1	0	0	0
				25360-10-5	Dimethylheptanethiol	CCCCCCC(C)(C)S	-2.56738	0	0	0	0	0	0	0	1	0	0	0	0	0	0	0	0	0	0	0	0	0	0	0	0	0	0	0	0	0	0	0	0	0	0	0	0	0	0	0	0	0	0
				13254-34-7	2,6-Dimethyl-2-heptanol	CC(C)CCCC(C)(C)O	-0.62854	0	1	0	0	0	0	0	0	0	1	0	0	0	0	0	1	0	0	0	0	0	0	0	0	0	0	0	0	0	0	0	0	0	0	0	0	0	0	0	0	0	0
				108-82-7	2,6-Dimethyl-4-heptanol	CC(C)CC(O)CC(C)C	-0.873966	1	0	1	1	0	0	0	0	0	0	0	0	0	0	0	0	0	1	0	0	0	0	0	0	0	0	0	0	0	0	0	1	0	0	0	0	0	0	0	0	0	0
				108-83-8	Dimethylheptanone	CC(C)CC(=O)CC(C)C	-1.17593	1	0	1	0	0	0	0	0	0	0	0	0	0	0	0	0	0	0	0	0	0	0	0	0	0	0	0	0	0	0	0	0	0	0	0	0	0	0	0	0	0	0
				106-72-9	Dimethylheptenal	C[CH](CCC=C(C)C)C=O	-0.952742	0	0	0	1	0	0	0	0	0	0	0	0	0	0	0	0	0	0	0	0	0	0	0	0	0	0	0	0	0	0	0	0	0	0	0	0	0	0	0	0	1	0
				36806-46-9	Dimethylheptenol	C[CH](CO)CCCC(=C)C	-0.639209	0	0	0	1	1	0	1	0	0	1	0	0	0	1	0	0	0	0	0	0	0	0	0	0	0	0	0	0	0	0	0	0	0	0	0	0	0	0	0	0	1	0
				10250-45-0	Dimethylheptyl acetate	CC(C)CC(CC(C)C)OC(=O)C	-1.3453	0	1	0	0	0	1	0	0	0	0	0	0	0	0	0	0	0	0	0	0	0	0	0	0	0	0	0	0	0	0	0	0	0	0	0	0	0	0	0	0	0	0
				590-73-8	2,2-Dimethylhexane	CCCCC(C)(C)C	-1.07439	0	0	0	0	0	0	0	0	0	0	0	0	0	0	0	0	0	0	0	0	0	0	0	0	0	0	0	0	0	0	0	0	0	0	0	0	0	0	0	0	0	0
				589-43-5	2,4-Dimethylhexane	CC[CH](C)CC(C)C	-1.07439	0	0	0	0	0	0	0	0	0	0	0	0	0	0	0	0	0	0	0	0	0	0	0	0	0	0	0	0	0	0	0	0	0	0	0	0	0	0	0	0	0	0
				1635-02-5	Dimethylhexenone	CC\C(=C(\C)/C(=O)C)\C	-0.887573	0	0	0	0	0	0	0	0	0	0	1	0	0	0	0	0	0	0	0	0	0	0	0	0	0	0	0	0	0	0	0	0	0	0	0	0	0	0	0	0	0	0
				38888-81-2	Dimethylisobutylpyrazine	CC(C)Cc1ncc(C)nc1C	-0.754113	0	0	0	0	0	0	0	0	0	0	0	0	0	0	0	0	0	0	0	0	0	0	0	1	0	0	0	0	0	0	0	0	0	0	0	0	0	0	0	0	0	0
				65894-83-9	Dimethylisobutylthiazoline	CC(C)C[CH]1S[CH](C)C(=N1)C	-1.39657	0	0	1	0	0	0	0	0	0	0	0	0	1	0	0	0	0	0	0	0	0	0	0	0	0	0	0	0	0	0	0	0	0	0	0	0	0	0	0	0	0	0
				4077-47-8	Dimethylmethoxyfuranone	COC1=C(C)OC(C)C1=O	-0.633395	1	0	1	0	0	0	0	0	0	0	0	0	0	0	0	0	0	1	0	0	0	0	1	0	0	0	0	0	0	0	0	0	0	0	0	0	0	0	0	0	0	0
				61295-51-0	Dimethylmethylfurylthioheptanone	CC(C)CC(=O)[CH](Sc1ccoc1C)C(C)C	-0.76869	0	0	0	0	0	0	0	0	0	0	0	0	0	0	0	0	0	0	0	0	0	0	0	0	0	0	0	0	0	0	0	0	0	0	0	0	0	0	0	0	0	0
				7416-35-5	Dimethylmethylpropenyltetrahydrofuran	C\C=C(/C)\[CH]1CCC(C)(C)O1	-1.99775	0	0	0	0	0	0	0	0	0	1	0	0	0	0	0	1	0	0	0	0	0	0	0	1	0	0	0	0	0	0	0	0	0	0	0	0	0	0	0	0	0	0
				63359-63-7	Dimethylmethylthiofuran	CSc1cc(C)oc1C	-1.54778	0	0	0	0	0	0	0	0	0	0	0	0	0	0	0	0	0	0	0	0	0	0	0	0	0	0	0	0	0	0	0	0	0	0	0	0	0	0	0	0	0	0
				67845-50-5	Dimethylnonadienol	CC(O)C=C(C)CCC=C(C)C	-0.776432	0	0	0	0	0	0	0	0	1	0	0	0	0	0	0	0	0	0	0	0	0	0	0	0	0	0	0	0	0	0	0	0	0	0	0	0	0	0	0	0	0	0
				817-88-9	(3Z)-4,8-Dimethyl-3,7-nonadiene-2-one	CC(=CCC\C(=C/C(=O)C)\C)C	-1.31867	1	0	0	0	0	0	0	0	0	1	0	0	0	0	0	1	0	0	0	0	0	0	0	0	0	0	0	0	0	0	0	0	0	0	0	0	0	0	0	0	0	0
				91418-25-6	Dimethylnonadienyl acetate	CC(OC(=O)C)C=C(C)CCC=C(C)C	-0.242669	0	0	0	0	0	0	0	0	1	0	0	0	0	0	0	1	0	0	0	1	0	0	0	0	0	0	0	0	0	0	0	0	0	0	0	0	0	0	0	0	0	0
				68133-79-9	Dimethyloctadienylcyclopentanone	CC(=CCC\C(=C\CC1CCCC1=O)\C)C	-0.95986	1	0	0	0	0	0	0	0	0	1	0	0	0	0	0	0	0	0	0	0	0	0	0	0	0	0	0	0	0	0	0	0	0	0	0	0	0	0	0	0	0	0
				7779-07-9	Dimethyloctanal	CC[CH](C)CCC[CH](C)C=O	-1.97797	1	0	1	1	0	0	1	0	0	1	0	0	0	0	0	1	0	0	0	0	0	1	0	0	0	0	0	0	0	0	0	0	0	0	0	0	0	0	0	0	1	0
				151-19-9	3,6-Dimethyloctan-3-ol	CC[CH](C)CC[C](C)(O)CC	-2.1972	0	1	1	0	0	0	0	0	0	0	0	0	0	0	0	0	0	0	0	0	0	0	0	0	0	0	0	0	0	0	0	0	0	0	0	0	0	0	0	0	0	0
				106-21-8	3,7-Dimethyloctanol	CC(C)CCC[CH](C)CCO	-0.5374	0	0	1	0	0	0	1	0	0	0	0	0	0	0	0	0	0	0	0	0	0	1	0	0	0	0	0	0	0	0	0	0	0	0	0	0	0	0	0	0	0	0
				502-47-6	Dimethyloctenoic acid	C[CH](CCC=C(C)C)CC(=O)O	-0.564233	0	1	0	1	1	0	1	0	0	0	0	0	0	0	0	0	0	0	0	0	0	0	0	0	0	0	0	0	0	0	0	0	0	0	0	0	0	0	0	0	0	0
				2550-18-7	Dimethyloctenone	C\C=C(/C)\CCC(=O)C(C)C	-0.819965	1	0	0	0	0	1	0	0	0	1	0	0	0	0	0	0	0	0	0	0	0	0	0	0	0	0	0	0	0	0	0	0	0	0	0	0	0	0	0	0	0	0
				27959-66-6	Dimethyloxathiane	CC1(C)CCOCS1	-0.288008	0	0	0	0	0	0	0	1	0	0	1	0	0	0	0	0	1	0	0	0	1	0	0	0	0	0	0	0	0	0	1	0	0	0	0	0	0	0	0	0	0	0
				77311-02-5	Dimethyloxazoline	C[CH]1OCC(=N1)C	0.0203165	0	0	0	0	0	0	0	0	0	0	0	0	1	0	0	0	0	0	0	0	0	0	0	0	0	0	0	0	0	0	0	0	0	0	0	0	0	0	0	0	0	0
				600-36-2	Dimethylpentanol	CC(C)C(O)C(C)C	-0.346934	0	0	1	0	0	0	0	0	0	0	0	0	0	0	0	0	0	0	0	0	0	0	0	0	0	0	0	0	0	0	0	0	0	0	0	0	0	0	0	0	0	0
				66634-97-7	Dimethylpentenoic acid	CC(C)\C=C(/C)\C(=O)O	-1.10817	1	0	0	0	0	0	0	0	0	0	0	0	0	0	0	0	0	0	0	0	0	0	0	0	0	0	1	0	0	0	0	0	0	0	0	0	0	0	0	0	0	0
				10547-84-9	Dimethylpentylfuranone	CCCCCC1OC(=O)C(=C1C)C	-0.410352	0	0	0	0	0	0	0	0	0	0	0	0	0	0	0	0	0	0	0	0	0	0	0	0	0	0	0	0	0	0	0	0	0	0	0	0	0	0	0	0	0	0
				151-05-3	Dimethylphenethyl acetate	CC(=O)OC(C)(C)Cc1ccccc1	-0.77649	1	1	0	0	0	0	0	0	0	1	0	0	0	0	0	0	0	0	0	0	0	1	0	0	0	0	0	0	0	0	0	0	0	0	0	0	0	0	0	0	0	0
				100-86-7	Dimethylphenethyl alcohol	CC(C)(O)Cc1ccccc1	-0.0711745	0	1	0	0	0	1	0	0	0	1	0	0	0	0	0	0	0	0	0	0	0	1	0	0	0	0	0	0	0	0	0	0	0	0	0	0	0	0	0	0	0	0
				10094-34-5	Dimethylphenethyl butyrate	CCCC(=O)OC(C)(C)Cc1ccccc1	-0.840169	1	0	0	0	0	0	0	0	0	0	0	0	0	0	0	0	0	0	0	0	0	0	0	0	0	0	0	0	0	0	0	0	0	0	0	0	0	0	0	0	0	0
				10058-43-2	Dimethylphenethyl formate	CC(C)(Cc1ccccc1)OC=O	-0.103579	0	0	0	1	0	1	0	0	0	0	0	0	0	0	0	0	0	0	0	0	0	0	0	0	0	0	0	0	0	0	0	0	0	0	0	0	0	0	0	0	0	0
				59354-71-1	Dimethylphenethyl isobutyrate	CC(C)C(=O)OC(C)(C)Cc1ccccc1	-0.818408	1	1	0	0	0	0	0	0	0	1	0	0	0	0	0	0	0	0	0	0	0	0	0	0	0	0	0	0	0	0	0	0	0	0	0	0	0	0	0	0	0	0
				19342-01-9	Dimethylphenethylamine	C[CH](N(C)C)c1ccccc1	2.68129	0	0	0	0	0	0	0	0	0	0	0	0	0	0	0	0	0	0	0	0	0	0	0	0	0	0	0	0	0	0	0	0	0	0	0	0	0	0	0	0	0	0
				1009-62-7	Dimethylphenylpropionaldehyde	CC(C)(Cc1ccccc1)C=O	-0.193968	0	1	0	0	0	0	0	0	0	1	0	0	0	0	0	0	0	0	0	0	0	0	0	0	0	0	0	0	0	0	0	0	0	0	0	0	0	0	0	0	0	0
				53833-32-2	Dimethylpropyloxazole	CCCc1oc(C)c(C)n1	-1.17459	0	0	0	0	1	0	0	0	0	0	0	0	0	0	0	0	0	0	0	0	0	0	0	0	1	0	0	0	0	1	1	0	0	0	0	0	0	0	0	0	0	0
				41981-72-0	Dimethylpropylthiazole	CCCc1nc(C)c(C)s1	-1.91477	0	0	0	1	0	0	0	0	0	0	0	0	1	0	0	0	1	0	0	0	0	0	0	0	1	0	0	0	0	0	0	0	0	0	0	0	0	0	0	0	0	0
				5910-89-4	2,3-Dimethylpyrazine	Cc1nccnc1C	-0.573874	0	0	0	1	0	0	0	0	0	0	0	0	1	0	0	0	0	0	0	0	1	0	1	0	0	0	0	0	0	0	0	0	0	0	0	0	0	0	0	0	0	0
				123-32-0	2,5-Dimethylpyrazine	Cc1cnc(C)cn1	-0.651973	0	0	0	0	0	0	0	0	0	0	0	0	0	0	0	0	0	0	0	1	0	0	0	0	0	0	0	0	0	0	0	0	0	0	0	0	0	0	0	0	0	0
				108-50-9	2,6-Dimethylpyrazine	Cc1cncc(C)n1	-0.534131	0	0	0	0	0	0	0	0	0	0	0	0	0	0	0	0	0	0	0	0	0	0	0	0	0	0	0	0	0	0	0	0	0	0	0	0	0	0	0	0	0	0
				108-47-4	2,4-Dimethylpyridine	Cc1ccnc(C)c1	-0.448229	0	0	0	1	0	0	0	0	0	0	0	0	0	0	0	0	0	0	0	0	0	0	0	1	0	0	0	0	0	1	0	0	0	0	0	0	0	0	0	0	0	0
				108-48-5	2,6-Dimethylpyridine	Cc1cccc(C)n1	-1.1238	0	0	0	1	0	1	0	0	0	0	0	0	1	0	0	0	0	0	0	0	0	0	0	0	0	0	0	0	0	1	0	0	1	0	0	0	0	0	0	0	0	0
				591-22-0	3,5-Dimethylpyridine	Cc1cncc(C)c1	-0.0451758	0	0	0	1	1	0	0	0	0	0	0	0	0	0	0	0	0	0	0	0	0	0	0	0	1	0	0	0	0	0	0	0	0	0	0	0	0	0	0	0	0	0
				625-84-3	Dimethylpyrrole	Cc1ccc(C)[nH]1	0.35091	0	0	0	1	0	0	0	0	0	0	0	0	0	0	0	0	0	0	0	1	0	0	0	0	0	0	0	0	0	1	0	0	0	0	0	0	0	0	0	0	0	0
				116505-60-3	Dimethylpyrrolidinodithiazine	C[CH]1S[CH](C)N2CCC[CH]2S1	1.04641	0	0	0	0	0	0	0	0	0	0	0	0	0	0	0	0	0	0	0	0	0	0	0	0	0	0	0	0	0	0	0	0	0	0	0	0	0	0	0	0	0	0
				2379-55-7	Dimethylquinoxaline	Cc1nc2ccccc2nc1C	-0.142123	0	0	0	0	0	0	0	0	0	0	0	0	0	0	0	0	0	0	0	0	0	0	0	0	1	0	0	0	0	0	0	0	0	0	0	0	0	0	0	0	0	0
				1195-32-0	Dimethylstyrene	CC(=C)c1ccc(C)cc1	-1.86701	0	0	0	0	0	0	0	0	0	0	1	0	0	0	0	1	0	0	0	0	0	0	0	0	0	0	0	0	0	0	0	0	0	0	0	0	0	1	0	0	0	0
					Dimethyltetrahydrobenzaldehyde	#N/A		0	1	0	1	0	0	0	0	0	0	0	0	0	0	0	1	0	0	0	0	0	0	0	0	0	0	0	0	0	0	0	0	0	0	0	0	0	0	0	0	0	0
				1003-38-9	Dimethyltetrahydrofuran	C[CH]1CC[CH](C)O1	-0.378396	0	0	1	0	0	0	0	0	0	0	0	0	0	0	1	0	0	0	0	0	0	0	0	1	0	0	0	0	0	0	0	0	0	0	0	0	0	0	0	0	0	0
				26486-21-5	Dimethyltetrahydrofuranthiol	C[CH]1C[CH](S)[CH](C)O1	-0.769886	0	0	0	0	0	0	0	1	0	0	0	0	0	0	0	0	0	0	0	0	0	0	0	0	0	0	0	0	0	0	0	0	0	0	0	0	0	0	0	0	0	0
				252736-39-3	Dimethyltetrahydrofuryl thioacetate	C[CH]1C[CH](SC(=O)C)[CH](C)O1	-0.72973	0	0	0	0	0	0	0	1	0	0	0	0	0	0	0	0	0	0	0	0	0	0	0	0	0	0	0	0	0	0	0	0	0	0	0	0	0	0	0	0	0	0
				67411-27-2	Dimethyltetrathiane	CC1SSC(C)SS1	-1.21798	0	0	0	0	0	0	0	1	0	0	0	0	0	0	0	0	0	0	0	0	0	0	0	0	0	0	0	0	1	0	0	0	0	0	0	0	0	0	0	0	0	0
				541-58-2	2,4-Dimethylthiazole	Cc1csc(C)n1	-1.3675	0	0	0	0	0	0	0	0	0	0	0	0	0	0	0	0	0	0	0	0	1	0	0	0	0	0	0	0	0	0	0	0	0	0	0	0	0	0	0	0	0	0
				4175-66-0	2,5-Dimethylthiazole	Cc1cnc(C)s1	-1.34425	0	0	0	0	0	0	0	0	0	0	0	0	1	0	0	0	0	0	0	1	0	0	0	0	0	0	0	0	0	0	0	0	0	0	0	0	0	0	0	0	0	0
				3581-91-7	4,5-Dimethylthiazole	Cc1ncsc1C	-0.400757	0	0	0	1	0	0	0	0	0	0	0	0	1	0	0	0	0	0	0	0	1	0	0	0	1	0	0	0	0	0	0	0	0	0	0	0	0	0	0	0	0	0
				60755-05-7	Dimethylthiazoline	C[CH]1SCC(=N1)C	-0.0605593	0	0	0	0	0	0	0	0	0	0	0	0	1	0	0	0	0	0	0	0	0	0	0	0	0	0	0	0	0	0	0	0	0	0	0	0	0	0	0	0	0	0
				65505-16-0	Dimethylthiofuroylfuran	Cc1oc(C)c(SC(=O)c2occc2)c1	-0.181932	0	0	0	0	0	0	0	1	0	0	0	0	0	0	0	0	0	0	0	0	1	0	0	0	0	0	0	0	0	0	0	0	0	0	0	0	0	0	0	0	0	0
				638-02-8	2,5-Dimethylthiophene	Cc1ccc(C)s1	-1.95147	0	0	0	1	0	0	0	0	0	0	0	0	0	0	0	0	0	0	0	0	0	0	0	0	0	0	0	0	0	0	0	0	0	0	0	0	0	0	0	0	0	0
				118-72-9	Dimethylthiophenol	Cc1cccc(C)c1S	-0.826954	0	0	0	0	0	0	0	1	0	0	0	0	0	0	0	0	0	0	0	0	1	0	0	0	1	0	0	0	0	0	0	0	0	0	0	0	0	1	0	0	0	0
				23654-92-4	Dimethyltrithiolane	C[CH]1SS[CH](C)S1	-1.47238	0	0	0	0	0	0	0	0	0	0	0	0	0	0	0	0	0	0	0	0	1	0	0	0	0	0	0	0	1	0	0	0	0	0	0	0	0	0	0	0	0	0
				1604-34-8	Dimethylundecanone	CC(C)CCC[CH](C)CCCC(=O)C	-2.26868	1	1	1	0	1	0	0	0	1	0	0	0	0	0	0	0	0	0	0	0	0	0	0	0	0	0	0	0	0	0	0	0	0	0	0	0	0	0	0	0	0	0
				56134-05-5	Dimethylvinylhexenal	CC(=CC[C](C)(C=C)C=O)C	-0.494051	1	0	0	0	0	0	0	0	0	0	0	0	0	0	0	1	0	0	0	0	0	0	0	0	0	0	0	0	0	0	0	0	0	0	0	0	0	0	0	0	0	0
				65505-18-2	Dimethylvinylthiazole	Cc1nc(C)c(C=C)s1	-1.56584	0	0	0	0	0	0	0	0	0	0	0	0	1	0	0	0	0	0	0	0	1	0	0	0	0	0	0	0	0	0	0	0	0	0	0	0	0	0	0	0	0	0
				490-03-9	Diosphenol	CC(C)[CH]1CCC(=C(O)C1=O)C	0.146605	0	0	0	0	0	1	0	0	0	0	0	0	0	0	0	0	0	0	0	0	0	0	0	1	0	0	0	0	0	0	0	0	0	0	0	0	0	0	0	0	0	0
				112-51-6	Dipentyl disulfide	CCCCCSSCCCCC	-2.7051	0	0	0	1	0	0	0	1	0	0	0	0	0	0	0	0	0	0	0	0	1	0	0	0	0	0	0	0	0	0	0	0	0	0	0	0	0	0	1	0	0	1
				20602-31-7	Dipentyl malonate	CCCCCOC(=O)CC(=O)OCCCCC	0.372649	1	0	0	0	1	0	0	0	0	0	0	0	0	0	0	0	0	1	0	0	0	0	0	0	0	0	0	0	0	0	0	0	0	0	0	0	0	0	0	0	0	0
				872-10-6	Dipentyl sulfide	CCCCCSCCCCC	-1.17083	0	0	0	1	0	0	0	1	0	0	0	0	0	0	0	0	0	0	0	0	0	0	0	0	0	0	0	0	0	0	0	0	0	0	0	0	0	0	0	0	0	1
				101-84-8	Diphenyl ether	O(c1ccccc1)c2ccccc2	0.199593	0	1	0	1	0	0	0	0	0	0	0	0	0	0	0	0	0	0	0	0	0	0	0	0	0	0	0	0	0	0	0	0	0	0	0	0	0	0	0	0	0	0
				101-81-5	Diphenylmethane	C(c1ccccc1)c2ccccc2	-1.45224	0	0	0	0	0	0	0	0	0	0	0	0	0	0	0	0	0	0	0	0	0	1	0	0	0	0	0	0	0	0	0	0	0	0	0	0	0	0	0	0	0	0
				102-04-5	Diphenylpropanone	O=C(Cc1ccccc1)Cc2ccccc2	-0.94479	1	1	1	0	0	0	0	0	0	0	0	0	0	0	0	0	0	0	0	0	0	0	0	0	0	0	0	0	0	0	0	0	0	0	0	0	1	0	0	0	0	0
				65819-74-1	Dipropenylsulfide	C\C=C\S\C=C\C	-1.97549	0	0	0	0	0	0	0	0	0	0	0	0	0	0	0	0	0	0	0	0	0	0	0	0	0	0	0	1	1	0	0	0	0	0	0	0	0	0	1	0	0	0
				1117-19-7	Dipropyl malonate	CCCOC(=O)CC(=O)OCCC	-0.37193	1	0	0	0	0	0	0	0	0	0	0	1	0	0	1	0	0	1	0	0	0	0	0	0	0	0	0	0	0	0	0	0	0	0	0	0	0	0	0	0	0	0
				925-15-5	Dipropyl succinate	CCCOC(=O)CCC(=O)OCCC	-0.264343	1	0	0	0	0	0	0	0	0	0	0	0	0	0	0	0	0	1	0	0	0	0	0	0	0	0	0	0	0	0	0	0	0	0	0	0	0	0	0	0	0	0
				111-47-7	Dipropyl sulfide	CCCSCCC	-2.34036	0	0	0	1	0	0	0	1	0	0	0	0	0	0	0	0	0	0	0	0	0	0	0	0	0	0	0	0	1	0	0	0	0	0	0	0	0	0	0	0	0	0
				6028-61-1	Dipropyl trisulfide	CCCSSSCCC	-2.69474	0	0	0	0	0	0	0	0	0	0	0	0	0	0	0	0	0	0	0	0	0	0	0	0	0	0	0	0	0	0	0	0	0	0	0	0	0	0	0	0	0	0
				5550-12-9	Disodium guanylate	NC1=Nc2c(ncn2[CH]3O[CH](COP(=O)(O[Na])O[Na])[CH](O)[CH]3O)C(=O)N1		0	0	0	0	0	0	0	0	0	0	0	0	0	0	0	0	0	0	0	0	1	0	0	0	0	0	0	0	0	0	0	0	0	0	0	0	0	0	0	0	0	0
				4691-65-0	Disodium inosinate	O[CH]1[CH](O)[CH](O[CH]1COP(=O)(O[Na])O[Na])n2cnc3C(=O)NC=Nc23		0	0	0	0	0	0	0	0	0	0	0	0	0	0	0	0	0	0	0	0	1	0	0	0	0	0	0	0	0	0	0	0	0	0	0	0	0	0	0	0	0	0
				6628-18-8	Dithiahexane	CSCCSC	-1.873	0	0	0	0	0	0	0	1	0	0	0	0	0	0	0	0	0	0	0	0	0	0	0	0	0	0	0	0	0	0	0	0	0	0	0	0	0	0	0	0	0	0
				505-29-3	Dithiane	C1CSCCS1	-1.46535	0	0	0	0	0	0	0	0	0	0	0	0	0	0	0	0	0	0	0	0	0	0	0	0	0	0	0	0	1	0	0	0	0	0	0	0	0	0	0	0	0	0
				59902-01-1	Dithianonencarbonal	CSCC\C=C(/CSC)\C=O	-0.838894	0	0	0	0	0	0	0	0	0	0	0	0	0	0	0	0	0	0	0	0	1	0	0	0	0	0	0	0	0	0	0	0	0	0	0	0	0	0	0	0	0	1
				4032-80-8	Ditolyl disulfide	Cc1ccccc1SSc2ccccc2C	-2.01849	0	0	0	0	0	0	0	0	0	0	0	0	0	0	0	0	0	0	0	0	1	0	0	0	1	0	0	0	0	1	0	0	0	0	0	0	0	0	0	0	0	0
				2092-49-1	Divanillin	COc1cc(C=O)cc(c1O)c2cc(C=O)cc(OC)c2O	0.589645	0	0	0	0	0	0	0	0	0	0	0	0	0	0	0	0	0	0	0	0	0	0	0	0	0	0	0	0	0	0	0	0	0	0	0	1	0	0	0	0	0	0
				13553-09-8	3,6-Dodecadienal	CCCCC\C=C/C\C=C/CC=O	-1.9439	0	0	0	0	1	0	0	0	0	0	0	0	0	0	0	0	0	0	0	0	0	0	0	0	0	0	0	0	0	0	0	0	0	0	0	0	0	0	0	0	0	0
				21662-13-5	trans,cis-2,6-Dodecadienal	CCCCC\C=C/C\C=C\CC=O	-0.900985	0	0	0	0	1	0	1	0	0	0	0	0	0	0	0	1	0	0	0	0	0	0	0	0	0	0	0	0	0	0	0	0	0	0	0	0	0	0	0	0	1	0
				21662-16-8	trans,trans-2,4-Dodecadienal	CCCCCCC\C=C\C=C\C=O	-1.7269	0	0	0	0	1	0	0	0	0	0	0	0	0	0	0	0	0	0	0	0	0	0	0	0	0	0	0	0	0	0	0	0	0	0	0	0	0	0	0	0	0	0
				713-95-1	delta-Dodecalactone	CCCCCCC[CH]1CCCC(=O)O1	-0.648787	1	0	0	0	1	0	0	0	0	0	0	0	0	0	0	0	0	0	0	0	0	0	0	0	0	0	0	0	0	0	0	0	0	1	0	0	0	0	0	0	0	0
				16429-21-3	epsilon-Dodecalactone	CCCCCC[CH]1CCCCC(=O)O1	-0.887409	0	0	0	0	1	0	0	0	0	0	0	0	0	0	0	0	0	0	0	0	0	0	0	0	0	0	0	0	0	0	0	0	0	0	0	0	0	0	0	0	0	0
				2305-05-7	gamma-Dodecalactone	CCCCCCCC[CH]1CCC(=O)O1	-0.530339	1	0	0	0	1	0	0	0	0	0	0	0	0	0	0	0	0	0	0	0	0	0	0	0	0	0	0	0	0	0	0	0	0	0	0	0	0	0	0	0	0	0
				53405-98-4	Dodecanal diethyl acetal	CCCCCCCCCCCC(OCC)OCC	-1.91171	1	0	0	1	0	0	0	0	0	0	0	0	0	1	0	1	0	0	0	0	0	0	0	0	0	0	0	0	0	0	0	0	0	0	0	0	0	0	0	0	0	0
					Dodecanal dihexyl acetal	CCCCCCCCCCCC(OCCCCCC)OCCCCCC		0	0	0	1	1	0	1	0	0	0	0	0	0	0	0	0	0	0	0	0	0	0	0	0	0	0	0	0	0	0	0	0	0	0	0	0	0	0	0	0	0	0
				14620-52-1	Dodecanal dimethyl acetal	CCCCCCCCCCCC(OC)OC	-1.95153	0	0	0	1	1	0	0	0	0	1	0	1	0	0	0	1	0	0	0	0	0	0	0	0	0	0	0	0	0	0	0	0	0	0	0	0	0	0	0	0	1	0
					Dodecanal propylene glycol acetal	CCCCCCCCCCCC1OCC(C)O1	-0.176277	0	0	0	0	1	0	0	0	0	0	0	0	0	0	0	1	0	0	0	0	0	0	0	0	0	0	0	0	0	0	0	0	0	0	0	0	0	0	0	0	0	0
				112-54-9	Dodecanal	CCCCCCCCCCCC=O	-2.33879	0	1	1	0	0	0	1	0	0	0	0	0	0	0	0	0	0	0	0	0	0	0	0	0	0	0	0	0	0	0	0	0	0	0	0	0	0	0	0	0	0	0
				112-40-3	Dodecane	CCCCCCCCCCCC	-1.25474	0	0	1	0	0	0	0	0	0	0	0	0	0	0	0	0	0	0	0	0	0	0	0	0	0	0	0	0	0	0	0	0	0	0	0	0	0	0	0	0	0	0
				112-55-0	Dodecanethiol	CCCCCCCCCCCCS	-1.23499	0	0	0	0	1	0	0	1	0	0	0	0	0	0	0	0	0	0	0	0	0	0	0	0	0	0	0	0	0	0	0	0	0	0	0	0	0	0	0	0	0	0
				143-07-7	Dodecanoic acid	CCCCCCCCCCCC(=O)O	-1.14878	0	0	0	0	1	0	1	0	0	0	0	0	0	0	0	0	0	0	0	0	0	0	0	0	0	0	0	0	0	0	0	0	0	0	0	0	0	0	0	0	0	0
				10203-28-8	2-Dodecanol	CCCCCCCCCC[CH](C)O	-0.740652	1	0	0	0	1	0	0	0	0	0	0	0	0	1	1	0	0	0	0	0	0	0	0	0	0	0	0	0	0	0	0	0	0	0	0	0	0	0	0	0	0	0
				112-53-8	Dodecyl alcohol	CCCCCCCCCCCCO	-0.867584	0	1	0	0	1	0	1	0	0	0	0	0	0	1	0	1	0	0	0	0	0	0	0	0	0	0	0	0	0	0	0	0	0	0	0	0	0	0	0	0	0	0
				6175-49-1	Dodecanone	CCCCCCCCCCC(=O)C	-2.65941	1	1	0	0	0	0	0	0	0	0	0	0	0	0	0	1	0	0	0	0	0	0	0	0	0	0	0	0	0	0	0	0	0	0	0	0	0	0	0	0	0	0
				76261-02-4	6-Dodecenal	CCCCC\C=C\CCCCC=O	-2.26416	0	0	0	0	1	0	1	0	0	0	0	0	0	0	0	1	0	0	0	0	0	0	0	0	0	0	0	0	0	0	0	0	0	0	0	0	0	0	0	0	0	0
				121052-28-6	8-Dodecenal	CCCC=CCCCCCCC=O	-2.16862	0	0	0	0	1	0	1	0	0	0	0	0	0	0	0	1	0	0	0	0	0	0	0	0	0	0	0	0	0	0	0	0	0	0	0	0	0	0	0	0	0	0
				30390-51-3	(Z)-4-Dodecenal	CCCCCCC\C=C/CCCO	-0.386126	0	0	0	0	0	0	0	0	0	0	0	0	0	0	0	1	0	0	0	0	0	0	0	0	0	0	0	0	0	0	0	0	0	0	0	0	0	0	0	0	0	0
				20407-84-5	trans-2-Dodecenal	CCCCCCCCC\C=C\C=O	-2.34507	0	0	0	0	0	0	1	0	0	0	0	0	0	0	0	0	0	0	0	0	0	0	0	0	0	0	0	0	0	0	0	0	0	0	0	0	0	0	0	0	0	0
				112-41-4	Dodecene	CCCCCCCCCCC=C	-1.09002	0	0	1	0	0	0	0	0	0	0	0	0	0	0	0	0	0	0	0	0	0	0	0	0	0	0	0	0	0	0	0	0	0	0	0	0	0	0	0	0	0	0
				65423-25-8	11-dodecenoic acid	OC(=O)CCCCCCCCCC=C	-0.866645	0	0	0	0	1	0	0	0	0	0	0	0	0	0	0	1	0	0	0	0	0	0	0	0	0	0	0	0	0	0	0	0	0	0	0	0	0	0	0	0	0	0
				32466-54-9	2-Dodecenoic acid	CCCCCCCCCC=CC(=O)O	-1.16345	0	0	0	0	1	0	0	0	0	0	0	0	0	0	0	0	0	0	0	0	0	0	0	0	0	0	0	0	0	0	0	0	0	0	0	0	0	0	0	0	0	0
				55928-67-1	trans-4-Dodecenoic acid	CCCCCCC\C=C\CCC(=O)O	-1.07591	0	0	0	1	1	0	0	0	0	0	0	0	0	0	0	0	0	0	0	0	0	0	0	0	0	0	0	0	0	0	0	0	0	0	0	0	0	0	0	0	0	0
				52957-04-7	trans-6-Dodecenoic acid	CCCCC\C=C\CCCCC(=O)O	-1.07591	0	0	0	1	1	0	0	0	0	0	0	0	0	0	0	0	0	0	0	0	0	0	0	0	0	0	0	0	0	0	0	0	0	0	0	0	0	0	0	0	0	0
				22104-81-0	Dodecenol	CCCCCCCCCC=CCO	-1.22266	0	0	0	0	1	0	0	0	0	0	0	0	0	0	0	1	0	0	0	0	0	0	0	0	0	0	0	0	0	0	0	0	0	0	0	0	0	0	0	0	0	0
				16400-72-9	Dodecenolactone	CCCCCCC[CH]1CC=CC(=O)O1	-0.222507	0	0	0	0	0	0	1	0	0	0	0	0	0	0	0	0	0	0	0	0	0	0	0	0	0	0	0	0	0	0	0	0	0	1	0	1	0	0	0	0	0	0
				15456-68-5	9-dodecen-5-olide	CCC=CCCCC1CCCC(=O)O1	-0.700435	0	0	0	0	1	0	1	0	0	0	0	0	0	0	0	0	0	0	0	0	0	0	0	0	0	0	0	0	0	0	0	0	0	0	0	0	0	0	0	0	0	0
				18679-18-0	cis-6-dodecen-4-olide	CCCCC\C=C/C[CH]1CCC(=O)O1	-0.74959	0	0	0	0	1	0	1	0	0	0	0	0	0	0	0	0	0	0	0	0	0	0	0	0	0	0	0	0	0	0	0	0	0	1	0	1	0	0	0	0	0	0
				38363-23-4	Dodecenyl acetate	CCCCCCCCC\C=C\COC(=O)C	-2.38294	1	0	0	0	1	0	0	0	0	1	0	0	0	0	0	1	0	0	0	0	0	0	0	0	0	0	0	0	0	0	0	0	0	0	0	0	0	0	0	0	0	0
				112-66-3	Dodecyl acetate	CCCCCCCCCCCCOC(=O)C	0.14116	1	0	0	0	0	0	1	0	0	0	0	0	0	0	0	1	0	0	0	0	0	1	0	0	0	0	0	0	0	0	0	0	0	0	0	0	0	0	0	0	0	0
				3724-61-6	Dodecyl butyrate	CCCCCCCCCCCCOC(=O)CCC	-2.48584	1	0	0	0	1	0	0	0	0	0	0	0	0	1	0	0	0	0	0	0	0	0	0	0	0	0	0	0	0	0	0	0	0	0	0	0	0	0	0	0	0	0
				28303-42-6	Dodecyl formate	CCCCCCCCCCCCOC=O	-0.248237	1	1	0	1	0	0	0	0	0	0	0	0	0	0	0	0	0	0	0	0	0	0	0	0	0	0	0	0	0	0	0	0	0	0	0	0	0	0	0	0	0	0
				6624-71-1	Dodecyl isobutyrate	CCCCCCCCCCCCOC(=O)C(C)C	-2.52365	0	0	0	0	1	0	1	0	0	0	0	0	0	1	0	0	0	0	0	0	0	0	0	0	0	0	0	0	0	0	0	0	0	1	0	0	0	0	0	0	0	0
					Dodecyl isovalerate	CCCCCCCCCCCCOC(=O)CC(C)C	-2.40159	1	0	0	0	0	0	0	0	0	1	0	1	0	1	0	0	0	0	0	0	0	0	0	0	0	0	0	0	0	0	0	0	0	0	0	0	0	0	0	0	0	0
				6283-92-7	Dodecyl lactate	CCCCCCCCCCCCOC(=O)C(C)O	0.0620639	1	0	0	0	1	0	0	0	0	0	0	0	0	1	0	0	0	0	0	0	0	0	0	0	0	0	0	0	0	1	0	0	0	0	0	0	0	0	0	0	0	0
				6221-93-8	Dodecyl propionate	CCCCCCCCCCCCOC(=O)CC	-2.41243	1	0	0	0	0	0	0	0	0	0	0	0	0	0	0	0	0	1	0	0	0	0	0	0	0	0	0	0	0	0	0	0	0	0	0	0	0	0	0	0	0	0
				112-95-8	Eicosane	CCCCCCCCCCCCCCCCCCCC		0	0	0	0	0	0	1	0	0	0	0	0	0	0	0	0	0	0	0	0	0	0	0	0	0	0	0	0	0	0	0	0	0	0	0	0	0	0	0	0	0	0
				515-13-9	beta-Elemene	CC(=C)[C@@H]1CC[C@@](C)(C=C)[C@@H](C1)C(=C)C	-0.634716	0	0	0	0	0	0	0	0	1	0	0	0	0	0	0	0	0	0	0	0	0	0	0	0	0	0	0	0	0	0	0	0	0	0	0	0	0	0	0	0	0	0
				20307-84-0	delta-Elemene	CC(C)C1=C[C@@H](C(=C)C)[C@@](C)(CC1)C=C	-0.396845	0	0	0	0	0	0	0	0	1	0	1	0	0	0	0	0	0	0	1	0	0	0	0	0	0	0	0	0	0	0	0	0	0	0	0	0	0	0	0	0	0	0
				487-11-6	Elemicin	COc1cc(CC=C)cc(OC)c1OC	-0.234268	0	1	1	0	0	0	0	0	1	0	1	0	0	0	0	0	0	0	0	0	0	0	0	0	0	0	0	0	0	0	0	0	0	0	0	0	0	0	0	0	0	0
				639-99-6	Elemol	CC(=C)[C@@H]1C[C@@H](CC[C@@]1(C)C=C)C(C)(C)O	-0.470076	0	1	1	1	0	0	0	0	1	0	0	0	0	0	0	0	0	0	0	0	0	0	0	0	0	0	0	0	0	0	0	0	0	0	0	0	0	0	0	0	0	0
				60031-93-8	Elemoyl acetate	CC(=O)OC(C)(C)[C@@H]1CC[C@@](C)(C=C)[C@@H](C1)C(=C)C	-0.665726	1	0	1	0	0	0	0	0	0	0	0	0	0	0	0	1	0	0	0	0	0	0	0	0	0	0	0	0	0	0	0	0	0	0	0	0	0	0	0	0	0	0
				37677-14-8	Empetal	CC(=CCCC1=CCCC(C1)C=O)C	-0.926728	0	1	0	0	0	0	0	0	0	1	0	0	0	0	0	1	0	0	0	0	0	0	0	0	0	0	0	0	0	0	0	0	0	0	0	0	0	0	0	0	0	0
				68398-18-5	Epithiomenthane	C[C@@H]1CC[C@@H]2C[C@H]1SC2(C)C	-1.55994	0	0	0	0	0	0	0	1	0	0	0	0	0	0	0	0	1	0	0	0	0	0	0	0	0	0	0	0	0	0	0	0	0	0	0	0	0	0	0	0	0	0
				33204-74-9	Epoxycarvone	CC(=C)C1CC2OC2(C)C(=O)C1	0.195539	0	0	0	0	0	0	0	0	0	0	0	0	0	0	0	0	0	0	0	0	0	0	0	1	0	0	0	0	0	0	0	0	0	0	0	0	0	0	0	0	0	0
					Epoxycarvyl acetate	CC(=O)OC1CC(CC2OC12C)C(=C)C	-0.00279923	0	0	1	0	0	1	0	0	0	0	0	0	0	0	0	0	0	0	0	0	0	0	0	1	0	0	0	0	0	0	0	0	0	0	0	0	0	0	0	0	0	0
				102369-06-2	Epoxydecanal	CCCCCCCC1OC1C=O	-0.489177	0	0	0	0	0	0	0	0	0	0	0	0	0	0	0	1	0	0	0	0	0	0	0	0	0	0	0	0	0	0	0	0	0	0	0	0	0	0	0	0	0	0
				58936-30-4	Epoxyheptanal	CCCCC1OC1C=O	-0.443282	0	0	0	1	0	0	0	0	0	0	0	0	0	0	0	1	0	0	0	0	0	0	0	0	0	0	0	0	0	0	0	0	0	0	0	0	0	0	0	0	0	0
				51007-38-6*	Epoxyoctanal	CCCCCC1OC1C=O	-0.854395	0	0	0	0	1	0	0	0	0	0	0	0	0	0	0	1	0	0	0	0	0	0	0	0	0	0	0	0	0	0	0	0	0	0	0	0	0	0	0	0	0	0
				38284-11-6	Epoxyoxophorone	CC1(C)CC(=O)[CH]2O[C]2(C)C1=O	0.464241	0	0	1	0	0	0	0	0	0	0	0	0	0	0	0	0	0	0	0	0	0	0	0	1	0	0	0	0	0	0	0	0	0	0	0	0	0	0	0	0	0	0
				4430-36-8	Erucin	CSCCCCN=C=S	-0.643009	0	0	0	0	0	0	0	0	0	0	0	0	0	0	0	0	0	0	0	0	0	0	0	0	0	0	0	1	0	0	0	0	0	0	0	0	0	0	0	0	0	0
				140-67-0	Estragole	COc1ccc(CC=C)cc1	-0.0957007	0	0	1	0	0	1	0	0	0	0	0	0	0	0	0	0	0	0	0	0	0	0	0	0	0	0	0	0	0	0	0	0	0	0	0	0	0	0	0	0	0	0
				540-63-6	1,2-Ethanedithiol	SCCS	-1.70392	0	0	0	0	0	0	0	1	0	0	0	0	0	0	0	0	0	0	0	0	0	0	0	0	0	0	0	0	1	0	0	0	0	0	0	0	0	0	0	0	0	0
				69382-62-3	Ethane-1,1-dithiol	CC(S)S	-1.39013	0	0	0	0	0	0	0	1	0	0	0	0	0	0	0	0	0	0	0	0	1	0	0	0	1	0	1	0	1	0	0	0	0	0	0	0	0	0	1	0	0	0
				507-09-5	Ethanethioic acid	CC(=O)S	-0.486642	1	0	0	0	0	0	0	1	0	1	0	0	0	0	0	0	1	0	0	0	1	0	0	0	0	0	0	0	0	0	1	0	0	0	0	0	0	0	1	0	0	0
				75-08-1	Ethanethiol	CCS	-1.73161	0	0	0	0	0	0	0	1	0	0	0	0	0	0	0	0	1	0	0	0	1	0	0	0	0	0	0	0	1	0	0	0	0	0	0	0	0	0	0	0	0	1
				1676-63-7	Ethoxyacetophenone	CCOc1ccc(cc1)C(=O)C	-0.20005	0	1	0	0	0	0	0	0	0	0	0	0	0	0	0	0	0	0	0	0	0	0	0	0	0	0	0	0	0	0	0	0	0	0	0	0	0	0	0	0	0	0
				613-69-4	2-Ethoxybenzaldehyde	CCOc1ccccc1C=O	-0.367586	0	0	1	0	0	0	0	0	0	0	1	0	0	0	0	0	0	0	0	0	0	0	0	0	0	0	0	0	0	0	0	0	0	0	0	0	0	0	0	0	0	0
				10031-82-0	p-Ethoxybenzaldehyde	CCOc1ccc(C=O)cc1	-0.495487	0	0	1	0	0	0	0	0	0	0	0	0	0	0	0	0	0	0	0	0	0	0	0	0	0	0	0	0	0	0	0	0	0	0	0	0	0	0	0	0	0	0
				71672-75-8	2-Ethoxybenzyl alcohol	CCOc1ccccc1CO	-0.26107	0	0	1	0	0	0	0	0	0	0	0	0	0	0	0	0	0	0	0	0	0	0	0	0	0	0	0	0	0	0	0	0	0	0	0	0	0	0	0	0	0	0
				6214-44-4	4-Ethoxybenzyl alcohol	CCOc1ccc(CO)cc1	-0.210671	0	0	1	0	0	0	0	0	0	0	0	0	0	0	0	0	0	0	0	0	0	0	0	0	0	0	0	0	0	0	0	0	0	0	0	0	0	0	0	0	0	0
				111-15-9	Ethoxyethyl acetate	CCOCCOC(=O)C	-0.930761	1	0	1	0	0	0	0	0	0	0	0	0	0	0	0	0	0	0	0	0	0	0	0	0	0	0	0	0	0	0	0	0	0	0	0	0	0	0	0	0	0	0
				35243-43-7	Ethoxyethylpyrazine	CCOc1nccnc1CC	-0.725848	0	0	0	0	0	0	0	0	1	0	0	0	1	0	0	0	0	0	0	1	0	0	0	0	1	0	0	0	0	0	0	0	0	0	0	0	0	0	0	0	0	0
				72797-16-1	Ethoxyisopropylpyrazine	CCOc1nccnc1C(C)C	-0.620906	0	0	0	0	0	0	0	0	0	0	0	0	1	0	0	0	0	0	0	1	0	0	0	0	1	0	0	0	0	0	0	0	0	0	0	0	0	0	0	0	0	0
				120-25-2	Ethoxymethoxybenzaldehyde	CCOc1ccc(C=O)cc1OC	0.0525744	0	0	1	0	0	0	0	0	1	0	0	0	0	0	0	0	0	0	0	0	0	0	0	0	0	0	0	0	0	0	0	0	0	0	0	0	0	0	0	0	0	0
				17600-72-5	1-Ethoxy-2-methoxybenzene	CCOc1ccccc1OC	-0.464431	0	0	1	0	0	0	0	0	0	0	0	0	1	0	0	0	0	0	0	1	0	0	0	0	0	0	0	0	0	0	0	0	0	0	0	1	0	1	0	0	0	0
				5076-72-2	1-Ethoxy-4-methoxybenzene	CCOc1ccc(OC)cc1	-0.268483	0	0	1	0	0	0	0	0	0	0	0	0	1	0	0	0	0	0	0	0	0	0	0	0	0	0	0	0	0	0	0	0	0	0	0	0	0	1	0	0	0	0
					Ethoxymethylbutanethiol	CCOCCC(C)(C)S	-1.33631	0	0	0	0	0	0	0	0	0	0	0	0	0	0	0	0	0	0	0	0	0	0	0	0	0	0	0	0	0	0	0	0	0	0	0	0	0	0	0	0	0	0
				87-05-8	Ethoxymethylcoumarin	CCOc1ccc2C(=CC(=O)Oc2c1)C	0.689409	0	0	0	0	0	0	0	0	0	0	0	0	0	0	0	0	0	0	0	0	0	0	0	0	0	0	0	0	0	0	0	0	0	0	0	0	0	0	0	0	0	0
				20920-83-6	Ethoxymethylphenol	CCOCc1ccccc1O	-0.175169	0	0	1	0	0	0	0	0	0	0	0	0	0	0	0	0	0	0	0	0	0	0	0	0	0	0	0	0	0	0	0	0	0	0	0	0	0	1	0	0	0	0
				65504-94-1	2-Ethoxy-3,5 or 6-methylpyrazine	CCOc1cnc(C)cn1	-0.888546	0	0	0	0	0	0	0	0	0	0	0	0	0	0	0	0	0	0	0	1	0	0	0	0	0	1	0	0	0	0	0	0	0	0	0	0	0	0	0	0	0	0
				32737-14-7	2-Ethoxy-3-methylpyrazine	CCOc1nccnc1C	-0.888546	0	0	0	0	0	0	0	0	0	0	0	0	1	0	0	0	0	0	0	0	0	0	0	0	1	0	0	0	0	0	0	0	0	0	0	0	0	0	0	0	0	0
				53163-97-6	2-Ethoxy-6-methylpyrazine	CCOc1cncc(C)n1	-0.768012	0	0	0	0	0	0	0	0	0	1	0	0	0	0	0	0	0	0	0	0	0	0	0	0	0	1	0	0	0	0	0	0	0	0	0	0	0	0	0	0	0	0
				7789-92-6	Ethoxypropanal diethyl acetal	CCOCCC(OCC)OCC	-0.421152	1	0	0	0	0	0	0	0	0	0	0	0	0	0	1	0	0	0	0	0	0	0	0	0	0	0	0	0	0	0	0	0	0	0	0	0	0	0	0	1	0	0
				4324-38-3	Ethoxypropionic acid	CCOCCC(=O)O	-0.602249	1	0	0	0	0	0	0	0	0	0	0	0	0	0	1	0	0	0	0	0	0	0	0	0	0	0	0	1	0	0	0	0	0	0	0	0	0	0	0	0	0	0
				15679-19-3	Ethoxythiazole	CCOc1nccs1	-1.58322	0	0	1	0	0	0	0	0	0	0	0	0	1	0	0	0	0	0	0	0	0	0	0	0	0	0	0	0	0	1	0	0	0	0	0	0	0	1	0	0	0	0
				53282-12-5	Ethyl (E)-furfuracrylate	CCOC(=O)\C=C\c1occc1	-0.535398	1	1	0	0	0	0	0	0	0	0	0	1	0	0	0	0	0	0	1	0	0	0	0	0	0	0	0	0	0	0	0	0	0	0	0	0	0	0	0	0	0	0
				3194-15-8	Ethyl 2-furyl ketone	CCC(=O)c1occc1	-0.424162	1	0	1	0	0	0	0	0	0	0	0	0	0	0	0	0	0	0	0	0	0	0	0	0	0	0	0	0	0	0	0	0	0	0	0	0	0	0	0	0	0	0
				1755-54-0??	Ethyl Eugenol	CCOc1ccc(CC=C)cc1OC	-0.62994	0	0	1	0	0	1	0	0	0	0	1	0	0	0	0	0	0	0	0	0	0	0	0	0	0	0	0	0	0	0	0	0	1	0	0	0	0	0	0	0	0	0
					Ethyl S-(1-methoxyhexan-3-yl)carbonothioate	CCCC(CCOC)SC(=O)OCC	-0.487518	0	0	0	0	0	0	0	0	0	0	0	0	0	0	0	0	1	0	0	0	0	0	0	0	0	0	0	0	0	0	0	0	0	0	0	0	0	0	0	0	0	0
				141-78-6	Ethyl acetate	CCOC(=O)C	1.05209	0	0	0	0	0	0	0	0	0	0	0	0	0	0	1	0	0	1	0	0	0	0	0	0	0	0	0	0	0	0	0	0	0	0	0	0	0	0	0	0	0	0
					Ethyl acetoacetate diethyl acetal	CCOC(=O)CC(C)(OCC)OCC	-0.911791	1	0	0	0	0	0	0	0	0	1	0	1	0	0	0	0	0	0	0	0	0	0	0	0	0	0	0	0	0	0	0	0	0	0	0	0	0	0	0	0	0	0
				6413-10-1	Ethyl acetoacetate ethylene glycol Ketal	CCOC(=O)CC1(C)OCCO1	-0.979099	1	0	1	0	0	0	0	0	1	0	0	1	0	0	0	0	0	0	0	0	0	0	0	0	0	0	0	0	0	0	0	0	0	0	0	0	0	0	0	0	0	0
				141-97-9	Ethyl acetoacetate	CCOC(=O)CC(=O)C	-0.77459	1	0	0	0	0	0	0	0	0	0	0	0	0	0	1	0	0	0	0	0	0	0	0	0	0	0	0	0	0	0	0	0	0	0	0	0	0	0	0	0	0	0
				4396-62-7	Ethyl acetoaminoethanethioate	CCSC(=O)CNC(=O)C	-0.0588097	0	0	0	0	0	0	0	0	0	0	0	0	0	0	0	0	0	0	0	0	1	0	0	0	0	0	0	0	0	0	0	0	0	0	0	0	0	0	1	0	0	0
				27846-49-7	Ethyl acetoxybutyrate	CCOC(=O)CC(C)OC(=O)C	-0.601601	1	0	0	0	0	0	0	0	0	0	0	0	0	0	0	0	0	0	0	0	0	0	0	1	0	0	0	0	0	0	0	0	0	0	0	0	0	0	0	0	0	0
				21188-61-4	Ethyl acetoxyhexanoate	CCC[CH](CC(=O)OCC)OC(=O)C	-0.236983	1	0	0	1	0	0	0	0	0	0	0	0	0	0	0	0	0	0	0	0	0	0	0	0	0	0	0	0	0	0	0	0	0	0	0	0	0	0	0	0	0	0
				139564-43-5	Ethyl acetoxymethylbutyrate	CCOC(=O)[CH](C)[CH](C)OC(=O)C	-0.304991	1	0	0	0	0	0	0	0	0	0	0	1	0	0	0	0	1	0	0	0	0	0	0	0	0	1	0	0	0	0	0	0	0	0	0	0	0	0	0	0	0	0
				85554-66-1	Ethyl 3-acetoxyoctanoate	CCCCC[CH](CC(=O)OCC)OC(=O)C	-0.0809616	1	0	0	0	0	0	0	0	0	0	0	0	0	0	0	0	1	1	0	0	0	0	0	0	0	0	0	0	0	0	0	0	0	0	0	0	0	0	0	0	0	0
				121312-01-4	Ethyl 4-acetoxyoctanoate	CCCC[CH](CCC(=O)OCC)OC(=O)C	0.23726	1	0	0	0	0	0	0	0	0	0	0	0	0	1	0	0	1	1	0	0	0	0	0	0	0	0	0	0	0	0	0	0	0	0	0	0	0	0	0	0	0	0
				2985-28-6	Ethyl acetoxypropionate	CCOC(=O)[CH](C)OC(=O)C	-0.730711	1	0	0	0	0	0	0	0	0	0	0	0	0	0	0	0	0	0	0	0	0	0	1	0	0	0	0	0	0	0	0	0	0	0	0	0	0	0	0	0	0	0
					Ethyl acetylanthranilate	CCOC(=O)c1ccccc1NC(=O)C	0.307534	1	1	0	0	0	0	0	0	0	0	0	0	0	0	0	1	0	0	0	0	0	0	0	0	0	0	0	0	0	0	0	0	0	0	0	0	0	0	0	0	0	0
				607-97-6	Ethyl acetylbutyrate	CCOC(=O)[CH](CC)C(=O)C	-0.942809	1	0	1	0	0	0	0	0	0	0	0	0	0	0	0	0	0	0	0	0	0	0	1	0	0	0	0	0	0	0	0	0	0	0	0	0	0	0	0	0	0	0
				620-80-4	Ethyl acetylcinnamate	O=C(OCC)C(=C/C1=C/C=CC=C1)C(C)=O	0.127484	1	0	0	0	0	0	0	0	0	0	1	0	0	0	0	0	0	0	0	0	0	0	1	0	0	0	0	0	0	0	0	0	0	0	0	0	0	0	0	0	0	0
				24317-95-1	Ethyl acetyldecanoate	CCCCCCCCC(C(=O)C)C(=O)OCC	-0.434954	0	1	0	0	0	1	1	0	0	0	0	0	0	0	0	0	0	0	0	0	0	0	0	0	0	0	0	0	0	0	0	0	0	0	0	0	0	0	0	0	0	0
				40778-32-3	Ethyl acetyldodecanoate	CCCCCCCCCCC(C(=O)C)C(=O)OCC	-0.184105	1	1	0	0	0	0	1	0	0	0	0	0	0	0	0	0	0	0	0	0	0	0	0	0	0	0	0	0	0	0	0	0	0	0	0	0	0	0	0	0	0	0
				1540-29-0	Ethyl acetylhexanoate	CCCCC(C(=O)C)C(=O)OCC	-0.563081	1	1	0	0	0	1	0	0	0	0	0	0	0	0	0	0	0	1	0	0	0	0	0	0	0	0	0	0	0	0	0	0	0	0	0	0	0	0	0	0	0	0
				29214-60-6	Ethyl acetyloctanoate	CCCCCCC(C(=O)C)C(=O)OCC	-0.0324488	1	1	0	1	0	1	0	0	0	0	0	0	0	0	0	0	0	1	0	0	0	0	0	0	0	0	0	0	0	0	0	0	0	0	0	0	0	0	0	0	0	0
				620-79-1	Ethyl acetylphenylpropionate	CCOC(=O)[CH](Cc1ccccc1)C(=O)C	0.306657	1	1	0	0	0	0	0	0	0	0	0	0	0	0	0	0	0	0	1	0	0	0	0	0	0	0	0	0	0	0	0	0	0	0	0	0	0	0	0	0	0	0
				609-14-3	Ethyl acetylpropionate	CCOC(=O)C(C)C(=O)C	-0.612094	0	0	0	0	0	0	0	0	0	0	0	0	0	0	0	0	0	1	0	0	0	0	0	0	0	0	0	0	0	0	0	0	0	0	0	0	0	0	0	0	0	0
				104228-51-5	Ethyl acetylthiobutyrate	CCOC(=O)CCCSC(=O)C	-0.40282	0	0	0	0	0	0	0	1	0	0	0	0	0	0	0	0	1	0	0	0	1	0	0	0	0	0	0	0	0	0	0	0	0	0	0	0	0	0	0	0	0	0
				1321-30-8	Ethyl aconitate (mixed esters)	CCOC(=O)\C=C(\CC(=O)O)/C(=O)O	-1.74893	1	0	1	0	0	0	0	0	0	0	0	0	0	0	0	0	0	1	0	0	0	0	1	0	0	0	0	0	0	0	0	0	0	0	0	0	0	0	0	0	0	0
				140-88-5	Ethyl acrylate	CCOC(=O)C=C	-0.634772	0	0	0	0	0	0	0	0	0	0	0	0	0	0	0	0	0	0	0	0	0	0	0	0	0	0	0	0	0	0	0	0	0	0	0	0	0	0	0	0	0	0
				64-17-5	Ethyl alcohol	CCO	-0.358754	0	0	1	0	0	0	0	0	0	0	0	0	0	0	1	0	0	0	0	0	0	0	0	0	0	0	0	0	0	0	0	0	0	0	0	0	0	0	0	0	0	0
				24317-94-0	Ethyl amylacetoacetate	CCCCCC(C(=O)C)C(=O)OCC	-0.363082	1	1	0	1	0	1	0	0	0	0	0	0	0	0	0	0	0	1	0	0	0	0	0	0	0	0	0	0	0	0	0	0	0	0	0	0	0	0	0	0	0	0
				94-30-4	Ethyl anisate	CCOC(=O)c1ccc(OC)cc1	0.0499633	0	1	1	0	0	0	0	0	0	0	0	0	0	0	0	0	0	0	0	0	0	0	0	0	0	0	0	0	0	0	0	0	0	0	0	0	0	0	0	0	0	0
				87-25-2	Ethyl anthranilate	CCOC(=O)c1ccccc1N	0.484883	1	0	1	1	0	0	0	0	0	0	0	0	0	0	0	0	0	0	0	0	0	0	0	0	0	0	0	0	0	0	0	0	0	0	0	0	0	0	0	0	0	0
				93-89-0	Ethyl benzoate	CCOC(=O)c1ccccc1	-0.58515	1	1	0	0	0	0	0	0	0	0	0	0	0	0	0	0	0	0	0	0	0	0	0	0	0	0	0	0	0	0	0	0	0	0	0	0	0	0	0	0	0	0
				1484-17-9	Ethyl benzothioate	CCSC(=O)c1ccccc1	-0.500491	0	0	0	0	0	0	0	0	0	0	0	0	0	0	0	0	0	0	0	0	0	0	0	0	0	0	0	0	0	0	0	1	0	0	0	0	0	0	0	0	0	0
				94-02-0	Ethyl benzoylacetate	CCOC(=O)CC(=O)c1ccccc1	-0.308696	1	0	0	0	0	0	0	0	0	0	0	0	0	0	0	0	0	0	0	0	0	0	0	0	0	0	0	0	0	0	0	0	0	0	0	0	0	0	0	0	0	0
				20807-99-2	Ethyl butanethioate	CCCC(=O)SCC	-1.40888	1	0	0	0	0	0	0	0	0	0	0	0	0	0	0	0	0	0	0	0	0	0	0	0	0	0	1	0	0	0	0	0	0	0	0	0	0	0	0	0	0	0
				623-70-1	Ethyl butenoate	CCOC(=O)\C=C\C	-0.621928	1	0	0	0	0	0	0	0	0	0	0	0	0	0	0	0	0	0	0	0	0	0	1	0	0	0	0	1	0	0	0	0	0	0	0	0	0	0	0	1	0	0
				638-46-0	Ethyl butyl sulfide	CCCCSCC	-2.34036	0	0	0	0	0	0	0	1	0	0	0	0	0	0	0	0	0	0	0	0	1	0	0	0	0	0	0	0	0	0	0	0	0	0	0	0	0	0	0	0	0	0
				14062-22-7	Ethyl butylphenylacetate	CCOC(=O)Cc1ccc(cc1)C(C)(C)C	-0.492761	0	0	1	0	0	0	0	0	0	0	0	0	0	0	0	0	0	0	0	0	0	0	0	0	0	0	0	0	0	0	0	0	0	0	0	1	1	0	0	0	0	0
				105-54-4	Ethyl butyrate	CCCC(=O)OCC	-0.87552	1	0	0	0	0	0	0	0	0	0	0	0	0	0	1	0	0	0	0	0	0	0	0	0	0	1	0	0	0	0	0	0	0	1	0	0	0	0	0	0	0	0
				71662-27-6	Ethyl butyryllactate	CCCC(=O)O[CH](C)C(=O)OCC	-0.632885	1	0	1	0	0	0	0	0	0	0	0	0	0	0	0	0	0	0	0	0	0	0	0	0	0	0	0	0	0	0	0	0	0	0	0	0	0	0	0	0	0	0
				103-36-6	Ethyl cinnamate	CCOC(=O)\C=C\c1ccccc1	-0.684748	0	0	0	0	0	0	0	0	0	0	0	0	0	0	0	0	0	0	1	0	0	0	0	0	0	0	0	0	0	0	0	0	0	0	0	0	1	0	0	0	0	0
				3289-28-9	Ethyl cyclohexanecarboxylate	CCOC(=O)C1CCCCC1	-1.09272	1	0	0	0	0	0	0	0	0	0	0	1	0	0	0	0	0	0	0	0	0	0	0	0	0	0	1	0	0	0	0	1	0	0	0	0	0	0	0	0	0	0
				10094-36-7	Ethyl cyclohexanepropionate	CCOC(=O)CCC1CCCCC1	-1.02871	1	0	1	0	0	0	0	0	0	0	0	0	0	0	0	0	0	0	0	0	0	0	0	0	0	1	0	0	0	0	0	0	0	0	0	0	0	0	0	0	0	0
				3025-30-7	Ethyl decadienoate	CCCCC\C=C\C=C\C(=O)OCC	-0.833083	0	0	0	0	0	0	0	0	0	0	0	0	0	0	0	0	0	0	0	0	0	0	0	0	0	0	0	0	0	0	0	0	0	0	1	0	0	0	0	0	0	0
				110-38-3	Ethyl decanoate	CCCCCCCCCC(=O)OCC	-2.67812	0	0	1	0	1	0	0	0	0	0	0	0	1	0	0	0	0	1	0	0	0	0	0	0	0	0	0	0	0	0	0	0	0	0	0	0	0	0	0	1	0	0
				78417-28-4	Ethyl decatrienoate	CCOC(=O)C=CC=CCC=CCC	-0.706603	0	0	0	1	0	0	0	0	0	0	0	0	0	0	0	0	0	0	0	0	0	0	0	0	0	0	0	0	0	0	0	0	0	0	0	0	0	0	0	0	0	0
				37486-72-9	Ethyl 2-decenoate	CCCCCCC\C=C/C(=O)OCC	-1.75187	1	0	0	1	0	0	1	0	0	0	0	1	0	0	0	1	0	0	0	0	0	0	0	0	0	0	0	0	0	0	0	0	0	0	1	0	0	0	0	0	0	0
				67233-91-4	Ethyl 9-decenoate	CCOC(=O)CCCCCCCC=C	-1.94898	1	0	0	0	0	0	0	0	1	0	0	0	0	1	0	0	0	0	0	0	0	0	0	0	0	0	0	0	0	0	0	0	0	0	0	0	0	0	0	0	0	0
				7367-84-2	Ethyl cis-4-decenoate	O=C(OCC)CC/C=C\CCCCC	-2.01785	1	1	0	0	0	0	0	0	0	0	0	0	0	0	0	0	0	0	0	0	0	0	0	0	0	1	0	0	0	0	0	0	0	0	1	0	0	0	0	0	0	0
				7367-88-6	Ethyl trans-2-decenoate	CCCCCCC\C=C\C(=O)OCC	-1.81058	1	0	0	0	0	0	1	0	0	0	0	1	0	0	0	1	0	0	0	0	0	0	0	0	0	0	0	0	0	0	0	0	0	0	1	0	0	0	0	0	0	0
				82561-67-9	Ethyl trans-3-decenoate	CCCCCCC\C=C\C(=O)OCC	-1.81058	1	0	0	1	0	0	1	0	0	0	0	0	0	0	0	0	0	0	0	0	0	0	0	0	0	0	0	0	0	0	0	0	0	0	1	0	0	0	0	0	0	0
				76649-16-6	Ethyl trans-4-decenoate	CCCCC\C=C\CCC(=O)OCC	-2.11106	0	0	0	1	1	0	1	0	0	0	0	1	0	0	0	0	0	0	0	0	0	0	0	0	0	1	0	0	0	0	0	0	0	0	1	0	0	0	0	0	0	0
				13246-52-1	Ethyl dioxohexanoate	CCOC(=O)\C(=C\C(=O)CC)\O	-0.567259	1	1	0	0	0	0	0	0	0	0	0	0	0	0	0	0	0	0	0	0	0	0	1	0	0	0	0	0	0	0	0	0	0	0	0	0	0	0	0	0	0	0
				28290-90-6	Ethyl dodecenoate	CCCCCCCCC\C=C\C(=O)OCC	-2.34563	0	0	0	1	1	0	0	0	0	0	0	0	0	0	0	0	0	0	0	0	0	0	0	0	0	0	0	0	0	0	0	0	0	0	1	0	0	0	0	0	1	0
				6290-24-0	Ethyl ethoxybenzoate	CCOC(=O)c1ccccc1OCC	-0.530014	0	1	1	0	0	0	0	0	0	0	0	0	0	0	0	0	0	0	0	0	0	0	0	0	0	0	0	0	0	0	0	0	0	0	0	0	0	0	0	0	0	0
				57592-45-7	Ethyl ethoxycrotonate	CCO\C(=C\C(=O)OCC)\C	-1.08538	1	0	0	0	0	0	0	0	0	0	0	1	0	0	0	0	0	0	0	0	0	0	1	0	0	0	0	0	0	0	0	0	0	0	0	0	0	0	0	0	0	0
				38446-21-8	Ethyl ethylanthranilate	CCNc1ccccc1C(=O)OCC	-1.12486	0	0	0	0	0	0	0	0	0	0	0	0	0	0	0	0	0	1	0	0	0	0	0	0	0	0	0	0	0	0	0	0	0	0	0	0	0	0	0	0	0	0
				2983-38-2	Ethyl ethylbutyrate	CCOC(=O)C(CC)CC	-1.16463	1	0	0	0	0	0	0	0	0	0	0	1	0	0	0	0	0	0	0	0	0	0	0	0	0	0	0	0	0	0	0	0	0	1	0	0	0	0	0	0	0	0
				2983-37-1	Ethyl ethylhexanoate	CCCCC(CC)C(=O)OCC	-2.52372	1	0	0	0	1	0	0	0	1	0	0	0	0	0	0	0	0	0	0	0	0	0	0	0	0	0	0	0	0	0	1	0	0	0	0	0	0	0	0	0	0	0
				19464-94-9	Ethyl ethylmethylphenylglycidate	CCOC(=O)C1(CC)OC1(C)c2ccccc2	-0.335398	1	0	0	0	0	0	0	0	0	0	0	0	0	0	0	0	0	0	0	0	0	0	0	0	0	0	0	0	0	0	0	0	0	0	0	0	0	0	0	0	0	0
					Ethyl ethylphenylglycidate	CCOC(=O)C1(CC)OC1c2ccccc2	-0.178813	1	0	0	0	0	0	0	0	0	0	0	0	0	0	0	0	0	0	0	0	0	0	0	0	0	0	0	0	0	0	0	0	0	0	0	0	0	0	0	0	0	0
				2983-36-0	Ethyl ethylphenylpropanoate	CCOC(=O)[CH](CC)Cc1ccccc1	-1.13697	0	1	1	0	0	0	0	0	0	0	0	0	0	0	0	0	0	0	0	0	0	0	0	0	0	0	0	0	0	0	0	0	0	0	0	0	0	0	0	0	0	0
				90201-28-8	Ethyl ethylthiobutyrate	CCOC(=O)CC(C)SCC	-1.42939	0	0	0	0	0	0	0	1	0	0	0	0	0	0	0	0	0	0	0	0	0	0	0	0	0	0	0	0	0	0	0	0	0	0	0	0	0	0	0	0	0	0
				109-94-4	Ethyl formate	CCOC=O	0.698998	1	0	0	0	0	0	0	0	0	0	0	0	0	0	1	0	0	1	0	0	0	0	0	0	0	0	0	0	0	0	0	0	0	0	0	0	0	0	0	1	0	0
					Ethyl formyloxydecanoate	CCCCCC(CCCC(=O)OCC)OC=O	0.0421803	0	0	0	0	0	0	0	0	0	0	0	0	0	0	0	0	0	0	0	0	0	0	0	0	0	0	0	0	0	0	0	0	0	0	0	0	0	0	0	0	0	0
				6270-56-0	Ethyl furfuryl ether	CCOCc1occc1	-0.551633	0	0	1	0	0	0	0	0	0	0	1	0	0	0	1	0	0	0	0	0	0	0	0	0	0	0	0	0	0	0	0	1	0	1	0	0	0	0	0	0	0	0
				2024-70-6	Ethyl furfuryl sulfide	CCSCc1occc1	-0.654124	0	0	0	0	0	0	0	1	0	0	0	0	0	0	0	0	0	0	0	0	0	0	0	0	1	0	0	0	0	0	0	0	0	0	0	0	0	0	0	0	0	0
				94278-27-0	Ethyl furfurylthiopropionate	CCOC(=O)CCSCc1occc1	-0.658453	0	0	0	0	0	0	0	1	0	0	0	0	1	0	0	0	0	0	0	0	0	0	0	0	1	0	0	0	1	0	0	0	0	0	0	0	0	0	0	0	0	0
				614-99-3	Ethyl furoate	CCOC(=O)c1occc1	-0.512073	1	1	0	0	0	0	0	0	0	0	0	0	0	0	0	0	0	0	0	0	0	0	0	0	0	0	0	0	0	1	0	0	0	0	0	0	0	0	0	0	0	0
				10031-90-0	Ethyl furylpropanoate	CCOC(=O)CCc1occc1	-0.686402	1	0	0	1	0	0	0	0	1	0	0	0	0	0	0	0	0	0	0	0	0	0	0	0	0	1	0	0	0	0	0	0	0	0	0	0	0	0	0	0	0	0
				32659-21-5	Ethyl 3,7-dimethyl-trans-2,6-octadienoate	CCOC(=O)\C=C(\C)/CCC=C(C)C	-0.789809	0	0	0	1	0	0	0	0	1	0	0	0	0	0	0	0	0	0	0	0	0	1	0	0	0	0	0	0	0	0	0	0	0	0	0	0	0	0	0	0	0	0
				40267-72-9	Ethyl geranyl ether	CCOC\C=C(/C)\CCC=C(C)C	-1.88322	0	0	0	1	0	0	0	0	0	0	1	0	0	0	0	0	0	0	0	0	0	1	0	0	0	0	0	0	0	0	0	0	0	0	0	0	0	0	0	0	0	0
				106-30-9	Ethyl heptanoate	CCCCCCC(=O)OCC	-2.0629	1	0	0	0	0	0	0	0	0	0	0	0	0	0	0	0	0	1	0	0	0	0	0	0	0	0	0	0	0	0	0	0	0	0	0	0	0	0	0	1	0	0
				54340-72-6	Ethyl 2-heptenoate	CCCC\C=C\C(=O)OCC	-1.03075	1	0	0	1	0	0	0	0	0	0	0	1	0	0	0	0	0	0	0	0	0	0	0	0	0	0	0	0	0	0	0	0	0	0	0	0	0	0	0	0	1	0
				39924-27-1	Ethyl cis-4-heptenoate	CCOC(=O)CC\C=C/CC	-1.03192	1	0	0	1	0	0	1	0	0	0	0	0	0	0	0	0	0	0	0	0	0	0	0	0	0	0	0	0	0	0	0	0	0	0	0	0	0	0	0	0	1	0
				54546-22-4	Ethyl hexadecenoate	CCCCCCC=CCCCCCCCC(=O)OCC	-2.33928	0	0	0	0	1	0	0	0	0	0	0	0	0	1	0	0	0	0	0	0	0	0	0	0	0	0	0	0	0	0	0	0	0	0	0	0	0	0	0	0	0	0
				123-66-0	Ethyl hexanoate	CCCCCC(=O)OCC	-1.43292	1	0	0	0	0	0	0	0	0	0	0	0	0	0	0	0	1	0	0	0	0	0	0	0	0	1	0	0	0	0	0	0	0	0	1	0	0	0	0	0	0	0
					Ethyl hexanoyloxyhexanoate	CCCCCC(=O)OC(CCCC)C(=O)OCC	-0.326838	1	0	1	0	0	0	1	0	0	0	0	0	0	0	0	0	0	0	0	0	0	0	0	0	0	0	0	0	0	0	0	0	0	0	0	0	0	0	0	0	0	0
				54653-25-7	Ethyl 5-hexenoate	CCOC(=O)CCCC=C	-0.911934	1	0	1	1	0	0	0	0	0	0	0	1	0	0	0	0	0	0	0	0	0	0	0	0	0	1	0	0	0	0	0	0	0	0	0	0	0	0	0	0	0	0
				64187-83-3	Ethyl cis-3-hexenoate	O=C(OCC)C/C=C\CC	-1.2751	1	0	1	1	0	0	0	0	0	1	0	1	0	0	0	0	1	0	0	0	0	0	0	0	0	1	0	0	0	0	0	0	0	0	1	0	0	0	0	0	0	0
				27829-72-7	Ethyl trans-2-hexenoate	CCC\C=C\C(=O)OCC	-1.27095	1	0	1	1	0	0	0	0	0	0	0	0	0	0	0	0	0	0	0	0	0	0	0	0	0	0	0	0	0	0	0	0	0	0	0	0	0	0	0	0	0	0
				57726-26-8	Ethyl hydroxybenzyl ether	CCOCc1ccc(O)cc1	0.00472164	0	1	1	0	0	0	0	0	0	0	0	0	0	0	0	0	0	0	0	0	0	0	0	0	0	0	0	0	0	0	0	0	0	0	0	0	0	1	0	0	0	0
				5405-41-4	Ethyl hydroxybutyrate	CCOC(=O)C[CH](C)O	-0.090518	1	0	0	0	0	0	0	0	0	1	0	0	0	0	0	0	0	0	0	0	0	0	0	0	0	0	0	0	0	0	0	0	0	0	0	0	0	0	0	0	0	0
				110-77-0	Ethyl hydroxyethyl sulfide	CCSCCO	-0.58656	0	0	0	0	0	0	0	1	0	0	0	0	0	0	0	0	1	0	0	0	1	0	0	0	0	0	0	0	1	0	0	0	0	0	0	0	0	0	1	0	0	0
				2305-25-1	Ethyl hydroxyhexanoate	CCC[CH](O)CC(=O)OCC	-0.205311	1	0	0	1	0	0	0	0	0	1	0	0	0	0	0	1	0	1	0	0	0	0	0	0	0	0	0	0	0	0	0	0	0	0	0	0	0	0	0	0	0	0
				60770-00-5	Ethyl hydroxymethylbenzoate	CCOC(=O)c1ccc(C)cc1O	-0.258226	0	1	0	0	0	0	0	0	0	0	0	0	0	0	0	0	0	0	0	0	0	0	0	0	0	0	0	0	0	0	0	0	0	0	0	0	0	0	0	0	0	0
				77-70-3	Ethyl 2-hydroxy-2-methylbutyrate	CCOC(=O)C(C)(O)CC	-0.743884	1	0	0	0	0	0	0	0	0	0	0	0	1	0	0	0	0	0	0	0	0	0	1	0	0	0	0	0	0	0	0	0	0	0	0	0	0	0	0	0	0	0
				27372-03-8	Ethyl 3-hydroxy-2-methylbutyrate	CCOC(=O)[CH](C)[CH](C)O	-0.910262	1	0	0	1	0	0	0	0	0	0	0	0	0	0	0	0	0	0	0	0	0	0	0	0	0	0	0	0	0	0	0	0	0	0	0	0	0	0	0	0	0	0
				10348-47-7	Ethyl hydroxymethylpentanoate	CCOC(=O)C(O)CC(C)C	-0.277868	1	0	0	0	0	0	0	0	0	1	0	0	0	0	0	0	0	1	0	0	0	0	0	0	0	0	0	0	0	0	0	0	0	0	0	0	0	0	0	0	0	0
				24323-38-4	Ethyl hydroxymethylvalerate	CCOC(=O)C(O)C(C)CC	-0.319414	1	0	0	0	0	0	0	0	0	0	0	0	0	0	0	0	0	0	0	0	0	0	0	0	0	0	0	0	0	0	0	0	0	0	0	0	0	0	0	0	0	0
				7367-90-0	Ethyl 3-hydroxyoctanoate	CCCCC[CH](O)CC(=O)OCC	-0.664195	1	0	1	1	0	0	0	0	0	0	0	1	0	0	0	0	0	1	0	0	0	0	0	0	0	0	0	0	0	0	0	0	0	0	0	0	0	0	0	0	0	0
				75587-05-2	Ethyl 5-hydroxyoctanoate	CCCC(O)CCCC(=O)OCC	-0.39219	0	0	0	0	1	0	0	0	0	0	0	0	0	0	0	0	0	0	0	0	0	0	0	0	0	1	0	0	0	0	0	0	0	0	0	0	0	0	0	0	0	0
				97-62-1	Ethyl isobutyrate	CCOC(=O)C(C)C	-0.937936	1	0	1	0	0	0	0	0	0	0	0	1	0	0	1	0	0	0	0	0	0	0	0	0	0	0	0	0	0	0	0	0	0	0	0	0	0	0	0	0	0	0
				25415-67-2	Ethyl isohexanoate	O=C(OCC)CCC(C)(C)[H]	-1.38582	1	0	0	0	0	0	0	0	0	0	0	1	0	0	0	0	0	0	0	0	0	0	0	0	0	1	0	0	0	0	0	0	0	0	0	0	0	0	0	0	0	0
				542-85-8	Ethyl isothiocyanate	CCN=C=S	0.294165	0	0	0	0	0	0	0	0	0	0	0	0	0	0	0	0	0	0	0	0	0	0	0	0	0	0	0	1	0	0	0	0	0	0	0	0	0	0	0	0	0	0
				108-64-5	Ethyl isovalerate	CCOC(=O)CC(C)C	-1.06929	1	0	0	0	0	0	0	0	0	0	0	1	0	0	0	0	0	1	0	0	0	0	0	0	0	0	0	0	0	0	0	0	0	1	0	0	0	0	0	0	0	0
				97-64-3	Ethyl lactate	CCOC(=O)[CH](C)O	-0.141597	0	0	0	0	0	0	0	0	0	0	0	0	0	0	1	0	0	0	0	0	0	0	0	0	0	0	0	0	0	0	0	0	0	1	0	0	0	0	0	0	0	0
				106-33-2	Ethyl laurate	CCCCCCCCCCCC(=O)OCC	-2.64647	1	1	0	0	1	0	1	0	0	0	0	0	0	1	0	0	0	0	0	0	0	0	0	0	0	0	0	0	0	0	0	0	0	0	0	0	0	0	0	0	0	0
				57197-36-1	Ethyl levulinate propylene glycol ketal	CCOC(=O)CCC1(C)OCC(C)O1	-0.736554	1	0	0	0	0	0	0	0	0	0	0	0	0	0	0	0	0	0	0	0	0	0	1	0	0	0	0	0	0	0	0	0	0	0	0	0	0	0	0	0	0	0
				539-88-8	Ethyl levulinate	CCOC(=O)CCC(=O)C	-0.935162	1	0	1	1	0	0	0	0	0	0	0	1	0	0	0	0	1	0	0	0	0	0	1	0	0	0	0	0	0	0	0	0	0	0	0	0	0	0	0	0	0	0
				10339-55-6	Ethyl linalool	CCC(=CCCC(C)(O)C=C)C	-0.81761	0	0	0	0	0	0	0	0	0	0	0	0	0	0	0	0	0	0	0	0	0	0	0	0	0	0	0	0	0	0	0	0	0	0	0	0	0	0	0	0	0	0
				61931-80-4	Ethyl linalyl acetate	CC\C(=C\CCC(C)(OC(=O)C)C=C)\C	-0.541405	1	1	0	0	0	0	0	0	0	1	0	0	0	0	0	0	0	0	0	0	0	0	0	0	0	0	0	0	0	0	0	0	0	0	1	0	0	0	0	0	0	0
				544-35-4	Ethyl linoleate	CCCCC\C=C/C\C=C/CCCCCCCC(=O)OCC	-1.91674	0	0	0	0	1	0	0	0	0	0	0	0	0	1	0	0	0	0	0	0	0	0	0	0	0	0	0	0	0	0	0	0	0	0	0	0	0	0	0	0	0	0
				1191-41-9	Ethyl linolenate	CCOC(=O)CCCCCCC\C=C/C\C=C/C\C=C/CC	-1.74727	0	0	0	0	1	0	0	0	0	0	0	0	0	1	0	0	0	0	0	0	0	0	0	0	0	0	0	0	0	0	0	0	0	0	0	0	0	0	0	0	0	0
				93805-72-2	Ethyl maltol butyrate	O=C(OC=1C(=O)C=COC=1CC)CCC	0.552282	1	0	0	0	0	0	0	0	0	0	0	0	0	0	0	0	0	0	0	0	0	0	1	0	0	0	0	0	0	0	0	0	0	0	0	0	0	0	0	0	0	0
				852997-28-5	Ethyl maltol isobutyrate	O=C(OC=1C(=O)C=COC=1CC)C(C)(C)[H]	0.714697	0	0	1	0	0	0	0	0	0	0	0	0	0	0	0	0	1	0	0	0	0	0	1	0	0	0	0	0	0	0	0	0	0	0	0	0	0	0	0	0	0	0
					Ethyl maltol propionate	O=C(OC=1C(=O)C=COC=1CC)CC	0.444338	1	0	0	0	0	0	0	0	0	0	0	0	0	0	0	0	0	0	0	0	0	0	1	0	0	0	0	0	0	0	0	0	0	0	0	0	0	0	0	0	0	0
				4940-11-8	Ethyl maltol	CCC1=C(O)C(=O)C=CO1	0.072406	1	0	1	0	0	0	0	0	0	0	0	0	0	0	0	0	0	0	0	0	0	0	1	0	0	0	0	0	0	0	0	0	0	0	0	0	0	0	0	0	0	0
				623-51-8	Ethyl mercaptoacetate	CCOC(=O)CS	-1.05908	0	0	0	0	0	0	0	1	0	0	0	0	0	0	0	0	0	0	0	0	0	0	0	0	0	0	0	0	0	0	0	0	0	0	0	0	0	0	0	0	0	0
				156472-94-5	Ethyl mercaptobutyrate	CCOC(=O)C(S)CC	-1.27721	1	0	1	1	0	0	0	0	0	0	0	0	0	0	0	0	1	0	0	0	0	0	0	0	0	0	0	0	0	0	0	0	0	0	0	0	0	0	0	0	0	0
				888021-82-7	Ethyl mercaptomethylbutanoate	CCOC(=O)C(C)C(C)S	-2.18922	0	0	1	0	0	0	0	0	0	0	0	0	0	0	0	0	1	0	0	0	0	0	0	0	0	0	0	0	0	0	0	0	0	0	0	0	0	0	0	0	0	0
				33441-50-8	Ethyl mercaptomethylpropionate	CCOC(=O)C(C)(C)S	-1.19044	1	0	0	0	0	0	0	1	0	0	0	0	0	0	0	0	1	0	0	0	0	0	0	0	0	0	0	0	0	0	0	0	0	0	0	0	0	0	0	0	0	0
				19788-49-9	Ethyl 2-mercaptopropionate	CCOC(=O)[CH](C)S	-1.27721	1	0	0	0	0	0	0	1	0	0	0	0	0	0	0	0	0	0	0	0	0	0	0	0	0	0	0	0	0	0	0	0	0	0	0	0	0	0	0	0	0	0
				5466-06-8	Ethyl 3-mercaptopropionate	CCOC(=O)CCS	-2.06483	1	0	0	0	0	0	0	0	0	1	0	0	0	0	0	0	1	0	0	0	0	0	0	0	0	0	0	0	0	0	0	0	0	0	0	0	0	0	0	0	0	0
				97-63-2	Ethyl methacrylate	CCOC(=O)C(=C)C	-0.905646	0	0	0	0	0	0	0	0	0	0	0	1	0	0	0	0	0	0	0	0	0	0	0	0	0	0	0	1	0	0	0	0	0	0	0	0	0	0	0	0	0	0
				3938-96-3	Ethyl methoxyacetate	CCOC(=O)COC	-0.532009	1	0	0	0	0	0	0	0	0	0	0	0	0	0	0	0	0	0	0	0	0	0	0	0	0	0	0	0	0	0	0	0	0	0	0	0	0	0	0	0	0	0
				7335-26-4	Ethyl methoxybenzoate	CCOC(=O)c1ccccc1OC	-0.306818	1	1	1	0	0	0	0	0	0	0	0	0	0	0	0	0	0	0	0	0	0	0	0	0	0	0	0	0	0	0	0	0	0	0	0	0	0	0	0	0	0	0
				64988-06-3	Ethyl methoxybenzyl ether	CCOCc1ccccc1OC	-0.22622	0	1	1	0	0	0	0	0	0	1	0	0	0	0	0	0	0	0	0	0	0	1	0	0	0	0	0	0	0	0	0	0	0	0	0	0	0	0	0	0	0	0
				2916-28-1	Ethyl methyl ketone propylene glycol ketal	CCC1(C)OCC(C)O1	-1.71527	1	0	0	0	0	0	0	0	0	0	0	0	0	0	1	0	0	0	0	0	0	0	0	1	0	0	0	0	0	0	0	0	0	0	0	0	0	0	0	0	0	0
				74367-97-8	Ethyl methyl p-tolylglycidate	CCOC(=O)[CH]1O[C]1(C)c2ccc(C)cc2	0.268148	1	1	1	0	0	0	0	0	0	0	0	0	0	0	0	0	0	0	0	0	0	0	0	0	0	0	0	0	0	0	0	0	0	0	0	0	0	0	0	0	0	0
				624-89-5	Ethyl methyl sulfide	CCSC	-1.56498	0	0	0	0	0	0	0	1	0	0	0	0	0	0	0	0	0	0	0	0	1	0	0	0	0	0	0	0	0	0	0	0	0	0	0	0	0	0	1	0	0	0
				31499-71-5	Ethyl methyl trisulfide	CCSSSC	-2.62798	0	0	0	1	0	0	0	1	0	0	0	0	0	0	0	0	0	0	0	0	0	0	0	0	1	0	0	0	1	0	0	0	0	0	0	0	0	0	0	0	0	0
				35472-56-1	Ethyl methylanthranilate	CCOC(=O)c1ccccc1NC	-0.185077	0	0	0	0	0	0	0	0	0	0	0	0	0	0	0	0	0	0	0	0	0	0	0	0	0	0	0	0	0	0	0	0	0	0	0	0	0	0	0	0	0	0
				7452-79-1	Ethyl methylbutyrate	CCOC(=O)[CH](C)CC	-0.996892	1	0	0	1	0	0	0	0	0	0	0	1	0	0	0	0	0	0	0	0	0	0	0	0	0	0	0	0	0	0	0	0	0	0	0	0	0	0	0	0	0	0
				23747-43-5	Ethyl methyldithiopropionate	CCOC(=O)[CH](C)SSC	-1.16729	1	0	0	1	0	0	0	1	0	0	0	0	0	0	0	0	1	0	0	0	0	0	0	0	0	1	0	0	1	0	0	0	0	0	0	0	0	0	0	0	0	0
				49773-24-2	Ethyl methylmethylthiopropionate	CCOC(=O)C(C)(C)SC	-0.790768	0	0	0	0	0	0	0	1	0	0	0	0	0	0	0	0	0	0	0	0	0	0	0	0	0	0	0	0	0	0	0	0	0	0	0	0	0	0	0	0	0	0
				60523-21-9	Ethyl methylpentadienoate	CCOC(=O)[CH](C)C=C=C	-1.15268	1	0	0	0	0	0	0	0	0	0	0	1	0	0	0	0	0	0	0	0	0	0	0	0	0	0	0	0	0	0	0	0	0	0	1	0	0	0	0	0	1	0
				39255-32-8	Ethyl 2-methylpentanoate	CCC[CH](C)C(=O)OCC	-1.13927	1	0	0	1	0	0	1	0	0	0	0	0	0	0	0	0	0	0	0	0	0	0	0	0	0	1	0	0	0	0	0	0	0	0	1	0	0	0	0	0	1	0
				5870-68-8	Ethyl 3-methylpentanoate	CCOC(=O)C[CH](C)CC	-1.3175	1	0	0	0	0	0	0	0	0	0	0	0	0	0	0	0	0	0	0	0	0	0	0	0	0	1	0	0	0	0	0	0	0	0	0	0	0	0	0	0	0	0
				1617-40-9	Ethyl (E)-2-methyl-2-pentenoate	CCOC(=O)\C(=C\CC)\C	-1.38498	0	0	1	0	0	0	0	0	0	0	0	0	0	0	0	0	0	0	0	0	0	0	0	0	0	0	0	0	0	0	0	0	0	0	0	0	0	0	0	0	0	0
				53399-81-8	Ethyl 2-methyl-4-pentenoate	CCOC(=O)[CH](C)CC=C	-1.08219	1	0	0	0	0	0	0	0	0	0	0	0	0	0	0	0	1	0	0	0	0	0	0	0	0	1	0	0	0	0	0	0	0	0	0	0	0	0	0	0	0	0
				6849-18-9	Ethyl 4-methylpent-3-enoate	CCOC(=O)CC=C(C)C	-1.02457	1	0	0	1	0	0	0	0	0	0	0	1	0	0	0	0	0	0	0	0	0	0	0	0	0	0	0	0	0	0	0	0	0	0	0	0	0	0	0	0	0	0
				77-83-8	Ethyl methylphenylglycidate	CCOC(=O)[CH]1O[C]1(C)c2ccccc2	0.140387	1	0	1	0	0	0	0	0	0	0	0	0	0	0	0	0	0	0	0	0	0	0	0	0	0	0	0	0	0	0	0	0	0	0	0	0	0	0	0	0	0	0
				4455-13-4	Ethyl methylthioacetate	CCOC(=O)CSC	-0.97548	1	0	0	1	0	0	0	1	0	0	0	0	0	0	0	0	1	0	0	0	0	0	0	0	0	0	0	0	1	0	0	0	0	0	0	0	0	0	0	0	0	0
				233665-96-8	Ethyl 3-methylthiobutyrate	CCOC(=O)CC(C)SC	-1.18953	1	0	0	0	0	0	0	1	0	0	0	0	0	0	0	0	0	0	0	1	0	0	0	0	0	0	1	0	0	0	0	0	0	0	0	0	0	0	0	0	0	0
					Ethyl methylthiomethylpropionate	CCOC(=O)[CH](C)CSC	-1.5886	0	0	0	1	0	0	0	0	0	0	0	0	0	0	0	0	1	0	0	0	0	0	0	0	0	0	0	0	0	0	0	0	0	0	0	0	0	0	0	0	0	0
				233665-98-0	Ethyl methylthiopentanoate	CCOC(=O)CCCCSC	-1.32609	1	0	0	1	0	0	0	1	0	0	0	0	0	0	0	0	1	0	0	0	0	0	0	0	0	0	0	0	0	0	0	0	0	0	0	0	0	0	0	0	0	0
				136115-65-7	Ethyl methylthiopropenoate (cis)	CCOC(=O)\C=C/SC	-1.08514	1	0	0	0	0	0	0	0	0	0	0	0	0	0	0	0	0	0	0	0	0	0	0	0	0	0	0	0	1	0	0	0	0	0	0	0	0	0	0	0	0	0
				136115-65-6	Ethyl methylthiopropenoate (trans)	CCOC(=O)\C=C\SC	-1.03892	0	0	1	0	0	0	0	0	0	0	0	0	0	0	0	0	0	0	0	0	0	0	0	0	0	0	0	0	1	0	0	0	0	0	0	0	0	0	0	0	0	0
				40800-76-8	Ethyl 2-(methylthio)propanoate	CCOC(=O)C(C)SC	-1.27721	0	0	0	0	0	0	0	0	0	0	0	0	0	0	0	0	1	0	0	0	0	0	0	0	0	0	0	0	0	0	0	0	0	0	0	0	0	0	0	0	0	0
				124-06-1	Ethyl myristate	CCCCCCCCCCCCCC(=O)OCC	-2.55669	0	0	1	0	1	0	1	0	0	0	0	0	0	0	0	0	0	0	0	0	0	0	0	0	0	0	0	0	0	0	0	0	0	0	0	0	0	0	0	0	0	0
				614-18-6	Ethyl nicotinate	CCOC(=O)c1cccnc1	-0.525619	0	0	0	0	0	1	0	0	0	0	0	0	0	0	0	0	0	0	0	0	0	0	0	0	0	0	0	0	0	0	0	0	0	0	0	0	0	0	0	0	0	0
				109-95-5	Ethyl nitrite	CCON=O	-0.667946	0	0	1	0	0	0	0	0	0	0	0	0	0	0	1	0	0	0	0	0	0	0	0	0	0	0	0	0	0	0	0	0	0	0	0	0	0	0	0	0	0	0
				123-29-5	Ethyl nonanoate	CCCCCCCCC(=O)OCC	-2.56485	0	0	0	0	1	0	1	0	0	0	0	0	1	1	0	0	0	0	0	0	0	0	0	0	0	0	0	0	0	0	0	0	0	0	0	0	0	0	0	1	0	0
				17463-01-3	Ethyl 2-nonenoate	CCCCCC/C=C/C(=O)OCC	-1.28524	1	0	0	1	1	0	1	0	0	0	0	0	0	0	0	0	0	0	0	0	0	0	0	0	0	1	0	0	0	0	0	0	0	0	1	0	0	0	0	0	0	0
					Ethyl 3-nonenoate	CCCCC\C=C\CC(=O)OCC	-1.58323	0	0	0	1	1	0	0	0	0	0	0	0	0	0	0	0	0	0	0	0	0	0	0	0	0	0	0	0	0	0	0	0	0	0	1	0	0	0	0	0	0	0
				10031-92-2	Ethyl nonynoate	CCCCCCC#CC(=O)OCC	-1.00505	0	0	0	1	0	0	0	0	0	0	0	0	0	0	0	0	0	0	0	0	0	0	0	0	0	0	0	0	0	0	0	0	0	0	0	0	0	0	0	0	0	0
				69925-33-3	Ethyl octadienoate	CCOC(=O)CC\C=C/CC=C	-1.20768	1	0	0	0	0	0	0	0	0	0	0	0	0	0	0	0	0	0	0	0	0	0	0	0	0	1	0	0	0	0	0	0	0	0	1	0	0	0	0	0	0	0
				106-32-1	Ethyl octanoate	CCCCCCCC(=O)OCC	-2.4573	1	0	1	0	0	0	0	0	0	0	0	0	0	0	0	0	0	1	0	0	0	0	0	0	0	0	0	0	0	0	0	0	0	0	0	0	0	0	0	0	0	0
				34495-71-1	Ethyl cis-4-octenoate	CCC\C=C/CCC(=O)OCC	-1.48092	1	0	0	1	1	0	0	0	0	0	0	0	0	0	0	0	0	0	0	0	0	0	0	0	0	1	0	0	0	0	0	0	0	0	1	0	0	0	0	0	0	0
				7367-82-0	Ethyl trans-2-octenoate	CCCCC\C=C\C(=O)OCC	-1.19885	1	0	0	1	0	0	0	0	0	0	0	0	0	0	0	0	1	0	0	0	0	0	0	0	0	1	0	0	0	0	0	0	0	0	1	0	0	0	0	0	0	0
				26553-47-9	Ethyl trans-3-octenoate	CCCC\C=C\CC(=O)OCC	-1.27119	1	0	0	0	1	0	0	0	0	0	0	0	0	0	0	0	1	0	0	0	0	0	0	0	0	1	0	0	0	0	0	0	0	0	0	0	0	0	0	0	0	0
				78989-37-4	Ethyl trans-4-octenoate	CCC\C=C\CCC(=O)OCC	-1.32718	1	0	0	0	0	0	0	0	0	0	0	0	0	0	0	1	0	0	0	0	0	0	0	0	0	0	0	0	0	0	0	0	0	0	1	0	0	0	0	0	0	0
				111-62-6	Ethyl oleate	CCCCCCCC\C=C/CCCCCCCC(=O)OCC		0	0	1	0	0	0	0	0	0	0	0	0	0	1	0	0	0	0	0	0	0	0	0	0	0	0	0	0	0	0	0	0	0	0	0	0	0	0	0	0	0	0
				3249-68-1	Ethyl oxohexanoate	CCCC(=O)CC(=O)OCC	-0.803784	1	0	0	1	0	0	0	0	0	0	0	0	0	0	0	0	0	0	0	0	0	0	0	0	0	1	0	0	0	0	0	0	0	0	0	0	0	0	0	0	0	0
				52788-71-3	Ethyl p-Methyl-beta-Phenylglycidate	CCOC(=O)C1OC1c2ccc(C)cc2	0.506901	1	0	1	0	0	0	0	0	0	0	0	0	0	0	0	0	0	0	0	0	0	0	0	0	0	0	0	0	0	0	0	0	0	0	0	0	0	0	0	0	0	0
				628-97-7	Ethyl palmitate	CCCCCCCCCCCCCCCC(=O)OCC	-2.29811	0	0	1	0	0	0	1	0	0	0	0	0	0	0	0	0	0	0	0	0	0	0	0	0	0	0	0	0	0	0	0	0	0	0	0	0	0	0	0	0	0	0
				41114-00-5	Ethyl pentadecanoate	CCCCCCCCCCCCCCC(=O)OCC	-2.43323	0	0	0	0	1	0	1	0	0	0	0	0	0	1	0	0	0	0	0	0	0	0	0	0	0	0	0	0	0	0	0	0	0	0	0	0	0	0	0	0	0	0
				2432-92-0	Ethyl pentanethioate	CCCCC(=O)SCC	-2.36867	1	0	0	0	0	0	0	0	0	0	0	0	0	0	0	0	0	0	0	0	0	0	0	0	0	0	1	0	0	0	0	0	0	0	0	0	0	0	0	0	0	0
				2445-93-4	Ethyl 2-pentenoate	CCOC(=O)C=CCC	-1.09008	1	0	0	0	0	0	0	0	0	0	0	1	0	0	0	0	1	0	0	0	0	0	0	0	0	0	0	0	0	0	0	0	0	0	0	0	0	0	0	0	0	0
				1968-40-7	Ethyl 4-pentenoate	CCOC(=O)CCC=C	-0.736891	1	0	0	0	0	0	0	0	0	0	0	0	0	0	1	0	0	0	0	0	0	0	0	0	0	0	0	0	0	0	0	0	0	0	0	0	0	0	0	0	0	0
				103-73-1	Ethyl phenyl ether	CCOc1ccccc1	-0.641838	0	0	1	0	0	0	0	0	0	0	0	0	0	0	0	0	0	0	0	0	0	0	0	0	0	0	0	0	0	0	0	0	0	0	0	0	0	0	0	0	0	0
				101-97-3	Ethyl phenylacetate	CCOC(=O)Cc1ccccc1	-0.413433	0	0	1	0	0	0	0	0	0	0	0	0	0	0	0	0	0	0	0	0	0	0	0	0	0	0	0	0	0	0	0	0	0	0	0	0	1	0	0	0	0	0
				10031-93-3	Ethyl phenylbutyrate	CCOC(=O)CCCc1ccccc1	-0.998303	1	0	1	0	0	0	0	0	0	0	0	0	0	0	0	0	0	0	0	0	0	0	0	0	0	0	0	0	0	0	0	0	0	0	0	0	0	0	0	0	0	0
				121-39-1	Ethyl phenylglycidate	CCOC(=O)[CH]1O[CH]1c2ccccc2	-0.152881	1	0	1	0	0	0	0	0	0	0	0	0	0	0	0	0	0	0	0	0	0	0	1	0	0	0	0	0	0	0	0	0	0	0	0	0	0	0	0	0	0	0
				2510-99-8	Ethyl 2-phenylpropionate	CCOC(=O)[CH](C)c1ccccc1	-0.577615	1	1	1	0	0	0	0	0	0	0	0	0	0	0	0	0	0	0	1	0	0	0	0	0	0	0	0	0	0	0	0	0	0	0	0	0	1	0	0	0	0	0
				2021-28-5	Ethyl 3-phenylpropanoate	CCOC(=O)CCc1ccccc1	-0.700454	1	1	1	0	0	0	0	0	0	0	0	0	0	0	0	0	0	0	0	0	0	0	0	0	0	0	0	0	0	0	0	0	0	0	0	0	1	0	0	0	0	0
				3938-95-2	Ethyl pivalate	CCOC(=O)C(C)(C)C	-0.864664	1	0	0	0	0	0	0	0	0	0	0	1	0	0	0	0	0	0	0	0	0	0	0	0	0	0	0	0	0	0	0	0	0	0	0	0	0	0	0	0	0	0
				2432-42-0	Ethyl propanethioate	CCSC(=O)CC	-1.182	0	0	0	1	0	0	0	1	0	0	0	0	0	0	0	0	1	0	0	0	0	0	0	0	0	0	1	0	0	0	0	0	0	0	0	0	0	0	0	0	0	0
				36784-55-1	Ethyl propenyl sulfide	CCSC=CC	-1.35808	0	0	0	0	0	0	0	0	0	0	0	0	0	0	0	0	0	0	0	0	0	0	0	0	0	0	0	1	1	0	0	0	0	0	0	0	0	0	0	0	0	0
				105-37-3	Ethyl propionate	CCOC(=O)CC	-0.629668	1	0	0	0	0	0	0	0	0	0	0	0	0	0	1	0	0	0	0	0	0	0	0	0	0	0	0	0	0	0	0	0	0	0	0	0	0	0	0	0	0	0
					Ethyl propionyllactate	CCOC(=O)C(C)OC(=O)CC	-0.612263	0	0	1	0	0	0	0	0	0	0	0	0	0	0	0	0	0	0	0	0	0	0	0	0	0	0	0	0	0	0	0	0	0	1	0	0	0	0	0	0	0	0
				30453-31-7	Ethyl propyl disulfide	CCCSSCC	-2.65713	0	0	0	1	1	0	0	1	0	0	0	0	0	0	0	0	0	0	0	0	0	0	0	0	0	0	0	0	1	0	0	0	0	0	0	0	0	0	0	0	0	1
				4110-50-3	Ethyl propyl sulfide	CCCSCC	-1.93352	0	0	0	0	0	0	0	0	0	0	0	0	0	0	0	0	0	0	0	0	0	0	0	0	0	0	0	0	1	0	0	0	0	0	0	0	0	0	0	0	0	0
				31499-70-4	Ethyl propyl trisulfide	CCCSSSCC	-2.66134	0	0	0	0	0	0	0	1	0	0	0	0	0	0	0	0	0	0	0	0	0	0	0	0	1	0	0	1	1	0	0	0	0	0	0	0	0	0	0	0	0	0
				617-35-6	Ethyl pyruvate	CCOC(=O)C(=O)C	-0.485408	1	0	1	0	0	0	0	0	0	0	0	0	0	0	0	0	0	0	0	0	0	0	1	0	0	0	0	0	0	0	0	0	0	0	0	0	0	0	0	0	0	0
				55066-53-0	Ethyl ricinoleate	CCCCCCC(O)C\C=C/CCCCCCCC(=O)OCC	-0.351639	0	0	0	0	1	0	0	0	0	0	0	0	0	1	0	0	0	0	0	0	0	0	0	0	0	0	0	0	0	0	0	0	0	0	0	0	0	0	0	0	0	0
				35044-57-6	Ethyl safranate	CCOC(=O)C1C(=CC=CC1(C)C)C	-0.851194	1	0	0	0	0	0	0	0	0	0	1	1	0	0	0	0	0	0	0	0	0	0	0	0	0	0	0	0	0	0	1	0	0	0	0	0	0	0	0	0	0	0
				118-61-6	Ethyl salicylate	CCOC(=O)c1ccccc1O	-0.605837	1	1	1	0	0	0	0	0	0	0	0	0	0	0	0	0	0	0	0	0	0	0	0	0	0	0	0	0	0	0	0	0	0	0	0	0	0	0	0	0	0	0
				638-10-8	Ethyl senecioate	CCOC(=O)C=C(C)C	-1.15811	1	0	1	0	0	0	0	0	0	0	0	1	0	0	0	0	0	0	0	0	0	0	0	0	0	1	0	0	0	0	0	0	0	0	0	0	0	0	0	0	0	0
				2396-84-1	Ethyl sorbate	CCOC(=O)\C=C\C=C\C	-0.769294	1	0	0	0	0	0	0	0	0	0	0	0	0	0	0	0	0	0	0	0	0	0	0	0	0	0	0	0	0	0	0	0	0	0	0	0	0	0	0	0	0	0
				625-60-5	Ethyl thioacetate	CCSC(=O)C	-0.941282	0	0	0	0	0	0	0	1	0	0	0	0	0	0	0	0	0	0	0	0	1	0	0	0	0	0	0	0	0	0	0	0	0	0	0	0	0	0	0	0	0	0
				5837-78-5	Ethyl tiglate	CCOC(=O)\C(=C\C)\C	-1.25733	1	0	0	0	0	0	0	0	0	0	0	0	0	0	0	0	0	0	0	0	0	0	1	0	0	0	0	0	0	0	0	0	0	0	0	0	0	0	0	0	0	0
				67028-40-4	Ethyl tolyloxyacetate	CCOC(=O)COc1ccc(C)cc1	-0.485373	1	0	0	0	0	0	0	0	0	0	0	0	0	0	0	0	0	0	0	0	0	0	0	0	0	0	0	0	0	0	0	0	0	0	0	0	1	0	0	0	0	0
				67707-75-9	Ethyl trimethylhexanoate	CCOC(=O)CC(C)CC(C)(C)C	-1.3453	1	0	0	0	0	0	0	0	0	0	0	1	0	0	0	0	0	0	0	0	0	0	0	0	0	0	0	0	0	0	0	0	0	0	0	0	0	0	0	0	0	0
				627-90-7	Ethyl undecanoate	CCCCCCCCCCC(=O)OCC	-2.82805	1	0	0	0	0	0	1	0	0	0	0	0	0	0	0	0	0	0	0	0	0	0	0	0	0	0	1	0	0	0	0	0	0	0	0	1	0	0	0	0	0	0
				692-86-4	Ethyl undecenoate	CCOC(=O)CCCCCCCCC=C	-2.05335	1	0	0	1	1	0	1	0	0	0	0	0	0	0	0	0	0	1	0	0	0	0	0	0	0	0	0	0	0	0	0	0	0	0	0	0	0	0	0	0	0	0
				539-82-2	Ethyl valerate	CCCCC(=O)OCC	-1.25637	1	0	0	0	0	0	0	0	0	0	0	1	0	0	0	0	1	0	0	0	0	0	0	0	0	1	0	0	0	0	0	0	0	0	0	0	0	0	0	0	0	0
				617-05-0	Ethyl vanillate	CCOC(=O)c1ccc(O)c(OC)c1	0.136868	0	1	1	0	0	0	0	0	0	0	1	0	0	0	0	0	0	0	0	0	0	0	0	0	0	0	0	0	0	0	0	0	0	0	0	0	0	1	0	0	0	0
				188417-26-7	2-Ethoxy-4-formyl phenyl 2-methylpropanoate	CCOc1cc(C=O)ccc1OC(=O)C(C)C	0.605379	0	0	0	0	0	0	0	0	0	0	0	0	0	0	0	0	0	0	0	0	0	0	0	0	0	0	0	0	0	0	0	0	0	0	0	0	0	0	0	0	0	0
				68527-76-4	Ethyl vanillin propylene glycol acetal	CCOc1cc(ccc1O)C2OC[CH](C)O2	0.391533	0	0	1	0	0	0	0	0	0	0	0	0	0	0	0	0	0	0	0	0	0	0	0	0	0	0	0	0	0	0	0	0	0	0	0	1	0	0	0	0	0	0
				121-32-4	Ethyl vanillin	CCOc1cc(C=O)ccc1O	-0.323131	0	0	1	0	0	0	0	0	0	0	0	0	0	0	0	0	0	0	0	0	0	0	0	0	0	0	0	0	0	0	0	0	0	0	0	0	0	0	0	0	0	0
				937-30-4	Ethylacetophenone	CCc1ccc(cc1)C(=O)C	-0.417183	0	1	1	0	0	1	0	0	0	0	0	0	0	0	0	0	0	0	1	0	0	0	0	0	0	0	0	1	0	0	0	0	0	0	0	0	0	0	0	0	0	0
				75-04-7	Ethylamine	CCN	1.71257	0	0	0	0	0	0	0	0	0	0	0	0	0	0	0	0	0	0	0	0	0	0	0	0	0	0	0	0	0	0	0	0	0	0	0	0	0	0	0	0	0	0
				22927-13-5	2-Ethylbenzaldehyde	CCc1ccccc1C=O	-0.384419	0	0	0	0	0	0	0	0	0	0	1	0	0	0	0	0	0	0	0	0	0	0	0	0	0	0	0	0	0	0	0	0	0	0	0	0	0	0	0	0	0	0
				4748-78-1	4-Ethylbenzaldehyde	CCc1ccc(C=O)cc1	-0.540126	0	0	0	1	0	0	0	0	0	0	0	0	0	0	0	0	0	0	0	0	0	0	0	0	0	0	0	0	0	0	1	0	0	0	0	0	0	0	0	0	0	0
				10031-86-4	Ethylbenzyl butyrate	CCCC(=O)O[CH](CC)c1ccccc1	-1.14325	1	1	1	0	0	0	0	0	0	0	0	0	0	0	0	0	0	0	0	0	0	0	0	0	0	0	0	0	0	0	0	0	0	0	0	0	0	0	0	0	0	0
				97-95-0	Ethylbutanol	CCC(CC)CO	-0.434402	0	0	0	0	0	0	0	0	0	0	0	0	0	0	0	0	0	0	0	0	0	0	0	0	0	0	0	0	0	0	0	1	0	0	0	0	0	0	0	0	0	0
				10031-87-5	Ethylbutyl acetate	CCC(CC)COC(=O)C	-1.02785	1	0	0	0	0	0	0	0	0	0	0	0	0	0	0	0	0	0	0	0	0	0	0	0	0	0	0	0	0	0	0	1	1	0	1	0	0	0	0	0	0	0
				97-96-1	Ethylbutyraldehyde	CCC(CC)C=O	-0.758656	0	0	0	0	0	0	0	0	0	1	0	0	0	0	0	0	0	0	0	0	0	0	1	0	0	0	0	1	0	0	0	0	0	0	0	0	0	0	0	0	0	0
				88-09-5	Ethylbutyric acid	CCC(CC)C(=O)O	-0.662063	1	0	0	0	0	0	0	0	0	0	0	0	1	0	0	0	0	0	0	1	0	0	0	0	0	0	0	0	0	0	0	0	0	0	0	0	0	0	0	0	0	0
				28467-92-7	Ethylcinnamaldehyde	CC\C(=C/c1ccccc1)\C=O	-0.803444	0	0	0	0	0	1	0	0	0	0	1	0	0	1	0	0	0	0	0	0	0	0	0	0	0	0	0	0	0	0	0	0	0	0	0	0	0	0	0	0	0	0
				41448-29-7	Ethylcitral	CC\C(=C\CC\C(=C\C=O)\C)\C	-0.418877	1	0	0	0	0	0	0	0	0	1	0	0	0	0	0	1	0	0	0	0	0	0	0	0	0	0	0	0	0	0	1	0	0	0	0	0	0	0	0	0	0	0
				19780-25-7	Ethylcrotonaldehyde	CC\C(=C/C)\C=O	-0.755442	1	0	0	0	0	0	0	0	0	0	0	0	0	0	0	0	0	0	0	0	0	0	0	0	0	0	0	1	0	0	0	0	0	0	0	0	0	0	0	0	0	0
				52517-53-0	Ethyldihydrocyclopentapyrazine	CC[CH]1CCc2nccnc12	-0.687187	0	0	0	0	0	0	0	0	0	0	0	0	1	0	0	0	0	0	0	1	0	0	0	0	1	0	0	0	0	0	0	0	1	0	0	0	0	0	0	0	0	0
				14059-92-8	Ethyldimethoxyphenol	CCc1cc(OC)c(O)c(OC)c1	-0.250953	0	0	0	0	0	0	0	0	0	0	1	0	0	0	0	0	0	0	0	0	0	0	0	0	0	0	0	0	0	1	0	0	0	0	0	0	0	1	0	0	0	0
					Ethyldimethyldihydrodithiazine	CCC1SC(C)N=C(C)S1	-1.47799	0	0	0	0	0	0	0	0	0	0	0	0	0	0	0	0	0	0	0	0	0	0	0	0	0	0	0	0	1	0	0	0	0	0	0	0	0	0	0	0	0	0
				67634-15-5	Ethyldimethylhydrocinamaldehyde	CCc1ccc(CC(C)(C)C=O)cc1	-0.761489	0	1	0	0	0	0	0	0	0	1	0	0	0	0	0	0	0	0	0	0	0	0	0	0	0	0	0	0	0	0	0	0	0	0	0	0	0	0	0	0	0	0
				53833-30-0	Ethyldimethyloxazole	CCc1oc(C)c(C)n1	-1.07039	0	0	0	0	0	0	0	0	0	0	0	0	0	0	0	0	0	0	0	1	0	0	0	0	0	0	0	0	0	0	0	0	1	0	0	0	0	0	0	0	0	0
					2-Ethyl-3,(5 or 6)-dimethylpyrazine	#N/A		0	0	0	0	0	0	0	0	0	0	0	0	1	0	0	0	0	0	0	0	0	0	0	0	0	0	0	0	0	0	0	0	0	0	0	0	0	0	0	0	0	0
				13360-65-1	2-Ethyl-3,6-dimethylpyrazine	CCc1nc(C)cnc1C	-0.890426	0	0	0	0	0	0	0	0	0	0	0	0	1	0	0	0	0	0	0	0	0	0	0	0	0	0	0	0	0	0	0	0	0	0	0	0	0	0	0	0	0	0
				13925-07-0	3-Ethyl-2,6-dimethylpyrazine	CCc1ncc(C)nc1C	-0.890426	0	0	0	0	0	0	0	0	0	0	0	0	1	0	0	0	0	0	0	0	0	0	0	0	0	0	0	0	0	0	0	0	0	0	0	0	0	0	0	0	0	0
				15707-34-3	5-Ethyl-2,3-dimethylpyrazine	CCc1cnc(C)c(C)n1	-0.687187	0	0	0	0	0	0	0	0	0	0	0	0	1	0	0	0	0	0	0	0	0	0	0	0	0	0	0	0	0	0	0	0	0	0	0	0	0	0	0	0	0	0
				105-95-3	Ethylene brassylate	O=C1CCCCCCCCCCCC(=O)OCCO1	-0.873036	0	0	1	0	1	0	0	0	0	0	0	0	0	1	0	0	0	0	0	0	0	0	0	0	0	0	0	0	0	0	0	0	0	0	0	0	0	0	0	0	0	0
				111-55-7	Ethylene glycol diacetate	CC(=O)OCCOC(=O)C	-0.291624	0	0	1	0	0	0	0	0	0	0	0	0	0	1	0	0	0	1	0	0	0	0	0	0	0	0	0	0	0	0	0	0	0	0	0	0	0	0	0	0	0	0
				420-12-2	Ethylene sulfide	C1CS1	-1.56361	0	0	0	0	0	0	0	1	0	0	0	0	0	0	0	0	0	0	0	0	1	0	0	0	0	0	0	0	0	0	0	0	0	0	0	0	0	0	0	0	0	1
				3208-16-0	Ethylfuran	CCc1occc1	-1.50437	0	0	1	0	0	0	0	0	0	0	0	0	0	0	1	0	0	0	0	0	0	0	0	0	0	0	0	0	0	1	0	0	1	0	0	0	0	0	0	0	0	0
				2785-89-9	Ethylguaiacol	CCc1ccc(O)c(OC)c1	-0.474049	0	0	0	0	0	0	0	0	0	0	1	0	0	0	0	0	0	0	0	0	0	0	0	0	0	0	0	0	0	0	0	0	0	0	0	0	0	1	0	0	0	0
				10031-88-6	Ethylheptenal	CCCC\C=C(/CC)\C=O	-1.23561	0	0	0	1	1	0	0	0	0	0	0	0	1	0	0	0	0	0	0	0	0	0	0	0	0	0	0	0	0	0	0	0	0	0	0	0	0	0	0	0	0	0
				69178-43-4	Ethylhexanal diethyl acetal	CCCCC(CC)C(OCC)OCC	-0.553604	1	0	0	1	0	0	0	0	0	0	0	0	0	0	0	0	0	0	0	0	0	0	0	0	0	0	0	0	0	0	0	0	0	0	0	0	0	0	0	0	0	0
				123-05-7	Ethylhexanal	CCCC[CH](CC)C=O	-0.911131	1	0	0	1	0	0	0	0	0	0	0	0	0	0	0	0	0	0	0	0	0	0	0	0	0	0	0	0	0	0	0	0	0	0	0	0	0	0	0	0	0	0
				7341-17-5	Ethylhexanethiol	CCCC[CH](CC)CS	-2.56738	0	0	0	0	0	0	0	1	0	0	0	0	0	0	0	0	1	0	0	0	1	0	0	0	1	0	0	0	0	0	0	0	0	0	0	0	0	0	0	0	0	1
				149-57-5	Ethylhexanoic acid	CCCC[CH](CC)C(=O)O	-1.01424	1	0	0	0	1	1	0	0	0	0	0	0	0	0	0	0	0	0	0	0	0	0	0	0	0	0	1	0	0	0	0	0	1	0	0	0	0	0	0	0	0	0
				104-76-7	Ethylhexanol	CCCC[CH](CC)CO	-0.80054	0	0	1	0	0	0	0	0	0	0	0	0	0	1	0	0	0	0	0	0	0	1	0	0	0	0	0	0	0	0	0	1	0	0	0	0	0	0	0	0	0	0
				645-62-5	Ethylhexenal	CCC\C=C(/CC)\C=O	-0.928389	1	0	0	0	0	0	0	0	0	0	0	1	0	0	0	0	0	0	0	0	0	0	0	0	0	0	0	0	0	0	0	0	0	0	0	0	0	0	0	0	0	0
				103-09-3	Ethylhexyl acetate	CCCC[CH](CC)COC(=O)C	-1.12348	1	0	1	0	0	0	0	0	0	0	0	0	0	0	0	0	0	0	0	0	0	0	0	0	0	0	0	0	0	0	1	0	0	0	0	0	0	0	0	0	0	0
				5444-75-7	Ethylhexyl benzoate	CCCCC(CC)COC(=O)c1ccccc1	-1.37586	0	0	0	0	0	0	0	0	0	0	0	0	0	0	1	0	0	0	1	0	0	0	0	0	0	0	0	0	0	0	0	0	0	0	0	0	0	0	0	0	0	0
				16397-75-4	Ethylhexyl hexanoate	CCCCCC(=O)OCC(CC)CCCC	-2.79735	1	0	0	0	0	1	0	0	0	0	0	0	0	0	0	0	0	0	0	0	0	0	0	0	0	0	0	0	0	0	0	0	0	0	0	0	0	0	0	0	0	0
				50448-95-8	Ethylhexyl mercaptopropionate	CCCCC(CC)COC(=O)CCS	-2.65018	0	0	0	0	0	0	0	1	0	0	0	0	0	0	0	0	1	0	0	0	0	0	0	0	0	0	0	0	0	0	0	0	0	0	0	0	0	0	1	0	0	0
				6293-37-4	Ethylhexyl propionate	CCCCC(CC)COC(=O)CC	-2.58226	1	0	0	0	1	0	0	0	0	0	0	0	0	1	0	0	0	0	0	0	0	0	0	0	0	0	0	0	0	0	0	0	0	0	0	0	0	0	0	0	0	0
				118-60-5	Ethylhexyl salicylate	CCCCC(CC)COC(=O)c1ccccc1O	-0.786291	1	1	0	0	0	0	0	0	0	0	1	0	0	0	0	0	0	0	0	0	0	0	0	0	0	0	0	0	0	0	0	0	0	0	0	0	0	0	0	0	0	0
				94133-92-3	Ethylhexyl tiglate	CCCCC[CH](CC)OC(=O)\C(=C\C)\C	-2.12377	0	0	0	0	0	0	0	0	0	0	1	0	0	0	0	0	0	0	0	0	0	0	0	0	0	0	0	0	0	0	0	0	0	0	0	0	0	0	0	0	0	0
				21835-01-8	Ethylhydroxycyclopentenone	CCC1=C(O)C(=O)CC1	-0.16394	0	0	1	0	0	0	0	0	0	0	0	0	0	0	0	0	0	0	0	0	0	0	1	0	0	0	0	0	0	0	0	0	0	0	0	0	0	0	0	0	0	0
				42348-12-9	3-Ethyl-4-methylcyclotene	CCC1=C(O)C(=O)C[CH]1C	0.0056834	0	0	0	0	0	0	0	0	0	0	0	0	0	0	0	0	0	0	0	0	0	0	1	0	0	0	0	0	0	1	0	0	0	0	0	0	0	0	0	0	0	0
				53263-58-4	5-Ethyl-3-methylcyclotene	CC[CH]1CC(=C(O)C1=O)C	-0.0957613	0	0	0	0	0	0	0	0	0	0	0	0	0	0	0	0	0	0	0	0	0	0	1	0	0	0	0	0	0	1	0	0	0	0	0	0	0	0	0	0	0	0
				27538-09-6	2-Ethyl-4-hydroxy-5-methyl-3(2H)-furanone	CCC1OC(=C(O)C1=O)C	0.238728	0	0	1	0	0	0	0	0	0	0	0	0	0	0	0	0	0	0	0	0	0	0	1	0	0	0	0	0	0	0	0	0	0	0	0	0	0	0	0	0	0	0
				1515-95-3	Ethylmethoxybenzene	CCc1ccc(OC)cc1	-1.41239	0	0	0	0	0	0	0	0	0	0	0	0	1	0	0	0	0	0	0	0	0	0	0	0	0	0	0	0	0	0	0	0	0	0	0	0	0	1	0	0	0	0
				25680-58-4	2-Ethyl-3-methoxypyrazine	CCc1nccnc1OC	-0.918734	0	0	0	0	0	0	0	0	0	0	0	0	1	0	0	0	0	0	0	1	0	0	0	0	0	0	0	0	0	0	0	0	1	0	0	0	0	0	0	0	0	0
				68739-00-4	3-Ethyl-2,5 or 6-Methoxypyrazine	CCc1cnc(OC)cn1	-0.83879	0	0	0	1	0	0	0	0	0	0	0	0	1	0	0	0	0	0	0	1	0	0	0	0	0	0	0	0	0	0	0	0	1	0	0	0	0	0	0	0	0	0
				83418-54-6	Ethylmethylbutylthiazoline	CCC(C)C1=NC(C)C(CC)S1	-2.43287	0	0	0	0	0	0	0	0	0	0	0	0	1	0	0	0	0	0	0	0	0	0	0	0	1	0	0	0	0	0	0	0	0	0	0	0	0	0	0	0	0	0
				4359-46-0	Ethylmethyldioxolane	CC[CH]1OC[CH](C)O1	-0.774936	0	0	0	0	0	0	0	0	0	0	0	0	0	0	1	0	0	0	0	0	0	0	0	0	0	0	0	1	0	0	0	0	0	0	0	0	0	0	0	0	0	0
					Ethylmethyldioxolanone	CCC1OC(C)C(=O)O1	0.313144	0	0	0	0	0	0	0	0	0	0	0	0	0	0	1	0	0	0	0	0	0	0	0	0	0	0	0	0	0	0	0	0	0	0	0	0	0	0	0	0	0	0
				1703-52-2	Ethylmethylfuran	CCc1oc(C)cc1	-1.55967	0	0	0	0	0	0	0	0	0	1	0	0	0	0	1	0	0	0	0	0	0	0	0	0	0	0	0	0	0	1	0	0	0	0	0	0	0	0	0	0	0	0
				83418-53-5	Ethylmethylmethylpropylthiazoline	CCC1SC(=NC1C)CC(C)C	-2.38473	0	0	0	0	0	0	0	0	0	0	0	0	1	0	0	0	0	0	0	0	0	0	0	0	1	0	0	0	0	0	0	0	0	0	0	0	0	0	0	0	0	0
				72007-81-9	Ethylmethylphenylpropyl acetate	CCC(C)(CCc1ccccc1)OC(=O)C	-0.830149	1	1	0	1	0	0	0	0	0	1	0	0	0	0	0	0	0	0	0	0	0	0	0	0	0	0	0	0	0	0	0	0	0	0	0	0	0	0	0	0	0	0
				15707-23-0	2-Ethyl-3-methylpyrazine	CCc1nccnc1C	-0.854431	0	0	0	1	0	0	0	0	0	0	0	0	0	0	0	0	0	0	0	0	0	0	0	0	0	0	0	0	0	0	0	0	0	0	0	0	0	0	0	0	0	0
				13360-64-0	2-Ethyl-5-methylpyrazine	CCc1cnc(C)cn1	-0.855806	0	0	0	1	0	0	0	0	0	0	0	0	1	0	0	0	0	0	0	0	0	0	0	0	1	0	0	0	0	0	0	0	0	0	0	0	0	0	0	0	0	0
				13925-03-6	2-Ethyl-6-methylpyrazine	CCc1cncc(C)n1	-0.620732	0	0	0	0	0	0	0	0	0	0	0	0	0	0	0	0	0	0	0	0	0	0	0	0	1	0	0	0	0	0	0	0	0	0	0	0	0	0	0	0	0	0
				104-90-5	Ethylmethylpyridine	CCc1ccc(C)nc1	-0.721017	0	0	0	1	1	0	0	0	0	0	0	0	1	0	0	0	0	0	0	1	0	0	0	0	0	0	0	0	0	0	0	0	0	0	0	0	0	0	0	0	0	0
				15679-12-6	2-Ethyl-4-methylthiazole	CCc1nc(C)cs1	-1.37663	0	0	0	0	0	0	0	0	0	0	0	0	1	0	0	0	0	0	0	0	1	0	0	0	0	0	0	0	0	0	0	0	0	0	0	0	0	0	1	0	0	0
				32272-48-3	4-Ethyl-2-methylthiazole	CCc1csc(C)n1	-1.37663	0	0	0	1	0	0	0	1	0	0	0	0	0	0	0	0	0	0	0	0	1	0	0	0	1	0	0	0	0	0	0	0	0	0	0	0	0	0	0	0	0	0
				52414-91-2	4-Ethyl-5-methylthiazole	CCc1ncsc1C	-1.37668	0	0	0	1	0	0	0	0	0	0	0	0	0	0	0	0	0	0	0	0	1	0	0	0	1	0	0	0	0	1	0	0	0	0	0	0	0	0	0	0	0	0
				19961-52-5	5-Ethyl-2-methylthiazole	CCc1cnc(C)s1	-1.05745	0	0	0	1	0	0	0	1	0	0	0	0	0	0	0	0	0	0	0	0	0	0	0	0	1	0	0	0	0	1	0	0	0	0	0	0	0	0	0	0	0	0
				31883-01-9	5-Ethyl-4-methylthiazole	CCc1scnc1C	-1.4409	0	0	0	0	0	0	0	0	0	0	0	0	0	0	0	0	0	0	0	0	0	0	0	0	0	0	0	0	0	0	0	0	0	0	0	0	0	0	0	0	0	0
				41803-21-8	Ethylmethylthiazoline	CCC1SCC(=N1)C	-1.33409	0	0	0	0	0	0	0	0	0	0	0	0	0	0	0	0	1	0	0	0	1	0	0	0	0	0	0	0	0	0	0	0	0	0	0	1	0	0	0	0	0	0
				40323-88-4	Ethylmethylthiophene	CCc1ccc(C)s1	-2.1536	0	0	0	1	0	0	0	1	0	0	0	0	0	0	0	0	0	0	0	0	0	0	0	0	0	0	0	0	0	0	0	0	0	0	0	0	0	0	0	0	0	0
				72987-62-3	Ethylmethylthiopyrazine	CCc1nccnc1SC	-0.657642	0	0	0	0	0	0	0	0	0	0	0	0	1	0	0	0	0	0	0	1	0	0	0	0	1	0	0	0	0	0	0	0	1	0	0	0	0	0	0	0	0	0
				58475-04-0	Ethyloctanal	CCCCC(CC)CCC=O	-1.97797	0	0	0	0	0	0	0	0	0	0	0	0	0	0	0	0	0	0	0	0	0	0	0	0	0	0	0	0	0	0	0	0	0	0	0	0	0	0	0	0	0	0
				16493-80-4	4-Ethyloctanoic acid	CCCC[CH](CC)CCC(=O)O	-0.713909	0	0	0	0	0	0	0	0	0	0	0	0	0	0	0	0	0	0	0	0	0	0	0	0	0	0	1	0	0	0	0	0	0	0	0	0	0	0	0	0	0	0
				60308-76-1	Ethyloctenoic acid	CCCCC(CC)\C=C\C(=O)O	-0.68547	0	0	0	0	1	0	0	0	0	0	0	0	0	1	0	0	0	0	0	0	0	0	0	0	0	0	0	0	0	0	0	0	0	0	0	0	0	0	0	0	0	0
				90-00-6	o-Ethylphenol	CCc1ccccc1O	-0.541063	0	0	1	0	0	0	0	0	0	0	0	0	0	0	0	0	0	0	0	0	0	0	0	0	0	0	0	0	0	0	0	0	0	0	0	0	0	1	0	0	0	0
				123-07-9	p-Ethylphenol	CCc1ccc(O)cc1	-0.320642	0	0	0	0	0	0	0	0	1	0	0	0	0	0	0	0	0	0	0	0	0	0	0	0	0	0	0	0	0	0	0	0	0	0	0	0	0	1	0	0	0	0
				13925-00-3	Ethylpyrazine	CCc1cnccn1	-0.713946	0	0	0	0	0	0	0	0	0	0	0	0	1	0	0	0	0	0	0	0	0	0	0	0	0	0	0	0	0	0	0	0	1	1	0	0	0	0	0	0	0	0
				100-71-0	2-Ethylpyridine	CCc1ccccn1	-0.934729	0	0	0	1	0	0	0	0	0	0	0	0	0	0	0	0	0	0	0	0	0	0	0	0	0	0	0	0	0	0	0	0	0	0	0	0	0	0	0	0	0	0
				536-78-7	3-Ethylpyridine	CCc1cccnc1	-0.541251	0	0	0	0	0	0	0	0	0	0	0	0	1	0	0	0	0	0	0	0	0	0	0	0	1	0	0	0	0	0	0	0	0	0	0	0	0	0	0	0	0	0
				536-75-4	4-Ethylpyridine	CCc1ccncc1	-0.541251	0	0	1	1	0	1	0	0	0	0	0	0	0	0	0	0	0	0	0	1	0	0	0	0	0	0	0	0	0	0	0	0	0	0	0	0	0	0	0	0	0	0
				15679-09-1	Ethylthiazole	CCc1nccs1	-0.821688	0	0	0	1	0	0	0	0	0	0	0	0	1	0	0	0	0	0	0	0	0	0	0	0	0	0	0	0	0	0	0	0	0	0	0	0	0	0	0	0	0	1
				117013-33-9	Ethylthiobutanol	CCSC(C)CCO	-0.585312	0	0	0	0	0	0	0	1	0	0	0	0	1	0	0	0	0	0	0	0	1	0	0	0	0	0	0	0	0	0	0	0	0	0	0	0	0	0	1	0	0	0
				36880-33-8	Ethylthiophenecarbaldehyde	CCc1ccc(C=O)s1	-0.338873	0	0	0	0	0	0	0	0	0	0	0	0	1	0	0	0	0	0	0	0	0	0	1	0	0	0	0	0	0	0	0	0	0	0	0	0	0	0	0	0	0	0
				29549-60-8	2-(Ethylthio)phenol	CCSc1ccccc1O	-0.692515	0	0	0	0	0	0	0	0	0	0	0	0	0	0	0	0	0	0	0	0	0	0	0	0	0	0	0	0	0	1	0	0	0	0	0	0	0	0	0	0	0	0
				4500-58-7	2-Ethylthiophenol	CCc1ccccc1S	-1.26736	0	0	0	0	0	0	0	0	0	0	0	0	0	0	0	0	0	0	0	0	0	0	0	0	0	0	0	0	0	0	0	0	0	0	0	0	0	0	0	0	0	0
				18721-61-4	Ethylthiopropanol	CCSCCCO	-0.429603	0	0	0	0	0	0	0	1	0	0	0	0	0	0	0	0	0	0	0	0	0	0	0	0	0	0	0	0	0	0	0	0	0	0	0	0	0	0	0	0	0	1
				18368-91-7	Ethyltrimethylnorbornanol	CCC1(O)C(C)(C)C2CCC1(C)C2	-0.853603	0	0	0	0	0	0	0	0	0	0	0	0	0	0	0	0	0	0	0	1	0	0	0	0	0	0	0	0	0	0	0	0	1	0	0	0	0	0	0	0	0	0
				470-82-6	Eucalyptol	CC12CCC(CC1)C(C)(C)O2	-1.35591	0	0	0	0	0	0	0	0	0	1	0	0	0	0	0	0	0	0	0	0	0	0	0	0	0	0	0	0	0	0	0	0	0	0	0	0	0	0	0	0	0	0
				97-53-0	Eugenol	COc1cc(CC=C)ccc1O	-0.649428	0	0	0	0	0	0	0	0	0	0	1	0	0	0	0	0	0	0	0	0	0	0	0	0	0	0	0	1	0	0	0	0	0	0	0	0	0	0	0	0	0	0
				93-28-7	Eugenyl acetate	COc1cc(CC=C)ccc1OC(=O)C	-0.452008	1	0	1	0	0	0	0	0	0	0	1	0	0	0	0	0	0	0	1	0	0	0	0	0	0	0	0	0	0	0	0	0	0	0	0	0	0	0	0	0	0	0
				531-26-0	Eugenyl benzoate	COc1cc(CC=C)ccc1OC(=O)c2ccccc2	-1.78709	0	0	0	0	0	0	0	0	0	0	1	0	0	0	0	0	0	0	1	0	0	0	0	0	0	0	0	0	0	0	0	0	0	0	0	0	0	0	0	0	0	0
				10031-96-6	Eugenyl formate	COc1cc(CC=C)ccc1OC=O	-0.225165	0	0	1	0	0	0	0	0	1	0	0	0	0	0	0	0	0	0	0	0	0	0	0	0	0	0	0	0	0	0	0	0	0	0	0	0	0	0	0	0	0	0
				61114-24-7	Eugenyl isovalerate	COc1cc(CC=C)ccc1OC(=O)CC(C)C	-0.929541	1	0	0	0	0	0	0	0	1	0	1	0	0	0	0	0	0	0	0	0	0	0	0	0	0	0	0	0	0	0	0	0	0	0	0	0	0	0	0	0	0	0
				93-15-2	Eugenyl methyl ether	COc1ccc(CC=C)cc1OC	-0.522573	0	0	0	0	0	0	0	0	0	0	1	0	0	0	0	0	0	0	0	0	0	0	0	0	0	0	0	0	0	0	1	0	1	0	0	0	0	0	0	0	0	0
				10402-33-2	Eugenyl phenylacetate	COc1cc(CC=C)ccc1OC(=O)Cc2ccccc2	-1.50847	0	0	1	0	0	0	0	0	0	0	1	0	0	0	0	0	0	0	0	0	0	0	0	0	0	0	0	0	0	0	0	0	0	0	0	0	1	0	0	0	0	0
				19317-11-4	Farnesal	CC(=CCCC(=CCCC(=CC=O)C)C)C	-0.486185	0	0	1	0	0	0	0	0	1	0	0	0	0	1	0	1	0	0	0	0	0	0	0	0	0	0	0	0	0	0	0	0	0	0	0	0	0	0	0	0	0	0
				502-61-4	alpha-Farnesene	CC(=CCCC(=CCC=C(C)C=C)C)C	-0.440312	0	0	0	0	0	1	0	0	0	0	0	0	0	0	0	1	0	0	0	0	0	0	0	0	0	0	0	0	0	0	0	0	0	0	0	0	0	0	0	0	0	0
				18794-84-8	beta-Farnesene	CC(=CCCC(=CCCC(=C)C=C)C)C	-0.397502	0	0	0	1	0	1	0	0	1	0	0	0	0	0	0	1	0	0	0	0	0	0	0	0	0	0	0	0	0	0	0	0	0	0	0	0	0	0	0	0	0	0
				4602-84-0	Farnesol	CC(=CCCC(=CCCC(=CCO)C)C)C	0.125572	0	1	1	0	0	0	0	0	0	0	0	0	0	1	0	0	0	0	0	0	0	0	0	0	0	0	0	0	0	0	0	0	0	0	0	0	0	0	0	0	0	0
				29548-30-9	Farnesyl acetate	CC(=CCCC(=CCCC(=CCOC(=O)C)C)C)C	0.119706	0	1	0	1	0	0	0	0	0	0	0	0	0	0	0	0	0	0	0	0	0	1	0	0	0	0	0	0	0	0	0	0	0	0	0	0	0	0	0	0	1	0
				762-29-8	Farnesyl acetone	CC(=CCCC(=CCCC(=CCCC(=O)C)C)C)C	-0.24584	0	1	1	0	0	0	0	0	0	0	0	0	0	0	0	0	0	1	0	0	0	0	0	0	0	0	0	0	0	0	0	0	0	0	0	1	0	0	0	0	0	0
				4695-62-9	d-Fenchone	CC12CC[C@H](C1)C(C)(C)C2=O	0.754566	0	0	1	0	0	0	0	0	0	0	0	0	0	0	0	0	0	0	0	0	0	0	0	1	0	0	0	0	0	0	0	0	0	0	0	0	0	0	0	0	0	0
				7787-20-4	l-Fenchone	C[C@@]12CC[C@@H](C1)C(C)(C)C2=O	0.754566	0	0	1	0	0	0	0	0	0	0	0	0	0	0	0	0	0	0	0	0	0	0	0	0	0	0	0	0	0	0	0	0	0	0	0	0	0	0	0	0	0	0
				13851-11-1	Fenchyl acetate	CC(=O)O[C@H]1C(C)(C)[C@@H]2CC[C@@]1(C)C2	-0.851077	0	0	1	0	0	0	0	0	0	0	0	0	0	0	0	0	0	0	0	0	0	0	0	0	0	0	0	0	0	0	0	0	0	0	0	0	0	0	0	0	0	0
				1632-73-1	Fenchyl alcohol	C[C@@]12CC[C@@H](C1)C(C)(C)[C@H]2O	-0.334581	0	0	1	0	0	0	0	0	0	0	0	0	0	0	0	1	0	0	0	0	0	0	0	0	0	0	0	0	0	0	0	0	0	0	0	0	0	0	0	0	0	0
					Fenchyl butyrate	CCCC(=O)OC1C(C)(C)C2CCC1(C)C2	-0.518273	0	0	1	0	0	1	0	0	0	0	0	0	0	0	0	0	0	0	0	0	0	0	0	0	0	0	0	0	0	0	0	0	0	0	0	0	0	0	0	0	0	0
				5460-46-8	Fenchyl formate	CC1(C)[C@H]2CC[C@](C)(C2)[C@@H]1OC=O	0.143375	0	0	0	0	0	0	0	0	0	0	0	0	0	0	0	0	0	0	0	0	0	0	0	0	0	0	0	0	0	0	0	0	0	0	0	0	0	0	0	0	0	0
				1135-24-6	Ferulic acid	COc1cc(\C=C\C(=O)O)ccc1O	-0.857336	0	0	0	0	0	0	0	0	0	0	0	0	0	0	0	0	0	0	0	0	0	0	0	0	0	0	0	0	0	0	0	0	0	0	0	0	0	0	0	0	0	0
				5182-36-5	Floropa	CC1CC(C)(OC(C)O1)c2ccccc2	-0.187578	0	1	0	1	0	0	0	0	0	0	0	0	0	0	0	0	0	0	0	0	0	0	0	0	0	0	0	0	0	0	1	0	0	0	0	0	0	0	0	0	0	0
				64-18-6	Formic acid	OC=O	0.264474	0	0	0	0	0	0	0	0	0	0	0	0	0	0	0	0	0	0	0	0	0	0	0	0	0	0	0	1	0	0	0	0	0	0	0	0	0	0	0	0	0	0
				1192-79-6	Formylmethylpyrrole	Cc1ccc(C=O)[nH]1	-0.0950848	0	0	0	0	0	0	0	0	0	0	1	0	0	0	0	0	0	0	0	0	0	0	0	0	0	0	0	0	0	0	0	0	0	0	0	0	0	0	0	0	0	0
				1003-29-8	Formylpyrrole	O=Cc1ccc[nH]1		0	0	0	0	0	0	0	0	0	0	0	0	1	0	0	0	0	0	0	0	0	0	0	0	1	0	0	1	0	1	0	0	0	0	0	0	0	0	0	0	0	0
				6290-17-1	Fraistone	CCOC(=O)C[C]1(C)OC[CH](C)O1	-0.569972	1	0	1	0	0	0	0	0	0	1	0	1	0	0	0	0	0	0	0	0	0	0	0	0	0	0	0	0	0	0	0	0	0	0	0	0	0	0	0	0	0	0
				110-00-9	Furan	o1cccc1	0.166808	0	0	0	0	0	0	0	0	0	0	1	0	0	0	0	0	0	0	0	0	0	0	0	0	0	0	0	0	0	1	0	0	0	0	0	0	0	0	0	0	0	0
				114099-96-6	Furaneyl butyrate	CCCC(=O)OC1=C(C)OC(C)C1=O	0.150007	0	0	0	0	0	0	0	0	0	0	0	0	0	0	0	0	0	0	0	0	0	0	1	0	0	0	0	0	0	0	0	0	0	1	0	0	0	0	0	0	0	0
				59020-90-5	Furanmethanethiol formate	O=CSCc1occc1	-0.844622	0	0	0	0	0	0	0	0	0	0	0	0	0	0	0	0	0	0	0	0	0	0	0	0	0	0	0	0	0	0	0	0	0	0	0	0	0	0	0	0	0	0
				180031-78-1	Furanmethylthiopentanone	C[CH](CC(=O)C)SCc1occc1	-0.903269	0	0	0	0	0	0	0	0	0	0	0	0	0	0	0	0	0	0	0	0	1	0	0	0	1	0	0	0	0	1	0	0	0	0	0	0	0	0	0	0	0	0
				13529-27-6	Furfural diethyl acetal	CCOC(OCC)c1occc1	-0.245332	1	0	0	0	0	0	0	0	0	0	0	0	0	0	0	0	0	0	0	0	0	0	0	0	0	0	0	0	0	0	0	0	0	0	0	0	0	0	0	0	0	0
				4359-54-0	Furfural propylene glycol acetal	CC1COC(O1)c2occc2	-0.426526	1	0	0	0	0	0	0	0	0	1	0	0	0	0	0	0	0	0	0	0	0	0	0	0	0	0	0	0	0	0	0	0	0	0	0	0	0	0	0	0	0	0
				98-01-1	Furfural	O=Cc1occc1		0	0	1	0	0	0	0	0	0	0	1	0	0	0	0	0	0	0	0	0	0	0	1	0	0	0	0	0	0	0	0	0	0	0	0	0	0	0	0	0	0	0
				623-17-6	Furfuryl acetate	CC(=O)OCc1occc1	-0.719269	1	1	0	0	0	0	0	0	0	0	0	0	0	0	1	0	0	0	0	0	0	0	0	0	0	0	0	0	0	0	0	0	0	0	0	0	0	0	0	0	0	0
				623-21-2	Furfuryl butyrate	CCCC(=O)OCc1occc1	-0.966563	1	0	0	1	0	0	0	0	0	0	0	0	0	0	0	0	0	0	0	0	0	0	0	0	0	0	0	0	0	0	0	0	0	0	0	0	0	0	0	0	0	0
				39252-05-6	Furfuryl decanoate	CCCCCCCCCC(=O)OCc1occc1	-1.09225	0	0	0	0	0	0	1	0	0	0	0	0	0	0	0	0	0	0	0	0	0	0	0	0	0	0	0	0	0	0	0	0	0	0	0	0	0	0	0	0	0	0
				39481-28-2	Furfuryl heptanoate	CCCCCCC(=O)OCc1occc1	-1.01188	0	0	0	1	0	0	0	0	0	0	0	0	0	0	0	0	0	0	0	0	0	0	0	0	0	0	0	0	0	0	0	0	1	0	0	0	0	0	0	0	0	0
				39252-02-3	Furfuryl hexanoate	CCCCCC(=O)OCc1occc1	-1.17374	0	0	0	1	1	0	1	0	0	0	0	0	0	0	0	0	0	0	0	0	0	0	0	0	0	0	0	0	0	0	0	0	1	0	0	0	0	0	0	0	0	0
				1883-78-9	Furfuryl isopropyl sulfide	CC(C)SCc1occc1	-1.66137	0	0	0	0	0	0	0	0	0	0	0	0	0	0	0	0	0	0	0	0	1	0	0	0	0	0	0	0	1	0	0	0	0	0	0	0	0	0	0	0	0	0
				98-02-2	Furfuryl mercaptan	SCc1occc1	-1.11949	0	0	0	0	0	0	0	0	0	0	0	0	0	0	0	0	0	0	0	0	0	0	1	0	0	0	0	0	0	1	0	0	0	0	0	0	0	0	0	0	0	0
				1438-91-1	Furfuryl methyl sulfide	CSCc1occc1	-0.686236	0	0	0	0	0	0	0	0	0	0	0	0	0	0	0	0	0	0	0	0	0	0	0	0	0	0	0	0	0	0	0	0	0	0	0	0	0	0	0	0	0	0
				159113-17-4	Furfuryl methylpropanone disulfide	C[CH](SSCc1occc1)C(=O)C	-0.337082	0	0	0	0	0	0	0	1	0	0	0	0	0	0	0	0	0	0	0	0	1	0	0	0	1	0	0	0	0	0	0	0	0	0	0	0	0	0	0	0	0	0
				39252-03-4	Furfuryl octanoate	CCCCCCCC(=O)OCc1occc1	-1.16772	1	0	1	0	0	0	1	0	0	0	0	0	0	0	0	0	0	0	0	0	0	0	0	0	0	0	1	0	0	0	0	0	0	0	0	1	0	0	0	0	0	0
				36701-01-6	alpha-Furfuryl pentanoate	CCCCC(=O)OCc1occc1	-0.811431	1	0	0	0	0	0	0	0	0	0	0	1	0	0	0	0	0	0	0	0	0	0	1	0	0	1	0	0	0	0	0	0	0	0	0	0	0	0	0	0	0	0
				623-19-8	Furfuryl propionate	CCC(=O)OCc1occc1	-0.594684	1	0	0	1	0	0	0	0	0	0	0	0	0	0	0	0	0	0	0	0	0	0	0	0	0	0	0	0	0	0	0	0	0	0	1	0	0	0	0	0	0	0
				252736-36-0	Furfuryl propyl disulfide	CCCSSCc1occc1	-0.998029	0	0	0	0	0	0	0	0	0	0	0	0	0	0	0	0	0	0	0	0	1	0	0	0	1	0	0	0	0	0	0	0	0	0	0	0	0	0	1	0	0	0
				13678-68-7	Furfuryl thioacetate	CC(=O)SCc1occc1	-0.941963	0	0	0	0	0	0	0	0	0	0	0	0	0	0	0	0	0	0	0	0	0	0	0	0	1	0	0	0	0	1	0	0	0	0	0	0	0	0	1	0	0	0
				59020-85-8	Furfuryl thiopropionate	CCC(=O)SCc1occc1	-1.13059	0	0	0	0	0	0	0	0	0	0	0	0	0	0	0	0	0	0	0	0	0	0	0	0	0	0	0	0	0	0	0	0	0	0	0	0	0	0	1	0	0	0
				770-27-4	Furfurylidenebutyraldehyde	CC\C(=C/c1occc1)\C=O	-0.682303	0	0	0	0	0	0	0	0	0	0	1	0	1	0	0	0	0	0	0	0	0	0	1	0	0	0	0	0	0	0	0	0	0	0	0	0	0	0	0	0	0	0
				13678-51-8	Furfurylmethylfuran	Cc1oc(Cc2occc2)cc1	-1.42304	0	0	0	0	0	0	0	0	0	0	0	0	0	0	0	0	0	0	0	0	0	0	0	0	1	0	0	0	0	1	0	0	0	0	0	0	0	0	0	0	0	0
				109537-55-5	3-(Furfuryldithio)-2-methylfuran	Cc1occc1SSCc2occc2	-1.98312	0	0	0	0	0	0	0	0	0	0	0	0	0	0	0	0	0	0	0	0	1	0	0	0	0	0	0	0	0	0	0	0	0	0	0	0	0	0	1	0	0	0
				1438-94-4	Furfurylpyrrole	C(c1occc1)n2cccc2	-1.37099	0	0	0	0	0	0	0	0	0	0	0	0	0	0	0	0	0	0	0	1	0	0	0	0	0	0	0	1	0	0	0	0	0	0	0	0	0	0	0	0	0	1
					Furfurylthiomethylpentanone	CC(=O)CC(C)(C)SCc1occc1	-0.739403	0	0	0	0	0	0	0	0	0	0	0	0	0	0	0	0	0	0	0	0	0	0	0	0	0	0	0	0	0	0	0	0	0	0	0	0	0	0	0	0	0	0
				58066-86-7	Furfurylthiopropanone	CC(=O)CSCc1occc1	-0.677431	0	0	0	0	0	0	0	0	0	0	0	0	0	0	0	0	0	0	0	0	0	0	0	0	0	0	0	0	0	0	0	0	0	0	0	0	0	0	0	0	0	0
				623-30-3	Furylacrolein	O=C\C=C\c1occc1		1	0	0	0	0	1	0	0	0	0	1	0	1	0	0	0	0	0	0	0	0	0	0	0	0	0	0	0	0	0	0	0	0	0	0	0	0	0	0	0	0	0
				699-17-2	Furylbutanone	CC(=O)CCc1occc1	-0.725483	0	0	0	0	0	0	0	0	0	0	1	0	0	0	0	0	0	0	0	0	0	0	1	0	0	0	0	0	0	0	0	0	0	0	0	0	0	0	0	0	0	0
				623-15-4	Furylbutenone	CC(=O)\C=C\c1occc1	-0.730052	0	0	1	0	0	0	0	0	1	0	1	0	0	0	0	0	0	0	0	0	0	0	0	0	0	0	0	0	0	0	0	0	0	0	0	0	0	0	0	0	0	0
				1192-62-7	Furylmethylketone	CC(=O)c1occc1	-0.450384	0	0	1	0	0	0	0	0	0	0	0	0	1	0	0	0	0	0	1	0	0	0	1	0	0	0	0	0	0	0	0	0	0	0	0	0	0	0	0	0	0	0
				6975-60-6	Furylpropanone	CC(=O)Cc1occc1	-0.573381	1	0	1	0	0	0	0	0	0	0	1	0	0	0	0	0	0	0	0	0	0	0	1	0	0	0	0	0	0	0	0	0	0	0	0	0	0	0	0	0	0	0
				19700-21-1*	Geosmin	C[C@@H]1CCC[C@]2(C)CCCC[C@@]12O	-0.937393	0	0	0	1	0	0	0	0	0	0	0	0	0	0	0	0	0	0	0	1	0	0	0	0	0	0	0	0	0	0	1	0	1	0	0	0	0	0	0	0	0	0
				141-27-5	Geranial	CC(=CCC\C(=C\C=O)\C)C	-0.538898	1	0	0	0	0	0	0	0	0	1	0	0	0	0	0	1	0	0	0	0	0	0	0	0	0	0	0	0	0	0	0	0	0	0	0	0	0	0	0	0	0	0
				459-80-3	Geranic acid	CC(=CCC\C(=C\C(=O)O)\C)C	-0.24124	1	0	0	1	0	1	0	0	1	1	0	0	0	0	0	1	0	0	0	0	0	0	0	0	0	0	0	0	0	0	0	0	0	0	0	0	0	0	0	0	0	0
				106-24-1	Geraniol	CC(=CCC\C(=C\CO)\C)C	-0.373385	0	1	1	0	0	0	0	0	0	0	0	0	0	0	0	0	0	0	0	0	0	1	0	0	0	0	0	0	0	0	0	0	0	0	0	0	0	0	0	0	0	0
				65405-73-4	Geranoxyacetaldehyde	CC(=CCC\C(=C\COCC=O)\C)C	-0.177911	0	1	0	0	0	0	0	0	0	1	0	0	0	0	0	0	0	0	0	0	0	1	0	0	0	0	0	0	0	0	0	0	0	0	0	0	0	0	0	0	0	0
				105-87-3	Geranyl acetate	CC(=CCC\C(=C\COC(=O)C)\C)C	-0.188362	1	1	1	0	0	0	0	0	0	0	0	0	0	0	0	0	0	0	0	0	0	1	0	0	0	0	0	0	0	0	0	0	0	0	0	0	0	0	0	0	0	0
				10032-00-5	Geranyl acetoacetate	CC(=CCC\C(=C\COC(=O)CC(=O)C)\C)C	0.242464	1	0	1	0	0	0	0	0	0	0	0	1	0	0	0	0	0	0	0	0	0	0	0	0	0	0	0	0	0	0	0	0	0	0	0	0	0	0	0	0	0	0
				67874-69-5	Geranyl anthranilate	CC(=CCC\C(=C\COC(=O)c1ccccc1N)\C)C	0.914143	1	1	0	0	0	0	0	0	0	0	0	0	0	0	0	0	0	0	0	0	0	0	0	0	0	0	0	0	0	0	0	0	0	0	0	0	0	0	0	0	0	0
				94-48-4	Geranyl benzoate	CC(=CCC\C(=C\COC(=O)c1ccccc1)\C)C	-1.2273	0	1	0	0	0	0	0	0	0	0	0	0	0	0	0	0	0	0	0	0	0	1	0	0	0	0	0	0	0	0	0	0	0	0	0	0	0	0	0	0	0	0
				56172-46-4	Geranyl butenoate	C\C=C\C(=O)OC\C=C(/C)\CCC=C(C)C	0.318247	0	1	1	0	0	1	0	0	0	0	0	0	0	0	0	0	0	0	0	0	0	1	0	0	0	0	0	0	0	0	0	0	0	0	0	0	0	0	0	0	0	0
				106-29-6	Geranyl butyrate	CCCC(=O)OC\C=C(/C)\CCC=C(C)C	-0.159359	1	0	1	0	0	0	0	0	0	0	0	0	0	0	0	0	0	0	0	0	0	1	0	0	0	0	0	0	0	0	0	0	0	0	0	0	0	0	0	0	0	0
				73019-14-4	Geranyl ethylbutyrate	CCC(CC)C(=O)OC\C=C(/C)\CCC=C(C)C	-1.85421	1	0	0	0	0	0	0	0	0	0	0	1	0	0	0	0	0	0	0	0	0	0	0	0	0	0	0	0	0	0	0	0	0	0	0	0	0	0	0	0	0	0
				105-86-2	Geranyl formate	CC(=CCC\C(=C\COC=O)\C)C	-0.0182031	1	0	0	1	0	0	0	0	0	1	0	0	0	0	0	0	0	0	0	0	0	1	0	0	0	0	0	0	0	0	0	0	0	0	0	0	0	0	0	0	0	0
				10032-02-7	Geranyl hexanoate	CCCCCC(=O)OC\C=C(/C)\CCC=C(C)C	-1.64416	1	0	0	0	0	0	0	0	0	0	0	0	0	0	0	0	1	0	0	0	0	1	0	0	0	1	0	0	0	0	0	0	0	0	0	0	0	0	0	0	0	0
				2345-26-8	Geranyl isobutyrate	CC(C)C(=O)OC\C=C(/C)\CCC=C(C)C	-0.214905	0	0	1	0	0	0	0	0	0	0	0	0	0	0	0	0	0	0	0	0	0	1	0	0	0	0	0	0	0	0	0	0	0	0	0	0	0	0	0	0	0	0
				109-20-6	Geranyl isovalerate	CC(C)CC(=O)OC\C=C(/C)\CCC=C(C)C	0.145634	1	0	0	0	0	0	0	0	0	0	0	1	0	0	0	0	1	0	0	0	0	1	0	0	0	0	0	0	0	0	0	0	0	0	0	0	0	0	0	0	0	0
				1113-21-9	Geranyl linalool	CC(=CCC\C(=C\CC\C(=C\CC[C](C)(O)C=C)\C)\C)C	-1.45742	0	1	1	0	0	0	0	0	0	0	0	0	0	0	0	0	0	0	1	0	0	1	0	0	0	0	0	0	0	0	0	0	0	0	0	0	0	0	0	0	0	0
				68705-63-5	Geranyl methylbutyrate	CC[CH](C)C(=O)OC\C=C(/C)\CCC=C(C)C	-0.408346	0	0	1	0	0	0	0	0	0	0	0	1	0	0	0	0	0	0	0	0	0	1	0	0	0	0	0	0	0	0	0	0	0	0	0	0	0	0	0	0	0	0
				5146-66-7	Geranyl nitrile	CC(=CCC\C(=C\C#N)\C)C	-0.373849	1	0	1	1	0	0	0	0	0	0	0	0	0	0	0	0	0	0	0	0	0	0	0	0	0	0	0	0	0	0	0	0	0	0	0	0	0	0	0	0	0	0
				51532-26-4	Geranyl octanoate	CCCCCCCC(=O)OC\C=C(/C)\CCC=C(C)C	-1.83991	1	0	0	0	0	1	0	0	0	0	0	0	0	0	0	0	0	0	0	0	0	1	0	0	0	0	0	0	0	0	0	0	0	0	0	0	0	0	0	0	0	0
				102-22-7	Geranyl phenylacetate	CC(=CCC\C(=C\COC(=O)Cc1ccccc1)\C)C	-1.0081	0	1	1	0	0	0	0	0	0	0	0	0	0	0	0	0	0	0	0	0	0	1	0	0	0	0	0	0	0	0	0	0	0	0	0	0	1	0	0	0	0	0
				105-90-8	Geranyl propionate	CCC(=O)OC\C=C(/C)\CCC=C(C)C	0.112091	1	0	1	0	0	0	0	0	0	0	0	0	0	0	0	0	0	0	0	0	0	1	0	0	0	0	0	0	0	0	0	0	0	0	0	0	0	0	0	0	0	0
				7785-33-3	Geranyl tiglate	C\C=C(/C)\C(=O)OC\C=C(/C)\CCC=C(C)C	0.00575781	1	0	0	0	0	0	0	0	0	0	0	0	0	0	0	0	0	0	0	0	0	0	0	0	0	0	0	0	0	0	0	0	0	0	0	0	0	0	0	0	0	0
				10402-47-8	Geranyl valerate	CCCCC(=O)OC\C=C(/C)\CCC=C(C)C	-0.560645	1	0	0	0	0	0	0	0	0	0	0	0	0	0	0	0	0	0	0	0	0	1	0	0	0	1	0	0	0	0	0	0	0	0	0	0	0	0	0	0	0	0
				3796-70-1	Geranylacetone trans	CC(=CCC\C(=C\CCC(=O)C)\C)C	-0.483899	1	1	0	1	0	0	0	0	0	1	0	0	0	0	0	0	0	0	0	0	0	1	0	0	0	0	0	0	0	0	0	0	0	0	0	0	0	0	0	0	0	0
				23986-74-5	Germacrene D	CC(C)[C@@H]1CC\C(=C\CCC(=C)\C=C\1)\C	-0.880694	0	0	0	0	0	0	0	0	1	0	0	0	0	0	0	0	0	0	0	0	0	0	0	1	0	0	0	0	0	0	1	0	0	0	0	0	0	0	0	0	0	0
				791807-20-0	Gluconyl ethanolamine phosphate	OC[C@@H](O)[C@@H](O)[C@H](O)[C@@H](O)C(=O)NCCOP(=O)(O)O		0	0	0	0	0	0	0	0	0	0	0	0	0	0	0	0	0	0	0	0	0	0	0	0	1	0	0	0	0	0	0	0	0	0	0	0	0	0	0	0	0	0
				686298-93-1	Gluconyl ethanolamine	OCCNC(=O)[C@H](O)[C@@H](O)[C@H](O)[C@H](O)CO		0	0	0	0	0	0	0	0	0	0	0	0	0	0	0	0	0	0	0	0	0	0	0	0	1	0	0	0	0	0	0	0	0	0	0	0	0	0	0	0	0	0
				111-30-8	Glutaraldehyde	O=CCCCC=O	-1.42626	0	0	0	0	0	0	0	0	0	0	0	0	0	0	0	0	0	0	0	0	0	0	0	0	0	0	0	0	0	0	0	0	0	0	0	0	0	0	0	0	0	0
				25496-72-4	Glyceryl monooleate	CCCCCCCC\C=C/CCCCCCCC(=O)OC[C@H](O)CO	0.580461	0	0	1	0	0	0	0	0	0	0	0	0	0	1	0	0	0	0	0	0	0	0	0	0	0	0	0	0	0	0	0	0	0	0	0	0	0	0	0	0	0	0
				139-45-7	Glyceryl tripropanoate	CCC(=O)OCC(COC(=O)CC)OC(=O)CC	0.947602	1	0	0	0	0	0	0	0	0	0	0	0	0	0	0	0	0	0	0	0	0	0	0	0	0	0	0	0	0	0	0	0	0	0	0	0	0	0	0	0	0	0
				53956-04-0	Glycyrrhizin	[NH4+].CC1(C)CC[C@]2(C)CC[C@]3(C)C(=CC(=O)[C@H]4[C@]5(C)CC[C@@H](O)C(C)(C)[C@@H]5CC[C@@]34C(=O)O[C@H]6O[C@@H]([C@@H](O)[C@H](O)[C@H]6O[C@@H]7O[C@@H]([C@H](O)[C@H](O)[C@H]7O)C(=O)O)C(=O)[O-])[C@H]2C1		0	0	1	0	0	0	0	0	0	0	0	0	0	0	0	0	0	0	0	0	0	0	1	0	0	0	0	0	0	0	0	0	0	0	0	0	0	0	0	0	0	0
				90-05-1	Guaiacol	COc1ccccc1O	-0.485059	0	0	1	0	0	0	0	0	0	0	0	0	0	0	0	0	0	0	0	0	0	0	0	0	0	0	0	0	0	0	0	0	0	0	0	0	0	1	0	0	0	0
				613-70-7	Guaiacyl acetate	COc1ccccc1OC(=O)C	-0.526573	0	0	1	0	0	0	0	0	0	0	0	0	0	0	0	0	0	0	0	0	0	0	0	0	0	0	0	0	0	0	0	0	0	0	0	0	0	0	0	0	0	0
				4112-89-4	Guaiacyl phenylacetate	COc1ccccc1OC(=O)Cc2ccccc2	-1.93772	0	0	0	0	0	0	0	0	1	0	0	0	0	0	0	0	0	0	0	0	0	0	0	0	0	0	0	0	0	0	0	0	0	0	0	0	1	0	0	0	0	0
				3691-12-1	alpha-Guaiene	C[C@H]1CC[C@H](CC2=C1CC[C@@H]2C)C(=C)C	-0.880694	0	0	1	0	0	0	0	0	1	0	0	0	0	0	0	0	0	0	1	0	0	0	0	0	0	0	0	0	0	0	0	0	0	0	0	0	0	0	0	0	0	0
				88-84-6	beta-Guaiene	C[C@H]1CCC(=C(C)C)CC2=C1CC[C@@H]2C	-1.06163	0	0	1	0	0	0	0	0	1	0	0	0	0	0	0	0	0	0	1	0	0	0	0	0	0	0	0	0	0	0	0	0	0	0	0	0	0	0	0	0	0	0
				134-28-1	Guaiol acetate	C[C@H]1CC[C@@H](CC2=C1CC[C@@H]2C)C(C)(C)OC(=O)C	-0.277135	0	1	1	0	0	0	0	0	1	0	0	0	0	0	0	0	0	0	0	1	0	1	0	0	0	0	0	0	0	0	0	0	0	0	0	0	0	0	0	0	0	0
				1205-17-0	Helional	CC(Cc1ccc2OCOc2c1)C=O	0.403279	0	1	0	1	0	0	0	0	0	0	0	0	0	0	0	0	0	0	0	0	0	0	0	0	0	0	0	0	0	0	0	0	0	0	0	0	0	0	0	0	1	0
				61683-99-6	Heliotropin propylene glycol acetal	CC1COC(O1)c2ccc3OCOc3c2	0.738246	0	1	1	0	0	0	0	0	0	0	0	0	0	0	0	0	0	0	0	0	0	0	0	0	0	0	0	0	0	0	0	0	0	0	0	0	0	0	0	0	0	0
				6412-69-7	Heliotropine butane-2,3-diol acetal	CC1OC(OC1C)c2ccc3OCOc3c2	0.387982	0	1	0	0	0	0	0	0	0	0	0	0	0	0	0	0	0	0	0	0	0	0	0	0	0	0	0	0	0	0	0	0	0	0	0	0	0	0	0	0	0	0
				629-78-7	Heptadecane	CCCCCCCCCCCCCCCCC		0	0	0	0	0	0	1	0	0	0	0	0	0	0	0	0	0	0	0	0	0	0	0	0	0	0	0	0	0	0	0	0	0	0	0	0	0	0	0	0	0	0
				2922-51-2	Heptadecanone	CCCCCCCCCCCCCCCC(=O)C	-2.34549	0	0	0	0	1	0	0	0	0	0	0	0	0	0	0	0	0	0	0	0	0	0	0	0	0	0	0	0	0	0	0	0	0	0	0	0	0	0	0	0	0	0
					Heptadecatetraenal	CCCCC\C=C\C\C=C\C\C=C\C\C=C\C=O	-0.137176	0	0	0	0	1	0	0	0	0	0	0	0	0	1	0	0	0	0	0	0	0	0	0	0	0	0	0	0	0	0	0	0	0	0	0	0	0	0	0	0	0	0
				5910-85-0	2,4-Heptadienal	CCC=CC=CC=O	-0.494364	0	0	0	0	0	0	0	0	0	0	1	0	0	0	0	0	0	0	0	0	0	0	0	0	0	0	0	1	0	0	0	0	0	0	0	0	0	0	0	0	0	0
				4313-03-5	trans,trans-2,4-Heptadienal	CC\C=C\C=C\C=O	-0.494364	0	0	0	1	1	0	0	0	0	0	0	0	0	1	0	1	0	0	0	0	0	0	0	0	0	0	0	0	0	0	0	0	0	0	0	0	0	0	0	0	0	0
				33467-79-7	trans-2-trans-4-Heptadien-1-ol	CC\C=C\C=C\CO	-0.422865	0	0	0	0	1	0	0	0	0	0	0	0	1	0	0	0	0	0	0	0	0	0	0	0	0	0	1	0	0	0	0	0	0	0	0	0	0	0	0	0	0	0
				3301-90-4	delta-Heptalactone	CC[CH]1CCCC(=O)O1	-0.504934	0	0	0	0	0	0	0	0	0	0	0	0	0	0	0	0	0	0	0	0	0	0	0	0	0	0	0	0	0	0	0	0	0	0	0	0	0	0	0	0	0	0
				105-21-5	gamma-Heptalactone	CCC[CH]1CCC(=O)O1	-0.580754	0	0	0	0	0	0	0	0	0	0	0	0	0	0	0	0	0	0	0	0	0	0	0	0	0	0	0	0	0	0	0	0	0	0	0	0	0	0	0	0	0	0
					Heptanal dibutyl acetal	CCCCCCC(OCCCC)OCCCC	-1.56211	0	0	0	1	0	0	0	0	0	0	0	0	0	1	0	0	0	0	0	0	0	0	0	0	0	0	0	0	0	0	1	0	0	0	0	0	0	0	0	1	0	0
				688-82-4	Heptanal diethyl acetal	CCCCCCC(OCC)OCC	-0.505796	0	0	0	1	0	1	1	0	0	1	0	0	0	0	0	1	0	1	0	0	0	0	0	0	0	0	0	0	0	0	0	0	0	0	0	0	0	0	0	0	0	0
				10032-05-0	Heptanal dimethyl acetal	CCCCCCC(OC)OC	-1.00598	0	0	0	1	0	0	1	0	0	0	0	0	0	0	0	0	0	0	0	0	0	0	0	0	0	0	0	0	0	0	0	0	0	0	0	0	0	0	0	0	0	0
				1708-36-7	2-Hexyl-5-hydroxy-1,3-dioxane	CCCCCCC1OCC(O)CO1	-0.253832	0	0	0	0	0	1	0	0	0	0	0	0	0	0	0	0	0	0	0	1	0	0	0	0	0	0	0	0	0	0	0	0	1	0	0	0	0	0	0	0	0	0
				4351-10-4	Heptanal propylene glycol acetal	CCCCCCC1OCC(C)O1	-0.846591	1	0	0	1	0	0	0	0	0	1	0	0	0	0	0	0	0	0	0	0	0	0	0	0	0	0	0	0	0	0	1	0	0	0	0	0	0	0	0	0	0	0
				111-71-7	Heptanal	CCCCCCC=O	-0.905972	0	0	1	1	1	0	0	0	0	0	0	0	1	0	0	1	0	0	0	0	0	0	0	0	0	0	0	0	0	0	0	0	0	0	0	0	0	0	0	1	0	0
				96-04-8	Heptanedione	CCCCC(=O)C(=O)C	-0.950001	0	0	1	0	1	0	0	0	0	0	0	0	0	0	0	0	0	0	0	0	0	0	0	0	0	0	1	0	0	0	0	0	0	1	0	0	0	0	0	0	0	0
				628-00-2	2-Heptanethiol	CCCCCC(C)S	-2.52292	0	0	0	0	1	0	0	0	0	0	0	0	0	0	0	0	0	0	0	0	0	0	0	0	0	0	0	0	1	0	0	0	0	0	0	0	0	0	1	0	0	0
				1639-09-4	Heptane-1-thiol	CCCCCCCS	-2.51687	0	0	0	0	1	0	0	1	0	0	0	0	0	0	0	0	0	0	0	0	1	0	0	0	0	0	0	0	1	0	0	0	0	0	0	0	0	0	1	0	0	1
				111-14-8	Heptanoic acid	CCCCCCC(=O)O	-1.01547	0	0	0	0	1	0	0	0	0	0	0	0	0	0	0	0	0	0	0	0	0	0	0	0	0	0	0	0	0	0	0	0	0	0	0	0	0	0	0	0	0	0
				543-49-7	2-Heptanol	CCCCC[CH](C)O	-0.202658	0	0	0	1	0	1	0	0	0	0	0	0	0	0	0	0	0	0	0	0	0	0	0	0	0	0	0	0	0	0	0	0	0	0	0	0	0	0	0	0	0	0
				589-82-2	3-Heptanol	CCCC[CH](O)CC	-0.202658	0	0	1	0	0	1	0	0	0	0	0	0	0	0	0	0	0	0	0	0	0	0	0	0	0	0	0	1	0	0	0	1	0	0	0	0	0	0	0	0	0	0
				589-55-9	4-Heptanol	CCCC(O)CCC	-0.202658	1	0	0	1	0	0	0	0	0	0	0	0	0	0	0	0	0	0	0	0	0	0	0	0	0	0	0	1	0	0	0	0	0	0	0	0	0	0	0	0	0	0
					Heptanone propylene glycol acetal	CCCCCC1(C)OCC(C)O1	-2.14636	1	0	0	0	0	0	0	0	0	0	0	0	0	0	0	0	0	0	0	0	0	0	0	0	0	0	0	0	0	0	0	0	0	0	0	0	0	0	0	0	0	0
				110-43-0	2-Heptanone	CCCCCC(=O)C	-0.874594	1	0	0	0	0	0	0	0	0	0	0	0	0	0	0	0	0	0	0	0	0	0	0	0	0	0	1	0	0	0	0	0	0	0	0	0	0	0	0	0	0	0
				106-35-4	3-Heptanone	CCCCC(=O)CC	-1.02963	1	0	0	1	1	0	0	0	0	0	0	0	0	0	0	0	0	0	0	0	0	0	0	0	0	0	0	0	0	0	0	0	0	0	0	0	0	0	0	0	0	0
				123-19-3	4-Heptanone	CCCC(=O)CCC	-0.885144	1	0	0	1	0	0	0	0	0	0	0	0	0	0	0	0	0	0	0	0	0	0	0	0	0	0	0	1	0	0	0	0	0	0	0	0	0	0	0	0	0	0
				18492-65-4	Heptenal diethyl acetal	CCOC(CC\C=C/CC)OCC	-0.231171	0	0	0	1	0	0	0	0	0	0	0	0	0	0	0	0	1	0	0	0	0	0	0	0	0	0	0	0	0	0	0	0	0	0	0	0	0	0	0	0	0	0
				2463-63-0	2-Heptenal	CCCCC=CC=O	-0.827199	0	0	0	1	1	0	0	0	0	0	0	0	0	0	0	0	0	0	0	0	0	0	0	0	0	0	0	1	0	0	0	0	0	0	0	0	0	0	0	0	0	0
				6728-31-0	cis-4-Heptenal	CC\C=C/CCC=O	-0.968723	0	0	0	1	0	0	0	0	0	0	0	0	0	0	0	0	0	0	0	0	0	0	0	0	0	0	0	0	0	0	0	0	0	0	0	1	0	0	0	0	0	0
				18829-55-5	trans-2-Heptenal	CCCC\C=C\C=O	-0.827199	1	0	1	1	1	0	0	0	0	1	0	0	0	0	0	0	0	0	0	0	0	0	0	0	0	0	0	0	0	0	0	0	0	0	0	0	0	0	0	0	0	0
				929-22-6	trans-4-Heptenal	CC\C=C\CCC=O	-0.968723	0	0	0	1	1	0	0	0	0	0	0	0	0	0	0	0	0	0	0	0	0	0	0	0	0	0	0	0	0	0	0	0	0	0	0	1	0	0	0	0	1	0
				41653-95-6	cis-4-Heptenoic acid	CC\C=C/CCC(=O)O	-1.0276	1	0	0	1	1	0	0	0	0	0	0	0	0	0	0	0	0	0	0	0	0	0	0	0	0	0	0	0	0	0	0	0	0	0	0	0	0	0	0	0	0	0
				10352-88-2	trans-2-Heptenoic acid	CCCC\C=C\C(=O)O	-1.20361	1	0	0	1	0	0	0	0	0	0	0	0	0	0	0	0	0	0	0	0	0	0	1	0	0	0	0	0	0	0	0	0	0	0	0	0	0	0	0	0	0	0
				28163-84-0	trans-3-Heptenoic acid	CCC\C=C\CC(=O)O	-1.06807	1	0	0	1	0	0	1	0	0	0	0	0	0	0	0	0	0	0	0	0	0	0	0	0	0	0	0	0	0	0	0	0	0	0	0	0	0	0	0	0	0	0
				6191-71-5	cis-4-Hepten-1-ol	CC\C=C/CCCO	-0.230965	1	0	0	1	0	0	0	0	0	0	0	0	0	0	0	0	0	0	0	0	0	0	0	0	0	0	0	0	0	0	0	0	0	0	0	1	0	0	0	0	0	0
				66642-85-1	(Z)-4-Hepten-2-ol	CC\C=C/CC(C)O	-0.615346	1	0	0	0	1	0	0	0	0	0	0	0	0	0	0	0	1	0	0	0	0	0	0	0	0	0	0	0	0	0	0	0	0	0	0	0	0	0	0	0	0	0
				4938-52-7	1-Hepten-3-ol	CCCC[CH](O)C=C	-0.292871	0	0	1	0	0	0	0	0	0	0	0	0	0	0	0	0	0	0	0	1	0	0	0	0	0	0	1	0	0	0	0	0	0	1	0	0	0	0	0	0	0	0
				1708-81-2	cis-3-Heptenol	CCC\C=C/CCO	-0.130358	0	1	0	1	0	0	0	0	0	0	0	0	0	0	0	0	0	0	0	0	0	0	0	0	0	0	0	0	0	0	1	0	0	0	0	0	0	0	0	0	1	0
				33467-76-4	trans-2-Heptenol	CCCC\C=C\CO	-0.582707	0	0	0	1	1	0	0	0	0	0	0	0	0	0	0	0	0	0	0	0	0	0	0	0	0	0	0	1	0	0	0	0	0	0	0	0	0	0	0	0	0	0
				4643-25-8	2-Hepten-4-one	CCCC(=O)\C=C\C	-0.783696	0	0	0	0	0	1	0	0	0	0	0	0	0	0	0	1	0	0	0	1	0	0	0	0	0	0	0	1	0	0	0	0	0	0	0	0	0	0	0	0	0	0
				1119-44-4	3-Hepten-2-one	CCC\C=C\C(=O)C	-1.01815	1	0	1	1	0	0	0	0	0	0	0	0	0	0	0	0	0	0	0	0	0	0	0	0	0	0	1	0	0	0	0	0	0	0	0	0	0	0	0	0	0	0
				16939-73-4	trans-2-Heptenyl acetate	O=C(C)OC/C=C/CCCC	-0.972465	0	0	1	0	0	0	1	0	0	0	0	0	0	0	0	0	1	0	0	0	0	0	0	0	0	1	0	0	0	0	0	0	0	0	0	0	0	0	0	0	0	0
				1576-77-8	trans-3-Heptenyl acetate	CCC\C=C\CCOC(=O)C	-1.03663	0	0	1	0	0	0	0	0	0	0	0	0	0	0	0	0	1	0	0	0	0	0	0	0	0	0	0	0	0	0	0	0	0	0	0	0	0	0	0	0	0	0
				94088-12-7	Heptenyl butyrate	CCCC(=O)OC(C)CC=CCC	-1.52555	1	0	0	1	0	0	0	0	0	1	0	0	0	0	0	0	0	0	0	0	0	0	0	0	0	0	0	0	0	0	0	0	0	0	0	0	0	0	0	0	0	0
				253596-70-2	Heptenyl isovalerate	CCCCC=CCOC(=O)CC(C)C	-2.13744	1	0	0	1	0	0	0	0	0	0	0	1	0	0	0	0	1	0	0	0	0	0	0	0	0	0	0	0	0	0	0	0	0	0	0	0	0	0	0	0	0	0
				67801-45-0	Heptenyl methylpropanoate	CCC\C=C\CCOC(=O)C(C)C	-1.43514	1	0	0	1	0	0	0	0	0	0	0	1	0	0	0	0	0	0	0	0	0	0	0	0	0	0	0	0	0	0	0	0	0	0	0	0	0	0	0	0	0	0
				112-06-1	Heptyl ethanoate	CCCCCCCOC(=O)C	0.279913	1	1	0	0	1	0	0	0	0	0	0	0	0	0	0	0	0	0	0	0	0	0	0	0	0	0	0	0	0	0	0	0	0	0	0	0	0	0	0	0	0	0
				5921-83-5	3-Heptyl acetate	CCCC[CH](CC)OC(=O)C	-1.13559	1	1	0	1	0	1	0	0	0	0	0	0	0	0	0	0	0	0	0	0	0	1	0	0	0	0	0	0	0	0	0	0	0	0	0	0	0	0	0	0	0	0
				5921-82-4	sec-Heptyl acetate	CCCCC[CH](C)OC(=O)C	-1.13559	1	0	0	1	0	0	0	0	0	0	0	0	0	0	0	0	0	0	0	0	0	0	0	0	0	0	0	0	0	0	0	0	0	0	1	0	0	0	0	0	1	0
				111-70-6	Heptyl alcohol	CCCCCCCO	-0.176978	0	0	0	1	1	0	0	0	0	1	0	0	0	0	0	0	0	0	0	0	0	0	0	0	0	0	0	0	0	0	0	0	0	0	0	0	0	0	0	0	0	0
				39026-94-3	2-Heptyl butyrate	CCCCC[CH](C)OC(=O)CCC	-2.51123	1	1	0	1	0	0	1	0	0	0	0	0	0	0	0	0	1	0	0	0	0	0	0	0	0	0	0	0	0	0	0	0	0	0	0	0	0	0	0	0	0	0
				5870-93-9	Heptyl butanoate	CCCCCCCOC(=O)CCC	-2.52745	1	0	1	0	0	0	0	0	0	1	0	0	0	0	0	0	0	0	0	0	0	0	0	0	0	0	0	0	0	0	0	0	0	0	0	0	0	0	0	0	0	0
					Heptyl butyryllactate	CCCCCCCOC(=O)C(C)OC(=O)CCC	-0.326838	1	0	0	0	0	0	1	0	0	0	0	0	0	0	0	0	0	0	0	0	0	0	0	0	0	0	0	0	0	0	0	0	0	1	0	0	0	0	0	0	0	0
				10032-08-3	Heptyl cinnamate	CCCCCCCOC(=O)\C=C\c1ccccc1	-1.36245	0	1	0	1	0	0	0	0	0	0	0	0	0	0	0	0	0	0	0	1	0	0	0	0	0	0	0	0	0	0	0	0	0	0	0	0	0	0	0	0	0	0
				60160-17-0	Heptyl decanoate	CCCCCCCCCC(=O)OCCCCCCC	-2.43323	0	0	0	0	0	0	0	0	0	0	0	0	0	0	0	0	0	1	0	0	0	0	0	0	0	0	0	0	0	0	0	0	0	0	0	0	0	0	0	0	0	0
				112-23-2	Heptyl formate	CCCCCCCOC=O	0.173619	1	0	0	0	1	0	0	0	0	0	0	1	0	0	0	0	0	0	0	0	0	0	0	0	0	0	0	0	0	0	0	0	0	0	0	0	0	0	0	0	0	0
				624-09-9	Heptyl heptanoate	CCCCCCCOC(=O)CCCCCC	-2.57562	1	0	0	1	1	0	0	0	0	0	0	0	0	1	0	0	0	1	0	0	0	0	0	0	0	0	0	0	0	0	0	1	0	0	0	0	0	0	0	0	0	0
				6624-58-4	2-Heptyl hexanoate	CCCCC[CH](C)OC(=O)CCCCC	-2.69527	1	0	1	1	0	0	0	0	0	0	0	0	0	0	0	0	1	0	0	0	0	0	0	0	0	0	0	0	0	0	0	0	0	0	0	0	0	0	0	0	0	0
				6976-72-3	Heptyl caproate	CCCCCCCOC(=O)CCCCC	-2.69527	1	0	1	1	0	0	0	0	0	0	0	0	0	1	0	0	1	0	0	0	0	0	0	0	0	0	0	0	0	0	0	0	0	0	0	0	0	0	0	0	0	1
				2349-13-5	Heptyl isobutyrate	CCCCCCCOC(=O)C(C)C	-2.03285	1	0	0	0	0	1	0	0	0	0	0	0	0	0	0	0	1	0	0	0	0	0	0	0	0	0	0	0	0	0	0	0	0	0	0	0	0	0	0	0	0	0
					Heptyl isocaproate	CCCCCCCOC(=O)CCC(C)C	-2.37407	1	0	0	0	0	1	0	0	0	0	0	0	0	1	0	0	0	1	0	0	0	0	0	0	0	0	0	0	0	0	0	0	0	0	0	0	0	0	0	0	0	0
				56423-43-9	Heptyl 3-methylbutanoate	CCCCCCCOC(=O)CC(C)C	-2.48403	0	0	0	1	0	1	0	0	0	0	0	0	0	0	0	0	0	0	0	0	0	0	0	0	0	0	0	0	0	0	0	0	0	0	0	0	0	0	0	0	0	0
				238757-71-6	sec-Heptyl isovalerate	CCCCC[CH](C)OC(=O)CC(C)C	-1.92557	1	0	0	1	0	1	0	0	0	0	0	0	0	1	0	0	0	1	0	0	0	0	0	0	0	0	0	0	0	0	0	0	0	0	0	0	0	0	0	0	0	0
				165191-91-3	Heptyl methyl ketone propylene glycol acetal	CCCCCCCC1(C)OCC(C)O1	-2.33498	1	1	0	0	1	1	0	0	0	0	0	0	0	0	0	0	0	0	0	0	0	0	0	0	0	0	0	0	0	0	0	0	0	0	0	0	0	0	0	0	0	0
				50862-12-9	Heptyl methylbutyrate	CCCCCCCOC(=O)[CH](C)CC	-2.45756	1	0	0	1	0	0	1	0	0	1	0	1	0	0	0	0	0	0	0	0	0	0	0	0	0	0	0	0	0	0	0	0	0	0	0	0	0	0	0	0	0	0
				71605-85-1	Heptyl nonanoate	CCCCCCCCC(=O)OCCCCCCC	-2.55669	0	1	1	0	0	0	0	0	0	0	0	0	0	1	0	0	0	1	0	0	0	1	0	0	0	0	0	0	0	0	0	0	0	0	0	0	0	0	0	0	0	0
				4265-97-8	Heptyl octanoate	CCCCCCCOC(=O)CCCCCCC	-2.49416	0	0	0	1	1	0	1	0	0	0	0	0	0	1	0	0	1	0	0	0	0	0	0	0	0	0	0	0	0	0	0	0	1	0	0	0	0	0	0	0	0	0
				2216-81-1	Heptyl propionate	CCCCCCCOC(=O)CC	-2.26733	1	0	0	0	0	0	1	0	0	0	0	0	0	0	0	0	0	1	0	0	0	0	0	0	0	0	0	0	0	0	0	0	0	0	0	0	0	0	0	0	0	0
				5451-80-9	Heptyl valerate	CCCCCCCOC(=O)CCCC	-2.28607	1	0	0	0	0	0	0	0	0	0	0	0	0	1	0	0	0	1	0	0	0	0	0	0	0	0	0	0	0	0	0	0	0	0	0	0	0	0	0	0	0	0
					cis-Heptylcyclopropanecarboxylic acid	CCCCCCC[C@H]1C[C@H]1C(=O)O	-1.12242	0	0	0	1	0	0	1	0	1	0	0	0	0	0	0	0	0	0	1	0	0	0	0	0	0	0	0	0	0	0	1	0	0	0	0	0	0	0	0	0	0	0
				40923-64-6	Heptyldihydromethylfuranone	CCCCCCC[CH]1C[CH](C)OC1=O	-0.865636	1	0	1	1	1	0	0	0	0	0	0	0	1	0	0	1	0	0	0	0	0	0	0	0	0	0	0	0	0	0	0	0	0	0	0	1	0	0	0	0	0	0
				3777-71-7	Heptylfuran	CCCCCCCc1occc1	-2.04161	0	0	0	1	1	0	0	0	0	0	0	0	1	1	0	0	1	0	0	0	1	0	0	0	0	0	0	0	0	0	0	0	0	0	0	0	0	0	0	0	0	0
				7370-44-7	delta-Hexadecalactone	CCCCCCCCCCC[CH]1CCCC(=O)O1	-0.337226	0	0	0	0	1	0	1	0	0	0	0	0	0	0	0	0	0	0	0	0	0	0	0	0	0	0	0	0	0	0	0	0	0	0	0	0	0	0	0	0	0	0
				629-80-1	Hexadecanal	CCCCCCCCCCCCCCCC=O	-2.18428	0	0	0	0	1	0	1	0	0	0	0	0	0	0	0	0	0	0	0	0	0	0	0	0	0	0	0	0	0	0	0	0	0	0	0	0	0	0	0	0	0	0
				544-76-3	Hexadecane	CCCCCCCCCCCCCCCC		0	0	0	0	0	0	1	0	0	0	0	0	0	0	0	0	0	0	0	0	0	0	0	0	0	0	0	0	0	0	0	0	0	0	0	0	0	0	0	0	0	0
				2917-26-2	Hexadecanethiol	CCCCCCCCCCCCCCCCS		0	0	0	0	1	0	0	1	0	0	0	0	0	0	0	0	0	0	0	0	1	0	0	0	0	0	0	0	0	0	0	0	0	0	0	0	0	0	0	0	0	0
					Hexadecatetraenal	CCCCC\C=C\C\C=C\C\C=C\C=C\C=O	-0.00979805	0	0	0	0	1	0	0	0	0	0	0	0	0	1	0	0	0	0	0	0	0	0	0	0	0	0	0	0	0	0	0	0	0	0	0	0	0	0	0	0	0	0
					Hexadecatrienal	CCCCC\C=C\C\C=C\C\C=C\CCC=O	-1.57169	0	0	0	0	1	0	0	0	0	0	0	0	0	1	0	0	0	0	0	0	0	0	0	0	0	0	0	0	0	0	0	0	0	0	0	0	0	0	0	0	0	0
				123-69-3	Hexadecenlactone	O=C1CCCCC\C=C/CCCCCCCCO1	-2.66974	0	0	0	0	0	0	0	0	0	0	0	0	0	0	0	0	0	0	0	0	0	0	0	0	0	0	0	0	0	0	0	0	0	0	0	0	0	0	0	0	0	0
				629-56-1	Hexadecenoic acid	CCCCCCCCCCCCC\C=C\C(=O)O	-0.173744	0	0	0	0	1	0	0	0	0	0	0	0	0	1	0	0	0	0	0	0	0	0	0	0	0	0	0	0	0	0	0	0	0	0	0	0	0	0	0	0	0	0
				27310-22-1	Hexadienal diethyl acetal	CCOC(OCC)C=CC=CC	-0.250633	0	0	0	1	0	0	0	0	0	0	0	0	0	0	0	0	1	0	0	0	0	0	0	0	0	0	0	0	0	0	0	0	0	0	0	0	0	0	0	0	0	0
				142-83-6	Hexadienal	C\C=C\C=C\C=O	-0.357985	1	0	1	1	0	0	0	0	0	0	0	0	0	0	0	1	0	0	0	0	0	0	0	0	0	0	0	0	0	0	0	0	0	0	0	0	0	0	0	0	0	0
				111-28-4	Hexadienol	C\C=C\C=C\CO	-0.449586	1	0	0	1	0	0	0	0	0	0	0	0	0	0	0	0	1	0	0	0	0	0	0	0	0	0	0	0	0	0	0	0	0	0	0	0	0	0	0	0	0	1
				1516-17-2	Hexadienyl acetate	C\C=C\C=C\COC(=O)C	-0.640149	1	0	1	0	0	0	0	0	0	0	0	1	0	0	0	0	0	1	0	0	0	0	0	0	0	1	0	0	0	0	0	0	0	0	1	0	0	0	0	0	0	0
				16930-93-1	Hexadienyl butyrate	CCCC(=O)OCC=CC=CC	-0.972986	0	0	0	0	0	0	0	0	0	0	0	0	0	0	0	0	0	0	0	0	0	0	0	0	0	0	1	0	0	0	0	0	0	1	0	0	0	0	0	0	0	0
				16491-24-0	Hexadienyl isobutyrate	O=C(OC/C=C/C=C/C)C(C)(C)[H]	-0.97427	1	0	1	0	0	0	0	0	0	0	0	0	0	0	0	0	1	0	0	0	0	0	0	0	0	1	0	0	0	0	0	0	0	0	0	0	0	0	0	0	0	0
				16491-25-1	Hexadienyl propionate	O=C(OC/C=C/C=C/C)CC	-0.877994	1	0	1	0	0	0	0	0	0	0	0	0	0	0	0	0	0	1	0	0	0	0	0	0	0	1	0	0	0	0	0	0	0	0	0	0	0	0	0	0	0	0
				105-60-2	Hexalactam	O=C1CCCCCN1	0.87676	0	0	0	0	0	0	0	0	0	0	1	0	0	0	0	0	0	0	0	0	0	0	0	0	0	0	0	0	0	0	0	0	0	0	0	0	0	0	0	0	0	0
				823-22-3	delta-Hexalactone	C[CH]1CCCC(=O)O1	-0.151889	0	0	1	0	0	0	0	0	0	0	0	0	0	0	0	0	0	0	0	0	0	0	0	0	0	0	0	0	0	0	0	0	0	1	0	1	0	0	0	0	0	0
				695-06-7	gamma-Hexalactone	CC[CH]1CCC(=O)O1	-0.733595	0	0	1	0	0	0	0	0	0	0	0	0	0	0	0	0	0	0	0	0	0	0	0	0	0	0	0	0	0	0	0	0	0	0	0	1	0	0	0	0	0	0
				155639-75-1	Hexanal butanediol acetal	CCCCCC1OC(C)C(C)O1	-0.491819	1	0	0	1	1	1	0	0	0	0	0	0	0	0	0	0	0	0	0	0	0	0	0	0	0	0	0	0	0	0	0	0	0	0	0	0	0	0	0	0	0	0
					Hexanal diamyl acetal	CCCCCOC(CCCCC)OCCCCC	-1.91171	0	0	0	1	0	0	0	0	0	0	0	1	0	1	0	0	0	0	0	0	0	0	0	0	0	0	0	0	0	0	0	0	0	0	0	0	0	0	0	1	0	0
				93892-07-0	Hexanal dibutyl acetal	CCCCCC(OCCCC)OCCCC	-0.66415	0	0	0	1	0	0	0	0	0	0	0	1	0	1	0	0	0	0	0	0	0	0	0	0	0	0	0	0	0	0	0	0	0	0	0	0	0	0	0	1	0	0
				3658-93-3	Hexanal diethyl acetal	CCCCCC(OCC)OCC	-0.452763	1	1	0	1	0	1	0	0	0	1	0	1	0	0	0	0	0	0	0	0	0	0	0	0	0	0	0	0	0	0	0	0	0	0	0	0	0	0	0	1	0	0
				33673-65-3	Hexanal dihexyl acetal	CCCCCCOC(CCCCC)OCCCCCC	-1.89791	0	0	0	1	0	0	0	0	0	0	0	1	0	1	0	0	0	0	0	0	0	0	0	0	0	0	0	0	0	0	0	0	0	0	0	0	0	0	0	1	0	0
				93892-09-2	Hexanal diisoamyl acetal	CCCCCC(OCCC(C)C)OCCC(C)C	-0.288542	0	0	0	1	0	0	0	0	0	0	0	1	0	1	0	0	0	0	0	0	0	0	0	0	0	0	0	0	0	0	0	0	0	0	0	0	0	0	0	1	0	0
					Hexanal diisobutyl acetal	CCCCCC(OCC(C)C)OCC(C)C	-0.473527	0	0	0	1	0	0	0	0	0	0	0	1	0	1	0	0	0	0	0	0	0	0	0	0	0	0	0	0	0	0	0	0	0	0	0	0	0	0	0	1	0	0
					Hexanal ethyl hexyl acetal	CCCCCCOC(CCCCC)OCC	-0.522147	0	0	0	1	0	0	0	0	0	0	0	1	0	1	0	0	0	0	0	0	0	0	0	0	0	0	0	0	0	0	0	0	0	0	0	0	0	0	0	1	0	0
					Hexanal ethyl isoamyl acetal	CCCCC[CH](OCC)OCCC(C)C	-0.498719	0	0	0	1	0	0	0	0	0	0	0	1	0	0	0	0	0	0	0	0	0	0	0	0	0	0	0	0	0	0	0	0	0	0	0	0	0	0	0	1	0	0
					Hexanal ethyl propyl acetal	CCCCC[CH](OCC)OCCC	-0.556225	0	0	0	1	0	0	0	0	0	0	0	1	0	0	0	0	0	0	0	0	0	0	0	0	0	0	0	0	0	0	0	0	0	0	0	0	0	0	0	0	0	0
				4379-20-8	Hexanal glyceryl acetal(s)	CCCCCC1OCC(CO)O1	-0.178759	1	0	0	1	0	0	0	0	0	0	0	1	0	0	0	0	0	0	0	0	0	0	0	0	0	0	0	0	0	0	0	0	0	0	0	0	0	0	0	0	0	0
					Hexanal hexyl butyl acetal	CCCCCCOC(CCCCC)OCCCC	-1.91171	0	0	0	1	0	0	0	0	0	0	0	1	0	1	0	0	0	0	0	0	0	0	0	0	0	0	0	0	0	0	0	0	0	0	0	0	0	0	0	1	0	0
				896447-13-5	Hexanal hexyl isoamyl acetal	CCCCCCOC(CCCCC)OCCC(C)C	-1.50012	0	0	1	1	0	0	0	0	0	0	0	1	0	1	0	0	0	0	0	0	0	0	0	0	0	0	0	0	0	0	0	0	0	0	0	0	0	0	0	1	0	0
					Hexanal isoamyl butyl acetal	CCCCCC(OCCCC)OCCC(C)C	-0.321669	0	0	0	1	0	0	0	0	0	0	0	1	0	1	0	0	0	0	0	0	0	0	0	0	0	0	0	0	0	0	0	0	0	0	0	0	0	0	0	1	0	0
				202188-46-3	Hexanal octane-1,3-diol acetal	CCCCCC1CCOC(CCCCC)O1	-0.448286	1	0	0	1	0	0	0	0	0	0	0	0	0	0	0	0	0	0	0	0	0	0	0	0	0	0	0	0	0	0	0	0	0	0	0	0	0	0	0	0	0	0
					Hexanal 1,3-octanediol acetal	#N/A		0	0	0	1	0	0	0	0	0	0	0	1	0	0	0	0	0	0	0	0	0	0	0	0	0	0	0	0	0	0	0	0	0	0	0	0	0	0	0	0	0	0
				66-25-1	Hexanal	CCCCCC=O	-0.709004	0	0	0	1	1	0	0	0	0	0	0	0	0	0	0	0	0	0	0	0	0	0	0	0	0	0	0	0	0	0	0	0	0	0	0	0	0	0	0	0	0	0
				3848-24-6	2,3-Hexanedione	CCCC(=O)C(=O)C	-0.660136	0	0	1	0	0	0	0	0	0	0	0	0	0	0	0	0	0	0	0	0	0	0	0	0	0	0	0	0	0	0	0	0	0	1	0	1	0	0	0	0	0	0
				110-13-4	2,5-Hexanedione	CC(=O)CCC(=O)C	-0.779898	0	0	0	0	0	1	0	0	0	1	0	0	0	0	0	0	0	0	0	0	0	0	0	0	0	0	0	0	0	0	0	0	0	0	0	0	0	0	0	0	0	0
				4437-51-8	3,4-Hexanedione	CCC(=O)C(=O)CC	-0.66365	0	0	0	0	0	0	0	0	0	0	0	0	0	0	0	0	0	0	0	0	0	0	0	0	0	0	0	0	0	0	0	0	0	1	0	0	0	0	0	0	0	0
				1191-43-1	Hexanedithiol	SCCCCCCS	-1.65127	0	0	0	0	1	0	0	1	0	0	0	0	0	0	0	0	0	0	0	0	1	0	0	0	0	0	0	0	0	0	0	0	0	0	0	0	0	0	1	0	0	0
				111-31-9	Hexanethiol	CCCCCCS	-2.35184	0	0	0	0	1	0	0	1	0	0	0	0	0	0	0	0	0	0	0	0	0	0	0	0	0	0	0	0	0	1	0	0	0	0	0	0	0	0	1	0	0	0
				142-62-1	Hexanoic acid	CCCCCC(=O)O	-0.600888	0	0	0	0	1	0	0	0	0	0	0	0	0	0	0	0	0	0	0	0	0	0	0	0	0	0	1	0	0	0	0	0	0	0	0	0	0	0	0	0	0	0
				111-27-3	1-Hexanol	CCCCCCO	-0.166934	1	0	0	0	1	0	0	0	0	0	0	0	0	0	0	0	0	1	0	0	0	0	0	0	0	0	0	0	0	0	0	0	0	0	0	0	0	0	0	0	0	0
				623-37-0	3-Hexanol	CCC[CH](O)CC	-0.346389	0	0	0	0	0	0	0	0	0	0	0	0	0	0	0	0	0	0	0	0	0	0	0	0	0	0	0	0	0	0	0	1	0	0	0	0	0	0	0	0	0	0
				626-93-7	Hexan-2-ol	CCCC[CH](C)O	-0.346389	1	0	0	0	1	0	0	0	0	0	0	0	0	0	0	0	0	0	0	0	0	0	0	0	0	0	0	0	0	0	0	1	1	0	0	0	0	0	0	0	0	0
				591-78-6	2-Hexanone	CCCCC(=O)C	-0.797022	1	0	0	0	0	0	0	0	0	0	0	0	0	0	0	0	0	0	0	0	0	0	0	0	0	0	0	0	0	0	0	0	0	0	0	0	0	0	0	0	0	0
				589-38-8	3-Hexanone	CCCC(=O)CC	-0.652533	0	0	0	0	0	0	0	0	0	0	0	0	0	0	1	0	0	1	0	0	0	0	0	0	0	0	0	0	0	0	0	0	0	0	0	0	0	0	0	0	0	0
					Hexenal dibutyl acetal	CCCCOC(OCCCC)\C=C\CCC	-0.304619	1	0	0	1	0	0	0	0	0	0	0	0	0	0	0	0	0	0	0	0	0	0	0	0	0	0	0	0	0	0	0	0	0	0	0	0	0	0	0	0	0	1
				67746-30-9	(E)-2-Hexenal diethyl acetal	CCOC(C\C=C\CC)OCC	-0.273832	0	0	0	0	0	0	0	0	0	0	0	1	0	0	0	0	0	0	0	0	0	0	0	0	0	0	0	0	0	0	0	0	0	0	0	0	0	0	0	0	0	0
				54306-00-2	2-Hexenal diethyl acetal	CCC\C=C/C(OCC)OCC	-0.881912	0	0	0	0	0	0	0	0	0	0	0	1	0	0	0	0	0	0	0	0	0	0	0	0	0	0	0	0	0	0	0	0	0	0	0	0	0	0	0	0	0	0
				73545-18-3	cis-3-Hexenal diethyl acetal	CCOC(C\C=C/CC)OCC	-0.653502	0	0	0	0	0	1	0	0	0	0	1	0	0	0	0	0	0	0	0	0	0	0	0	0	0	0	0	0	0	0	0	0	0	0	0	0	0	0	0	0	0	0
					Hexenal dihexyl acetal	CCCCCCOC(OCCCCCC)C=CCCC	-1.89791	1	0	0	1	0	0	0	0	0	0	0	0	0	0	0	0	0	0	0	0	0	0	0	0	0	0	0	0	0	0	0	0	0	0	0	0	0	0	0	0	0	1
				18318-83-7	Hexenal dimethyl acetal	CC\C=C\CC(OC)OC	-1.07062	1	0	0	1	0	0	0	0	0	0	0	1	0	0	0	0	0	0	0	0	0	0	0	0	0	0	0	0	0	0	0	0	0	0	0	0	0	0	0	0	0	0
				214220-85-6	Hexenal glyceryl acetal	CCC\C=C\C1OCC(CO)O1	-0.111394	1	0	0	1	0	0	0	0	0	0	0	0	0	0	0	0	0	0	0	0	0	0	0	0	0	0	0	0	0	0	0	0	0	0	0	0	0	0	0	0	0	0
				94089-21-1	Hexenal propylene glycol acetal	CCC\C=C\C1OCC(C)O1	-0.988139	1	0	0	1	0	0	0	0	0	0	0	0	0	0	0	0	0	0	0	0	0	0	0	0	0	0	0	0	0	0	0	0	0	0	0	0	0	0	0	0	0	0
				16635-54-4	cis-2-Hexenal	CCC\C=C/C=O	-0.495299	0	0	0	0	0	0	0	0	0	1	0	0	0	0	0	0	0	0	0	0	0	0	0	0	0	0	0	0	0	0	0	0	0	0	0	0	0	0	0	0	0	0
				6789-80-6	cis-3-Hexenal	CC\C=C/CC=O	-0.372267	0	0	0	0	0	0	0	0	0	1	0	0	0	0	0	0	0	0	0	0	0	0	0	0	0	0	0	1	0	0	0	0	0	0	0	0	0	0	0	0	0	0
				4634-89-3	cis-4-Hexenal	C\C=C/CCC=O	-0.372267	0	0	0	1	0	0	0	0	0	0	0	0	0	0	0	0	0	0	0	0	0	0	0	0	0	0	0	0	0	0	0	0	0	0	0	1	0	0	0	0	0	0
				6728-26-3	trans-2-Hexenal	CCC\C=C\C=O	-0.74737	1	0	0	1	0	0	0	0	0	1	0	1	0	0	0	0	0	0	0	0	0	0	0	0	0	0	0	0	0	0	0	0	0	0	0	0	0	0	0	0	0	0
				69112-21-6	trans-3-Hexenal	CC\C=C\CC=O	-0.488887	0	0	0	0	0	0	0	0	0	0	0	1	0	0	0	0	0	0	0	0	0	0	0	0	0	0	0	1	0	0	0	0	0	0	0	0	0	0	0	0	0	0
				25166-87-4	trans-4-Hexenal	C\C=C\CCC=O	-0.482751	0	0	0	1	0	0	0	0	0	0	0	0	0	0	0	0	0	0	0	0	0	0	0	0	0	0	0	0	0	0	0	0	0	0	0	0	0	0	0	0	0	0
				13419-69-7	trans-2-Hexenoic acid	CCC\C=C\C(=O)O	-1.27151	0	0	0	0	1	0	0	0	0	0	0	0	0	0	0	0	0	0	0	0	0	0	0	0	0	0	1	0	0	0	0	0	0	0	0	0	0	0	0	0	0	0
				4219-24-3	3-Hexenoic acid	CCC=CCC(=O)O	-0.983305	1	0	0	0	0	0	0	0	0	0	0	0	0	0	0	0	0	0	0	0	0	0	0	0	0	0	1	0	0	0	0	0	0	0	0	0	0	0	0	0	0	0
				1775-43-5	cis-3-Hexenoic acid	CC\C=C/CC(=O)O	-1.03848	1	0	0	1	0	0	0	0	0	0	0	0	0	0	0	0	0	0	0	0	0	0	0	0	0	0	1	0	0	0	0	0	0	0	0	0	0	0	0	0	1	0
				4798-44-1	1-Hexen-3-ol	CCC[CH](O)C=C	-0.296337	0	0	0	0	0	0	0	0	0	0	0	0	0	0	1	0	0	0	0	0	0	0	0	0	0	0	0	0	0	0	0	0	0	0	0	0	0	0	0	0	0	0
				928-95-0	trans-2-Hexenol	CCC\C=C\CO	-0.420335	1	0	0	1	0	0	0	0	0	0	0	0	0	0	0	0	0	0	0	0	0	0	0	0	0	0	0	0	0	0	0	0	0	0	0	0	0	0	0	0	0	0
				928-96-1	cis-3-Hexenol	CC\C=C/CCO	-0.26964	0	0	0	1	0	0	0	0	0	1	0	0	0	0	0	0	0	0	0	0	0	0	0	0	0	0	0	0	0	0	0	0	0	0	0	0	0	0	0	0	0	0
				821-41-0	5-Hexenol	OCCCCC=C	-0.0148004	0	0	0	1	1	0	0	0	0	0	0	0	0	0	1	0	0	0	0	0	0	0	0	0	0	0	0	0	0	0	0	0	0	0	0	0	0	0	0	0	0	0
				928-94-9	cis-2-Hexenol	CCC\C=C/CO	-0.368408	0	0	0	0	0	0	0	0	0	1	0	0	0	0	0	0	0	0	0	0	0	0	0	0	0	0	0	0	0	0	0	0	0	0	0	0	0	0	0	0	0	0
				928-91-6	cis-4-hexen-1-ol	C\C=C/CCCO	-0.0736926	1	0	0	1	0	0	0	0	0	0	0	0	0	0	0	0	0	0	0	0	0	0	0	0	0	0	0	0	0	0	0	0	0	0	0	0	0	0	0	0	0	0
				928-97-2	trans-3-Hexenol	CC\C=C\CCO	-0.420335	1	0	0	1	1	1	0	0	0	0	0	1	0	0	0	0	0	0	0	0	0	0	0	0	0	0	0	0	0	0	0	0	0	0	0	0	0	0	0	0	0	0
				928-92-7	trans-4-hexen-1-ol	C\C=C\CCCO	-0.0724963	1	0	0	1	1	0	0	0	0	0	0	0	0	0	0	0	0	0	0	0	0	0	0	0	0	0	0	0	0	0	0	0	0	0	0	0	0	0	0	0	0	0
				2407-43-4	Hexenolactone	CC[CH]1OC(=O)C=C1	-0.309766	1	0	0	0	0	0	0	0	0	0	1	0	0	0	0	0	0	0	0	0	0	0	1	0	0	0	0	0	0	0	0	0	0	0	0	0	0	0	0	0	0	0
				2497-21-4	4-Hexene-3-one	CCC(=O)\C=C\C	-0.707981	0	0	0	1	0	0	0	0	0	0	1	0	0	0	0	0	1	0	0	0	0	0	0	0	0	0	0	1	0	0	0	0	0	0	0	0	0	0	0	0	0	0
				1629-60-3	Hex-1-en-3-one	CCCC(=O)C=C	-0.650782	0	0	0	1	0	0	0	0	0	0	0	0	0	0	0	0	0	0	0	0	0	0	0	0	0	0	0	0	0	0	0	0	1	0	0	0	0	0	0	0	0	0
				109-49-9	Hex-5-en-2-one	CC(=O)CCC=C	-0.617744	1	1	0	0	0	0	0	0	0	0	0	0	0	0	1	0	0	0	0	0	0	0	0	0	0	0	0	1	0	1	0	0	0	0	0	0	0	0	0	0	0	0
				3681-71-8	cis-3-Hexen-1-yl acetate	CC\C=C/CCOC(=O)C	-0.892005	1	0	0	1	0	0	0	0	0	0	0	0	0	0	0	0	0	0	0	0	0	0	0	0	0	0	0	0	0	0	0	0	0	0	0	0	0	0	0	0	0	0
				2497-18-9	trans-2-hexenyl acetate	CCC\C=C\COC(=O)C	-1.35839	1	0	1	1	0	0	0	0	0	1	0	1	0	0	0	0	0	0	0	0	0	0	0	0	0	0	0	0	0	0	0	0	0	0	0	0	0	0	0	0	0	0
				35926-04-6	1-Hexen-3-yl acetate	CCCC(OC(=O)C)C=C	-1.00284	0	0	0	0	0	0	0	0	0	0	0	0	0	0	0	0	0	0	0	0	0	0	0	0	0	0	0	0	0	0	0	0	0	0	0	0	0	0	0	0	0	0
				42125-17-7	4-Hexenyl acetate	CC=CCCCOC(=O)C	-1.04252	1	0	0	1	0	0	0	0	0	0	0	0	0	0	0	0	0	0	0	0	0	0	0	0	0	0	0	0	0	0	0	0	0	0	0	0	0	0	0	0	0	0
				5048-26-0	5-Hexenyl acetate	CC(=O)OCCCCC=C	-1.06965	0	0	1	0	0	0	0	0	0	0	0	0	0	0	0	0	0	0	0	0	0	0	0	0	0	0	0	0	0	0	0	0	0	0	0	0	0	0	0	0	0	0
				56922-75-9	cis-2-Hexenyl acetate	CCC\C=C/COC(=O)C	-1.12393	0	0	0	0	0	0	0	0	0	0	0	0	0	0	0	0	0	0	0	0	0	0	0	0	0	0	0	0	0	0	0	0	0	0	0	0	0	0	0	0	0	0
				3681-82-1	trans-3-Hexenyl acetate	CC\C=C\CCOC(=O)C	-1.18208	1	0	0	1	0	0	0	0	0	0	0	0	0	0	0	0	0	0	0	0	0	0	0	0	0	0	0	0	0	0	0	0	0	0	1	0	0	0	0	0	0	0
				84434-20-8	Hexenyl acetoacetate	CC\C=C/CCOC(=O)CC(=O)C	-0.521195	0	0	1	1	0	0	0	0	0	0	0	1	0	0	0	0	0	0	0	1	0	0	0	0	0	0	0	0	0	0	0	0	0	0	0	0	0	0	0	0	0	0
				121432-33-5	Hexenyl anisate	CC\C=C/CCOC(=O)c1ccc(OC)cc1	-1.1475	1	1	0	1	0	0	0	0	0	0	0	0	0	0	0	0	0	0	0	0	0	0	0	0	0	0	0	0	0	0	0	0	0	0	0	0	0	0	0	0	0	0
				65405-76-7	Hexenyl anthranilate	CC\C=C/CCOC(=O)c1ccccc1N	0.111489	1	0	1	0	0	0	0	0	0	0	0	0	0	0	0	0	0	0	0	0	0	0	0	0	0	0	0	0	0	0	0	0	0	0	0	0	0	0	0	0	0	0
				25152-85-6	cis-3-Hexenyl benzoate	CC\C=C/CCOC(=O)c1ccccc1	-1.35741	0	0	1	1	0	1	0	0	1	0	0	0	0	0	0	0	0	0	1	0	0	0	0	0	0	0	0	0	0	0	0	0	0	0	0	0	0	0	0	0	0	0
					trans-2-Hexenyl benzoate	CCC\C=C\COC(=O)c1ccccc1	-1.22772	0	0	0	1	0	1	0	0	1	0	0	0	0	0	0	0	0	0	1	0	0	0	0	0	0	0	0	0	0	0	0	0	0	0	0	0	0	0	0	0	0	0
				65405-80-3	Hexenyl butenoate	CCC=CCCOC(=O)\C=C\C	-0.819906	1	0	0	1	0	0	0	0	0	0	0	1	0	0	0	0	1	0	0	0	0	0	0	0	0	0	0	0	0	0	0	0	0	0	0	0	0	0	0	0	0	0
				16491-36-4	cis-3-Hexenyl butyrate	CCCC(=O)OCC\C=C/CC	-1.42376	1	0	0	1	0	0	0	0	0	0	0	0	0	0	0	0	0	1	0	0	0	0	0	0	0	0	0	0	0	0	0	0	0	1	0	0	0	0	0	0	0	0
					1-Hexen-3-yl butyrate	CCCC(OC(=O)CCC)C=C	-1.25871	1	0	0	1	0	0	0	0	0	0	0	0	0	0	0	0	1	0	0	0	0	0	0	0	0	0	0	0	0	0	0	0	0	0	0	0	0	0	0	0	0	0
				108058-75-9	5-Hexenyl butyrate	O=C(OCCCCC=C)CCC	-1.24698	1	0	0	1	0	0	0	0	0	0	0	0	0	0	0	0	0	0	0	0	0	0	0	0	0	1	0	0	0	0	0	0	0	0	0	0	0	0	0	0	0	0
					cis-4-Hexenyl butyrate	CCCC(=O)OCCC\C=C/C	-1.0991	1	0	0	1	0	0	0	0	0	0	0	0	0	0	0	0	1	0	0	0	0	0	0	0	0	0	0	0	0	0	0	0	0	0	0	0	0	0	0	0	0	0
				53398-83-7	trans-2-Hexenyl butyrate	CCC\C=C\COC(=O)CCC	-1.62593	1	0	0	1	0	0	0	0	0	1	0	0	0	0	0	0	0	0	0	0	0	0	0	0	0	0	0	0	0	0	0	0	0	0	0	0	0	0	0	0	0	0
				68133-75-5	cis-3-Hexenyl cinnamate	CC\C=C/CCOC(=O)\C=C\c1ccccc1	-1.25629	0	0	0	1	0	1	0	0	0	1	0	0	0	0	0	0	0	0	1	0	0	0	0	0	0	0	0	0	0	0	0	0	0	0	0	0	0	0	0	0	0	0
					trans-2-Hexenyl cinnamate	CCC\C=C\COC(=O)\C=C\c1ccccc1	-1.2931	0	0	0	1	0	1	0	0	0	0	0	0	0	0	0	0	0	0	1	0	0	0	0	0	0	0	0	0	0	0	0	0	0	0	0	0	0	0	0	0	0	0
				85554-69-4	3-Hexenyl decanoate	CCCCCCCCCC(=O)OCC\C=C/CC	-2.43541	1	0	0	1	1	0	1	0	0	0	0	0	0	0	0	0	0	0	0	0	0	0	0	0	0	0	0	0	0	0	0	0	0	0	0	0	0	0	0	0	0	0
					trans-2-Hexenyl decanoate	CCCCCCCCCC(=O)OCC\C=C\CC	-2.43541	1	0	0	1	0	0	1	0	0	0	0	0	0	0	0	0	0	0	0	0	0	0	0	0	0	0	0	0	0	0	0	0	0	0	0	0	0	0	0	0	0	0
				94071-12-2	Hexenyl ethylbutyrate	CCC=CCCOC(=O)C(CC)CC	-2.64021	0	0	0	0	0	0	0	0	0	0	0	0	0	0	0	0	0	0	0	0	0	0	0	0	0	0	0	0	0	0	0	0	0	0	0	0	0	0	0	0	0	0
				33467-73-1	cis-3-Hexenyl formate	CC\C=C/CCOC=O	-0.942162	0	0	0	0	0	0	0	0	0	0	0	1	0	0	0	0	0	0	0	0	0	0	0	0	0	0	0	0	0	0	0	0	0	0	0	0	0	0	0	0	0	0
				53398-78-0	trans-2-Hexenyl formate	CCC\C=C\COC=O	-0.926524	1	0	0	1	0	0	0	0	0	0	0	0	0	0	0	0	0	0	0	0	0	0	0	0	0	0	0	0	0	0	0	0	0	0	0	0	0	0	0	0	0	0
				56922-80-6	trans-3-Hexenyl formate	CC\C=C\CCOC=O	-0.960439	0	0	0	0	0	0	0	0	0	0	0	1	0	0	0	0	0	0	0	0	0	0	0	0	0	0	0	0	0	0	0	0	0	0	0	0	0	0	0	0	0	0
					Hexenyl furoate	O=C(OCC/C=C/CC)C1=CC=CO1	-0.287196	0	0	1	1	0	0	0	0	0	0	0	0	0	0	0	0	1	0	0	0	0	0	1	0	0	0	0	0	0	0	0	0	0	0	0	0	0	0	0	0	0	0
				61444-39-1	Hexenyl heptanoate	CCCCCCC(=O)OCCC=CCC	-2.47554	1	0	0	1	1	0	1	0	0	0	0	0	0	0	0	0	1	0	0	0	0	0	0	0	0	0	0	0	0	0	0	0	0	0	0	0	0	0	0	0	0	0
				31501-11-8	cis-3-Hexenyl hexanoate	CCCCCC(=O)OCC\C=C/CC	-2.11106	1	0	0	1	0	0	0	0	0	0	0	0	0	0	0	0	0	0	0	0	0	0	0	0	0	0	0	0	0	0	0	0	0	0	1	0	0	0	0	0	0	0
					1-Hexen-3-yl hexanoate	CCCCCC(=O)OC(CCC)C=C	-2.17828	1	0	0	0	0	0	0	0	0	0	0	0	0	0	0	0	1	0	0	0	0	0	0	0	0	0	0	0	0	0	0	0	0	0	0	0	0	0	0	0	0	0
				108058-81-7	5-Hexenyl hexanoate	CCCCCC(=O)OCCCCC=C	-2.27559	0	0	1	0	1	0	1	0	0	0	0	0	0	0	0	0	0	0	0	0	0	0	0	0	0	0	0	0	0	0	0	0	0	0	0	0	0	0	0	0	0	0
				56922-79-3	cis-2-Hexenyl hexanoate	CCCCCC(=O)OC\C=C/CCC	-2.25241	1	0	0	1	0	0	0	0	0	0	0	1	0	0	0	0	0	0	0	0	0	0	0	0	0	0	0	0	0	0	0	0	0	0	1	0	0	0	0	0	0	0
				53398-86-0	trans-2-Hexenyl hexanoate	CCCCCC(=O)OC\C=C\CCC	-2.11106	1	0	0	1	0	0	1	0	0	0	0	1	0	0	0	0	0	0	0	0	0	0	0	0	0	0	0	0	0	0	0	0	0	0	1	0	0	0	0	0	0	0
				56922-82-8	trans-3-Hexenyl hexanoate	CCCCCC(=O)OCC\C=C\CC	-1.88621	1	0	0	1	1	0	0	0	0	0	0	1	0	0	0	0	0	0	0	0	0	0	0	0	0	0	0	0	0	0	0	0	0	0	1	0	0	0	0	0	0	0
				61444-38-0	cis-3-Hexenyl cis-3-hexenoate	CC\C=C/CCOC(=O)C\C=C/CC	-1.15098	1	0	0	1	0	0	0	0	0	0	0	1	0	0	0	0	0	0	0	0	0	0	0	0	0	0	0	0	0	0	0	0	0	0	1	0	0	0	0	0	1	0
				53398-87-1	cis-3-Hexenyl trans-2-hexenoate	CCC\C=C\C(=O)OCC\C=C/CC	-0.461449	1	0	0	1	0	0	0	0	0	0	0	1	0	0	0	0	1	0	0	0	0	0	0	0	0	1	0	0	0	0	0	0	0	0	1	0	0	0	0	0	1	0
				155514-56-0	5-Hexenyl isobutyrate	O=C(OCCCCC=C)C(C)(C)[H]	-1.14027	0	0	0	0	0	0	0	0	0	1	0	0	0	0	0	0	0	0	0	0	0	0	0	0	0	1	0	0	0	0	0	0	0	0	0	0	0	0	0	0	0	0
				41519-23-7	cis-3-Hexenyl isobutyrate	CC\C=C/CCOC(=O)C(C)C	-1.31843	1	0	0	1	0	0	0	0	0	0	0	1	0	0	0	0	0	0	0	0	0	0	0	0	0	0	0	0	0	0	0	0	0	0	1	0	0	0	0	0	0	0
					trans-2-Hexenyl isobutyrate	CC\C=C\CCOC(=O)C(C)C	-1.43975	1	0	0	1	0	0	0	0	0	0	0	1	0	0	0	0	0	0	0	0	0	0	0	0	0	0	0	0	0	0	0	0	0	0	0	0	0	0	0	0	0	0
				49776-81-0	Hexenyl isothiocyanate	C=CCCCCN=C=S	-0.727278	0	0	0	1	1	0	0	0	0	0	0	0	0	0	0	0	0	0	0	0	0	0	0	0	0	0	0	1	0	0	0	0	0	0	0	0	0	0	0	0	0	0
				35154-45-1	cis-3-Hexenyl isovalerate	CC\C=C/CCOC(=O)CC(C)C	-1.48816	1	0	0	0	0	0	0	0	0	0	0	0	0	0	0	0	0	0	0	0	0	0	0	0	0	0	0	0	0	0	0	0	0	0	0	0	0	0	0	0	0	0
				68698-59-9	trans-2-Hexenyl isovalerate	CC\C=C\CCOC(=O)CC(C)C	-1.40131	1	0	0	0	0	0	0	0	0	0	0	1	0	0	0	0	1	0	0	0	0	0	0	0	0	0	0	0	0	0	0	0	0	1	0	0	0	0	0	0	0	0
				61931-81-5	cis-3-Hexenyl lactate	CC\C=C/CCOC(=O)[CH](C)O	0.0741533	0	0	0	0	0	0	0	0	0	1	0	0	0	0	0	0	0	0	0	0	0	0	0	0	0	0	0	0	0	0	0	0	0	0	0	0	0	0	0	0	0	0
				85554-71-8	trans-2-Hexenyl lactate	CCC\C=C\COC(=O)C(C)O	0.228388	0	0	0	1	0	0	1	0	0	1	0	0	0	0	0	0	1	0	0	0	0	0	0	0	0	0	0	0	0	0	0	0	0	0	0	0	0	0	0	0	0	0
				85554-70-7	Hexenyl levulinate	O=C(OCC/C=C\CC)CCC(=O)C	-0.473238	1	0	0	1	0	0	0	0	0	0	0	0	0	0	0	0	0	0	0	1	0	0	1	0	0	0	0	0	0	0	0	0	0	0	0	0	0	0	0	0	0	0
				67633-96-9	cis-3-Hexenyl methyl carbonate	CC\C=C/CCOC(=O)OC	-1.12354	0	0	0	1	0	0	0	0	0	0	0	0	0	0	0	0	0	0	0	0	0	0	0	0	0	0	0	0	0	0	0	0	0	0	0	0	0	0	0	0	0	0
				53398-85-9	cis-3-Hexenyl 2-methylbutanoate	CC\C=C/CCOC(=O)[CH](C)CC	-1.44746	1	0	0	0	0	0	0	0	0	0	0	0	0	0	0	0	0	0	0	0	0	0	0	0	0	1	0	0	0	0	0	0	0	0	1	0	0	0	0	0	0	0
				94089-01-7	Hexenyl methylbutyrate	CCC\C=C\COC(=O)C(C)CC	-1.5659	1	0	0	1	0	0	0	0	0	0	0	1	0	0	0	0	0	0	0	0	0	0	0	0	0	0	0	0	0	0	0	0	0	0	0	0	0	0	0	0	0	0
					Hexenyl methylpentanoate	CC\C=C/CCOC(=O)CCC(C)C	-0.741712	0	0	0	1	0	0	0	0	0	0	0	1	0	0	0	0	1	0	0	0	0	0	0	0	0	0	0	0	0	0	0	0	0	0	0	0	0	0	0	0	0	0
					Hexenyl methylvalerate	CCCC(C)C(=O)OCC\C=C/CC	-0.477115	1	0	0	1	0	0	0	0	0	0	0	1	0	0	0	0	0	0	0	0	0	0	0	0	0	0	0	0	0	0	0	0	0	0	0	0	0	0	0	0	0	0
				88191-46-2	Hexenyl nonanoate	CCCCCCCCC(=O)OCC\C=C/CC	-2.50607	1	0	0	1	0	0	1	0	0	0	0	0	0	1	0	0	0	0	0	0	0	0	0	0	0	0	0	0	0	0	1	0	0	0	0	0	0	0	0	0	0	0
				61444-41-5	3-Hexenyl octanoate	CCCCCCCC(=O)OCCC=CCC	-2.46326	1	0	0	1	1	0	1	0	0	0	0	0	0	0	0	0	1	1	0	0	0	0	0	0	0	0	0	0	0	0	0	0	0	0	0	0	0	0	0	0	0	0
				85554-72-9	trans-2-Hexenyl octanoate	CCCCCCCC(=O)OC\C=C\CCC	-2.44347	1	0	0	1	0	0	0	0	0	0	0	0	0	0	0	0	0	1	0	1	0	0	0	0	0	0	0	0	0	0	0	0	0	0	1	0	0	0	0	0	0	0
					Hexenyl pentenoate	CC\C=C/CCOC(=O)CCC=C	-1.10346	0	0	0	1	0	0	0	0	0	0	0	0	0	0	0	0	1	0	0	0	0	0	0	0	0	0	0	0	0	0	0	0	0	0	0	0	0	0	0	0	0	0
				42436-07-7	(Z)-3-Hexenyl phenylacetate	CC\C=C/CCOC(=O)Cc1ccccc1	-1.10621	0	1	1	1	0	0	1	0	0	0	0	0	0	0	0	0	1	0	0	0	0	0	0	0	0	0	0	0	0	0	0	0	0	0	0	0	1	0	0	0	1	0
				68133-78-8	trans-2-Hexenyl phenylacetate	CC\C=C\CCOC(=O)Cc1ccccc1	-0.965916	0	0	0	1	0	0	0	0	0	0	0	0	0	0	0	0	0	0	0	0	0	0	0	0	0	0	0	0	0	0	0	0	0	0	0	0	1	0	0	0	0	0
				358366-27-5	1-Hexen-3-yl propionate	CCCC(OC(=O)CC)C=C	-1.03735	1	0	0	0	0	0	0	0	0	0	0	0	0	0	0	0	0	0	0	0	0	0	0	0	0	0	0	0	0	0	0	0	0	0	0	0	0	0	0	0	0	0
					5-Hexenyl propionate	CCC(=O)OCCCCC=C	-0.893979	0	0	0	0	0	0	0	0	0	1	0	0	0	0	0	0	0	0	0	0	0	0	0	0	0	0	0	0	0	0	0	0	0	0	0	0	0	0	0	0	0	0
				33467-74-2	cis-3-Hexenyl propionate	CC\C=C/CCOC(=O)CC	-1.03192	0	0	1	1	0	0	1	0	0	0	0	1	0	0	0	1	0	0	0	0	0	0	0	0	0	0	0	0	0	0	0	0	0	0	1	0	0	0	0	0	0	0
				68133-76-6	Hexenyl pyruvate	CC\C=C/CCOC(=O)C(=O)C	-0.15802	0	0	0	1	0	0	0	0	0	0	1	0	0	0	0	0	0	0	0	0	0	0	1	0	0	0	0	0	0	0	0	0	0	0	0	0	0	0	0	0	0	0
				65405-77-8	cis-3-Hexenyl salicylate	CC\C=C/CCOC(=O)c1ccccc1O	-0.535857	0	1	1	1	0	0	0	0	1	0	0	0	0	0	0	0	0	0	1	0	0	0	0	0	0	0	0	0	0	0	0	0	0	0	0	0	0	0	0	0	0	0
				68133-77-7	trans-2-Hexenyl salicylate	CCC\C=C\COC(=O)c1ccccc1O	-0.573252	0	0	0	0	0	0	0	0	0	1	0	0	0	0	0	0	0	0	0	0	0	0	0	0	0	0	0	0	0	0	0	0	0	0	0	0	0	0	0	0	0	0
				67883-79-8	Hexenyl tiglate	CC\C=C\CCOC(=O)\C(=C\C)\C	-1.14955	1	0	0	0	0	0	0	0	0	0	0	0	0	0	0	0	0	0	0	0	0	0	0	0	0	0	0	0	0	0	0	0	0	0	0	0	0	0	0	0	0	1
				56922-74-8	(E)-2-Hexenyl valerate	CCCCC(=O)OC\C=C\CCC	-2.61712	1	0	0	0	0	0	1	0	0	1	0	1	0	0	0	0	0	1	0	0	0	0	0	0	0	1	0	0	0	0	0	0	0	0	1	0	0	0	0	1	0	0
				35852-46-1	cis-3-Hexenyl valerate	CCCCC(=O)OCC\C=C/CC	-2.61712	1	0	0	1	0	0	0	0	0	0	0	0	0	0	0	0	1	0	0	0	0	0	0	0	0	0	0	0	0	0	0	0	0	1	0	0	0	0	0	0	0	0
				65504-97-4	Hexyl Ketodioxane	CCCCCCC1COC(=O)CO1	-0.652178	0	0	1	0	1	0	0	0	0	0	0	0	1	0	0	0	0	0	0	0	0	0	0	0	0	0	0	0	0	0	0	0	0	1	0	1	0	0	0	0	0	0
				142-92-7	Hexyl ethanoate	CCCCCCOC(=O)C	0.333478	1	0	1	0	0	0	0	0	0	0	0	1	0	0	0	0	0	0	0	0	0	0	0	0	0	0	0	0	0	0	0	0	0	0	1	0	0	0	0	0	0	0
				5953-49-1	sec-Hexyl acetate	CCCC[CH](C)OC(=O)C	-1.25322	1	0	1	0	0	0	0	0	0	0	0	1	0	0	0	0	0	0	0	0	0	0	0	0	0	0	0	0	0	0	0	0	0	0	1	0	0	0	0	0	0	0
				6789-88-4	Hexyl benzoate	CCCCCCOC(=O)c1ccccc1	-1.22145	0	1	0	1	0	1	0	0	1	0	0	0	0	0	0	0	0	0	1	0	0	0	0	0	0	0	0	0	0	0	0	0	0	0	0	0	0	0	0	0	0	0
				19089-92-0	Hexyl 2-butenoate	CCCCCCOC(=O)\C=C\C	-1.0352	1	0	0	0	0	0	0	0	1	0	0	1	0	0	0	0	0	0	0	0	0	0	0	0	0	1	0	0	0	0	0	0	0	0	1	0	0	0	0	0	0	0
				6963-52-6	sec-Hexyl butyrate	CCCC[CH](C)OC(=O)CCC	-2.45043	1	0	1	0	0	0	0	0	0	0	0	0	0	0	0	0	0	0	0	0	0	0	0	0	0	0	0	0	0	0	0	0	0	0	0	0	0	0	0	0	0	0
				3488-00-4	Hexyl cinnamate	CCCCCCOC(=O)\C=C\c1ccccc1	-1.15679	1	0	0	0	0	1	0	0	0	0	0	0	0	0	0	0	0	0	1	0	0	0	0	0	0	0	0	0	0	0	0	0	0	0	0	0	0	0	0	0	0	0
				10448-26-7	Hexyl decanoate	CCCCCCCCCC(=O)OCCCCCC	-2.55669	0	0	0	0	1	1	0	0	0	0	0	0	0	1	0	0	0	1	0	0	0	0	0	0	0	0	0	0	0	0	0	0	0	0	0	0	0	0	0	0	0	0
				34316-64-8	Hexyl dodecanoate	CCCCCCCCCCCC(=O)OCCCCCC		0	0	0	0	1	0	1	0	0	0	0	0	0	1	0	0	0	0	0	0	0	0	0	0	0	0	0	0	0	0	0	0	0	0	0	1	0	0	0	0	0	0
					Hexyl ethylbutyrate	CCCCCCOC(=O)C(CC)CC	-2.52911	1	0	1	0	0	1	1	0	0	0	0	1	0	0	0	0	0	1	0	0	0	0	0	0	0	0	0	0	0	0	0	0	0	0	0	0	0	0	0	0	0	0
				629-33-4	Hexyl formate	CCCCCCOC=O	0.0834108	0	0	1	1	0	0	0	0	0	0	0	0	0	0	1	0	0	0	0	0	0	0	0	0	0	0	0	0	0	0	0	0	0	0	0	0	0	0	0	0	0	0
				39251-86-0	Hexyl furoate	CCCCCCOC(=O)c1occc1	-0.744898	1	1	0	1	0	0	1	0	0	0	0	1	0	0	0	0	0	0	0	0	0	0	0	0	0	0	0	0	0	0	0	0	0	0	1	0	0	0	0	0	0	0
				1119-06-8	Hexyl heptanoate	CCCCCCOC(=O)CCCCCC	-2.67548	1	0	0	1	1	0	0	0	0	1	0	0	0	0	0	0	0	0	0	0	0	0	0	0	0	0	0	0	0	0	0	0	0	0	0	0	0	0	0	0	0	0
				6378-65-0	Hexyl hexanoate	CCCCCCOC(=O)CCCCC	-2.68247	1	0	1	1	0	0	1	0	0	0	0	0	0	0	0	0	1	0	0	0	0	0	0	0	0	0	0	0	0	0	0	0	0	0	0	0	0	0	0	0	0	0
				33855-57-1	Hexyl hexenoate	CCCCCCOC(=O)\C=C\CCC	-1.73517	1	0	1	1	1	0	1	0	0	0	0	0	0	0	0	0	0	0	0	0	0	0	0	0	0	0	0	0	0	0	0	0	0	0	0	0	0	0	0	0	0	0
				2349-07-7	Hexyl isobutyrate	CCCCCCOC(=O)C(C)C	-2.48418	1	0	1	1	0	0	0	0	0	0	0	1	0	0	0	0	1	0	0	0	0	0	0	0	0	0	0	0	0	0	0	0	0	0	1	0	0	0	0	0	0	0
					Hexyl isocaproate	CCCCCCOC(=O)CCC(C)C	-2.39081	1	0	1	1	0	1	0	0	0	0	0	0	0	0	0	0	0	0	0	0	0	0	0	0	0	0	0	0	0	0	0	0	0	0	0	0	0	0	0	0	0	0
				4404-45-9	Hexyl isothiocyanate	CCCCCCN=C=S	-1.20701	0	0	0	1	0	0	0	0	0	0	0	0	0	0	0	0	0	0	0	0	0	0	0	0	0	0	0	1	0	0	0	0	0	0	0	0	0	0	0	0	0	0
				20279-51-0	Hexyl lactate	CCCCCCOC(=O)[CH](C)O	-0.0178451	0	1	1	0	0	0	0	0	0	0	0	0	0	0	0	0	0	0	0	0	0	0	0	0	0	0	0	0	0	0	0	0	0	0	0	0	0	0	0	0	0	0
				24431-34-3	Hexyl levulinate	O=C(OCCCCCC)CCC(C)=O	-0.450166	1	0	0	0	0	0	0	0	0	0	0	0	0	0	0	0	0	1	0	0	0	0	1	0	0	0	0	0	0	0	0	0	0	0	0	0	0	0	0	0	0	0
				796857-79-9	Hexyl mercaptobutanoate	CCCCCCOC(=O)CC(C)S	-2.53743	0	0	0	1	0	1	0	0	0	0	0	0	0	0	0	0	1	0	0	0	0	0	0	0	0	0	0	0	0	0	0	0	0	0	0	0	0	0	0	0	0	0
				4747-07-3	Hexyl methyl ether	CCCCCCOC	-1.68666	0	1	1	1	0	1	0	0	0	0	0	0	0	0	0	0	0	0	0	0	0	0	0	0	0	0	0	0	0	0	0	0	0	0	1	0	0	0	0	0	0	0
				10032-15-2	Hexyl 2-methylbutanoate	CCCCCCOC(=O)[CH](C)CC	-2.16387	1	0	0	1	0	0	0	0	0	0	0	1	0	0	0	0	0	0	0	0	0	0	0	0	0	0	0	0	0	0	0	0	0	0	1	0	0	0	0	0	0	0
				10032-13-0	Hexyl 3-methylbutanoate	CCCCCCOC(=O)CC(C)C	-2.03285	0	0	1	0	0	0	0	0	0	0	0	0	0	0	0	0	0	0	0	0	0	0	0	0	0	0	0	0	0	0	0	0	0	0	0	0	0	0	0	0	0	0
				58625-95-9	Hexyl methylpentenoate	CCCCCCOC(=O)C(C)\C=C\C	-2.00536	1	0	0	1	0	0	0	0	0	0	0	0	0	0	0	0	0	0	0	0	0	0	0	0	0	0	0	0	0	0	0	0	0	0	1	0	0	0	0	0	1	0
					Hexyl methylvalerate	CCCCCCOC(=O)C(C)CCC	-2.52911	1	0	0	0	0	1	0	0	0	0	0	1	0	1	0	0	0	1	0	0	0	0	0	0	0	0	0	0	0	0	0	0	0	0	0	0	0	0	0	0	0	0
				6561-39-3	Hexyl nonanoate	CCCCCCCCC(=O)OCCCCCC	-2.565	0	0	0	0	0	0	0	0	0	0	0	0	0	1	0	0	0	1	0	0	0	0	0	0	0	0	0	0	0	0	0	0	0	0	0	0	0	0	0	1	0	0
				1117-55-1	Hexyl octanoate	CCCCCCCC(=O)OCCCCCC	-2.49389	0	0	0	0	1	1	0	0	0	0	0	0	0	0	0	0	0	0	0	0	0	0	0	0	0	0	0	0	0	0	0	0	0	0	0	0	0	0	0	0	0	0
				20290-84-0	Hexyl oleate	CCCCCCCC\C=C/CCCCCCCC(=O)OCCCCCC		0	0	1	0	0	0	0	0	0	0	0	0	0	1	0	0	0	0	0	0	0	0	0	0	0	0	0	0	0	0	0	0	0	0	0	0	0	0	0	0	0	0
				5421-17-0	Hexyl phenylacetate	CCCCCCOC(=O)Cc1ccccc1	-1.13754	1	1	1	1	0	0	1	0	0	0	0	0	0	0	0	0	0	1	0	0	0	0	0	0	0	0	0	0	0	0	0	0	0	0	0	0	1	0	0	0	0	0
				5434-57-1	Hexyl pivalate	CCCCCCOC(=O)C(C)(C)C	-1.96875	1	0	0	1	0	0	0	0	0	0	0	1	0	0	0	0	0	0	0	0	0	0	0	0	0	0	0	0	0	0	0	0	0	0	1	0	0	0	0	0	0	0
				2445-76-3	Hexyl propionate	CCCCCCOC(=O)CC	-0.892566	0	0	0	0	0	0	0	0	0	0	0	0	0	0	0	0	0	0	0	1	0	0	0	0	0	0	0	0	0	0	0	0	0	0	0	0	0	0	0	0	0	0
				6259-76-3	Hexyl salicylate	CCCCCCOC(=O)c1ccccc1O	-0.573252	1	1	0	0	0	1	0	0	0	0	1	0	0	0	0	0	0	0	1	0	0	0	0	0	0	0	0	0	0	0	0	0	0	0	0	0	0	0	0	0	0	0
					Hexyl sorbate	CCCCCCOC(=O)\C=C\C=C\C	-0.828514	1	0	0	0	0	0	1	0	0	0	0	0	0	0	0	0	0	0	0	0	0	0	0	0	0	0	0	0	0	0	0	0	0	0	0	0	0	0	0	0	0	0
				16930-96-4	Hexyl tiglate	CCCCCCOC(=O)\C(=C\C)\C	-1.45378	1	0	0	1	0	0	0	0	0	1	0	0	0	0	0	0	0	0	0	0	0	0	0	0	0	0	0	0	0	0	0	0	0	0	0	0	0	0	0	0	0	0
				1117-59-5	Hexyl valerate	CCCCCCOC(=O)CCCC	-2.56485	1	0	1	0	0	0	0	0	0	0	0	0	0	0	0	0	0	0	0	0	0	0	0	0	0	0	0	0	0	0	0	0	0	0	0	0	0	0	0	0	0	0
				10039-39-1	Hexylacetoxytetrahydrofuran	CCCCCC[CH]1C[CH](CO1)OC(=O)C	-0.0268986	1	1	1	0	0	0	0	0	0	0	0	0	0	0	0	0	0	0	0	0	0	0	0	0	0	0	0	0	0	0	0	0	0	0	0	0	0	0	0	0	0	0
				111-26-2	Hexylamine	CCCCCCN	1.17136	0	0	0	0	0	0	0	0	0	0	0	0	0	0	0	0	0	0	0	0	0	0	0	0	0	0	1	0	0	0	0	0	0	0	0	0	0	0	0	0	0	0
				101-86-0	Hexylcinnamaldehyde	CCCCCC\C(=C\c1ccccc1)\C=O	-1.1511	0	1	1	0	0	0	0	0	0	0	0	0	0	0	0	0	0	0	0	0	0	0	0	0	0	0	0	0	0	0	0	0	0	0	0	0	0	0	0	0	0	0
				13074-65-2	Hexylcyclopentanone	CCCCCCC1CCCC1=O	-1.17751	1	1	0	1	0	0	0	0	0	0	0	0	0	0	0	0	0	0	0	0	0	0	0	0	0	0	0	0	0	0	0	0	0	0	0	0	0	0	0	0	0	0
				95-41-0	Hexylcyclopentenone	CCCCCCC1=CCCC1=O	-0.885265	1	0	1	0	0	0	0	0	0	0	0	0	0	0	0	0	0	0	0	0	0	0	0	0	0	0	0	0	0	0	1	0	0	0	0	0	0	0	0	0	0	0
				6454-22-4	Hexyldimethyldioxolane	CCCCCCC1OC(C)C(C)O1	-0.329973	1	0	0	1	0	0	0	0	0	0	0	0	0	0	0	0	0	0	0	0	0	0	0	0	0	0	0	0	0	0	0	0	0	0	0	0	0	0	0	0	0	0
				17373-89-6	Hexylidenecyclopentanone	CCCCC\C=C\1/CCCC1=O	-1.01481	1	1	0	1	0	1	0	0	0	0	0	0	0	0	0	0	0	0	0	0	0	0	0	0	0	0	0	0	0	0	0	0	0	0	0	0	0	0	0	0	0	0
					Hexylmethoxypyrazine	CCCCCCc1nccnc1OC	-0.957755	0	0	0	1	0	0	0	0	0	0	0	0	0	0	0	0	0	0	0	0	0	0	0	0	0	0	0	0	0	0	0	0	0	0	0	0	0	0	0	0	0	0
				1129-69-7	Hexylpyridine	CCCCCCc1ccccn1	-1.08663	0	0	0	1	1	0	0	0	0	0	0	0	1	0	0	0	0	0	0	0	0	0	0	0	0	0	0	0	0	0	0	0	0	0	0	0	0	0	0	0	0	0
				18794-77-9	Hexylthiophene	CCCCCCc1cccs1	-2.30658	0	0	0	1	0	0	0	1	0	0	0	0	0	0	0	0	1	0	0	0	0	0	0	0	0	0	0	0	0	0	0	0	0	0	0	0	0	0	1	0	0	0
				499-44-5	Hinokitiol	CC(C)C1=CC=CC(=O)C(=C1)O	0.386535	0	0	0	0	0	0	0	0	1	0	0	0	0	0	0	0	0	0	0	0	0	0	0	0	0	0	0	0	0	0	0	0	0	0	0	0	0	1	0	0	0	0
				118-56-9	Homosalate	CC1CC(CC(C)(C)C1)OC(=O)c2ccccc2O	-0.172803	0	0	0	0	0	0	0	0	0	0	0	0	0	0	0	0	0	0	0	0	0	0	0	0	0	0	0	0	0	0	0	0	0	0	0	0	0	0	0	0	0	0
				38818-60-9*	Hotrienol	CC(=C)[CH](O)C\C=C(/C)\C=C	-0.445819	1	1	0	0	0	0	0	0	0	1	0	0	0	0	0	1	0	0	0	0	0	0	0	0	0	0	0	0	0	0	0	0	0	0	0	0	0	0	0	0	0	0
				84681-92-5	Huminol	CCC1(O)C2(C)CCCC1(C)CC2	-1.06994	0	0	0	0	0	0	0	0	1	0	0	0	0	0	0	0	0	0	0	1	0	0	0	0	0	0	0	0	0	0	0	0	0	0	0	0	0	0	0	0	0	0
				6753-98-6	Humulene	C\C\1=C/CC(C)(C)\C=C\C\C(=C\CC1)\C	-0.540845	0	0	0	0	0	0	0	0	1	0	1	0	0	0	0	0	0	0	1	1	0	0	0	0	0	0	0	0	0	0	0	0	0	0	0	0	0	0	0	0	0	0
				15295-60-0	Hydratropaldehyde diethyl acetal	CCOC(OCC)C(C)c1ccccc1	-0.300434	0	1	0	1	0	0	0	0	0	0	0	0	0	0	0	0	0	0	0	1	0	0	0	0	0	0	0	0	0	0	0	0	1	0	0	0	0	0	0	0	0	0
				4362-22-5	Hydratropaldehyde ethylene glycol acetal	CC(C1OCCO1)c2ccccc2	-0.48854	0	1	0	1	0	0	0	0	0	0	0	0	0	0	0	0	0	0	0	1	0	0	0	0	0	0	0	0	0	0	0	0	0	0	0	0	0	0	0	0	0	0
					Hydratropaldehyde glyceryl acetal	CC(C1OCC(CO)O1)c2ccccc2	0.181834	1	1	1	1	0	0	0	0	0	0	0	0	0	0	0	0	0	0	0	1	0	0	0	0	0	0	0	0	0	0	0	0	0	0	0	0	0	0	0	0	0	0
				65738-46-7	Hydratropyl methyl ether	COCC(C)c1ccccc1	-0.33869	0	1	0	0	0	0	0	0	0	0	0	0	0	0	0	0	0	0	0	0	0	0	0	0	0	0	0	0	0	0	0	0	0	0	0	0	0	0	0	0	0	0
				7783-06-4	Hydrogen sulfide	S	-0.455113	0	0	0	0	0	0	0	0	0	0	0	0	0	0	0	0	0	0	0	0	0	0	0	0	0	0	0	0	0	0	0	0	0	0	0	0	0	0	0	0	0	0
				622-62-8	Hydroquinone monoethyl ether	CCOc1ccc(O)cc1	-0.382218	0	0	1	0	0	1	0	0	0	0	0	0	0	0	0	0	0	0	0	0	0	0	0	0	0	0	0	0	0	0	0	0	0	0	0	0	0	0	0	0	0	0
				118-93-4	2-Hydroxyacetophenone	CC(=O)c1ccccc1O	-0.409872	0	0	0	0	0	0	0	0	0	0	0	0	0	0	0	0	0	0	0	0	0	0	0	0	0	0	0	0	0	0	0	0	0	0	0	0	0	0	0	0	0	0
				99-93-4	4-Hydroxyacetophenone	CC(=O)c1ccc(O)cc1	-0.252622	1	1	0	0	0	1	0	0	1	0	0	0	0	0	0	0	0	0	1	0	0	0	0	0	0	0	0	0	0	0	0	0	0	0	0	0	0	0	0	0	0	0
					Hydroxyacetoxymenthene	CC(=C)[C@@H]1CC[C@](C)(O)[C@H](C1)OC(=O)C	0.347231	0	0	0	0	0	1	0	0	0	0	0	0	0	0	0	0	0	0	0	0	0	0	0	0	0	0	0	0	0	0	0	0	0	0	0	0	0	0	0	0	0	0
				123-08-0	Hydroxybenzaldehyde	Oc1ccc(C=O)cc1		0	0	0	0	0	0	0	0	1	0	0	0	1	0	0	0	0	0	1	0	0	0	0	0	0	0	0	0	0	0	0	0	0	0	0	0	0	1	0	0	0	0
					Hydroxybenzyl acetate	CC(=O)OCc1ccc(O)cc1	-0.650478	0	1	0	1	0	0	0	0	0	0	0	0	0	0	0	0	0	0	0	0	0	0	0	0	0	0	0	0	0	0	0	0	0	0	0	0	0	1	0	0	0	0
				623-05-2	Hydroxybenzyl alcohol	OCc1ccc(O)cc1	-0.444905	1	0	1	0	0	0	0	0	0	0	0	0	1	0	0	0	0	0	0	0	0	0	0	0	0	0	0	0	0	0	0	0	0	0	0	0	0	1	0	0	0	0
				5355-17-9	Hydroxybenzyl methyl ether	COCc1ccc(O)cc1	-0.222261	0	0	1	1	0	0	0	0	0	0	0	0	0	0	0	0	0	0	0	1	0	0	0	0	0	0	0	0	0	0	0	0	0	0	0	0	0	1	0	0	0	0
				96-48-0	Hydroxybutanoic acid lactone	O=C1CCCO1	-0.301336	0	0	0	0	0	0	0	0	0	0	0	0	1	0	0	0	0	0	0	0	0	0	1	0	0	0	0	0	0	0	0	0	0	1	0	0	0	0	0	0	0	0
				5077-67-8	1-Hydroxy-2-butanone	CCC(=O)CO	-0.721375	0	0	0	0	0	0	0	0	0	0	0	0	0	1	0	0	0	0	0	0	0	0	1	0	0	0	0	0	0	0	0	0	0	0	0	0	0	0	0	0	0	0
				590-90-9	4-Hydroxybutan-2-one	CC(=O)CCO	-0.603133	0	0	1	0	0	0	0	0	0	0	0	0	0	0	0	0	0	0	0	0	0	0	1	0	0	0	0	0	0	0	0	0	0	0	0	0	0	0	0	0	0	0
				497-23-4	Hydroxybutenoic acid gamma-lactone	O=C1OCC=C1	0.103514	0	0	1	0	0	0	0	0	0	0	0	0	0	0	0	0	0	1	0	0	0	0	0	0	0	0	0	0	0	1	0	0	0	0	0	0	0	0	0	0	0	0
				300-85-6	Hydroxybutyric acid	CC(O)CC(=O)O	-1.08923	1	0	0	0	0	0	0	0	0	0	0	0	0	0	0	0	0	0	0	0	0	0	0	0	0	0	1	0	0	0	0	0	0	0	0	0	0	0	0	0	0	0
					Hydroxycitronellal dibutyl acetal	CCCCOC(CC(C)CCCC(C)(C)O)OCCCC	-1.06019	0	1	0	1	0	0	0	0	0	0	0	0	0	0	0	0	0	0	0	0	0	0	0	0	0	0	0	0	0	0	0	0	0	0	0	0	0	0	0	0	0	0
				141-92-4	Hydroxycitronellal dimethyl acetal	COC(C[CH](C)CCCC(C)(C)O)OC	-0.361727	0	1	0	1	0	0	0	0	0	1	0	0	0	0	0	0	0	0	0	0	0	0	0	0	0	0	0	0	0	0	0	0	0	0	0	0	0	0	0	0	1	0
				89-43-0	Hydroxycitronellal methyl anthranilate	COC(=O)c1ccccc1\N=C\CC(C)CCCC(C)(C)O	-0.00306062	0	1	0	0	0	0	0	0	0	0	0	0	0	0	0	0	0	0	0	0	0	0	0	0	0	0	0	0	0	0	0	0	0	0	0	0	0	0	0	0	0	0
				93804-64-9	Hydroxycitronellal propylene glycol acetal	CC(CCCC(C)(C)O)CC1OCC(C)O1	-0.135423	0	1	0	1	0	0	0	0	0	0	0	0	0	0	0	0	0	0	0	0	0	0	0	0	0	0	0	0	0	0	0	0	0	0	0	0	0	0	0	0	0	0
				107-75-5	Hydroxycitronellal	C[CH](CCCC(C)(C)O)CC=O	-0.570568	0	1	1	0	0	0	0	0	0	0	0	0	0	0	0	0	0	0	0	0	0	0	0	0	0	0	0	0	0	0	0	0	0	0	0	0	0	0	0	0	0	0
				107-74-4	Hydroxycitronellol	C[CH](CCO)CCCC(C)(C)O	-0.160032	0	1	1	0	0	0	0	0	0	0	0	0	0	0	0	0	0	0	0	0	0	1	0	0	0	0	0	0	0	0	0	0	0	0	0	0	0	0	0	0	0	0
					Hydroxycitronellyl acetate	CC(CCCC(C)(C)O)CCOC(=O)C	-0.611647	0	1	0	1	0	0	0	0	0	0	0	0	0	0	0	0	0	0	0	0	0	0	0	0	0	0	0	0	0	0	0	0	0	0	0	0	0	0	0	0	0	0
				10316-66-2	Hydroxycyclohexenone	O=C1CCCCC1=O	-0.0893466	0	0	0	0	0	0	0	0	0	0	0	0	0	0	0	0	0	0	0	0	0	0	1	0	0	0	0	0	0	1	0	0	0	0	0	0	0	0	0	0	0	0
				27593-23-3	Hydroxydecadienoic acid lactone	CCCCCC1=CC=CC(=O)O1	-0.476668	0	0	0	0	0	0	0	0	0	0	0	0	0	0	0	0	0	0	0	0	0	0	0	0	0	0	0	0	0	0	0	0	0	1	0	1	0	0	0	0	0	0
				65620-50-0	Hydroxydihydrotheaspirane	CC1CCC2(O1)C(C)(C)CCCC2(C)O	-0.00813795	0	0	0	1	0	0	0	0	0	0	0	0	0	0	0	0	1	0	0	1	0	0	0	1	0	0	0	0	0	0	0	0	0	0	0	0	0	0	0	0	0	0
				499-54-7	Hydroxydimethyloctanoic acid lactone	CC(C)[C@H]1CC[C@H](C)CC(=O)O1	-0.713904	0	0	0	0	0	0	0	0	0	0	0	0	0	0	0	0	0	0	0	0	0	0	1	0	0	0	0	0	0	0	0	0	0	0	0	0	0	0	0	0	0	0
				26494-10-0	Hydroxydimethylthiophenone	C[CH]1SC(=C(O)C1=O)C	-0.579941	0	0	0	0	0	0	0	1	0	0	0	0	0	0	0	0	0	0	0	0	0	0	0	0	1	0	0	0	0	1	0	0	0	0	0	0	0	0	1	0	0	0
				10191-24-9	Hydroxyhexanoic acid	CCCC(O)CC(=O)O	-0.304814	1	0	0	0	0	0	0	0	0	0	0	0	0	0	0	0	0	0	0	0	0	0	0	0	0	0	1	0	0	0	0	0	0	0	0	0	0	0	0	0	0	0
				4984-85-4	Hydroxyhexanone	CC[CH](O)C(=O)CC	-0.355935	0	0	0	0	0	0	0	0	0	0	0	0	0	0	0	0	0	0	0	0	0	0	1	0	0	0	0	0	0	0	0	0	0	1	0	0	0	0	0	0	0	0
				55-10-7	Hydroxyhydroxymethoxyphenylacetic acid	COc1cc(ccc1O)C(O)C(=O)O	0.0320753	0	0	1	0	0	0	0	0	0	0	0	0	0	0	0	0	0	0	0	0	0	0	0	0	0	0	0	0	0	0	0	0	0	0	0	0	0	0	0	0	0	0
				4883-60-7	Hydroxyisophorone	CC1=C(O)C(=O)CC(C)(C)C1	0.250541	0	0	1	0	0	0	0	0	0	0	0	0	0	0	0	0	0	0	0	0	0	0	1	0	0	0	0	0	0	0	0	0	0	0	0	0	0	0	0	0	0	0
					Hydroxymenthenone	CC1CC=C(C(=O)C1)C(C)(C)O	-0.400874	0	0	0	0	0	1	0	0	0	0	0	0	0	0	0	0	0	0	0	0	0	0	0	1	0	0	0	0	0	0	0	0	0	0	0	0	0	0	0	0	0	0
				148-53-8	2-Hydroxy-3-methoxybenzaldehyde	COc1cccc(C=O)c1O	-0.500029	0	0	1	0	0	0	0	0	0	0	0	0	0	0	0	0	0	0	0	0	0	0	0	0	0	0	0	1	0	0	0	0	0	0	0	0	0	0	0	0	0	0
				621-59-0	3-Hydroxy-4-methoxybenzaldehyde	COc1ccc(C=O)cc1O	-0.376243	0	1	0	0	0	1	0	0	0	0	0	0	0	0	0	0	0	0	0	0	0	0	0	0	0	0	0	0	0	0	0	0	0	0	0	0	0	0	0	0	0	0
				458-36-6	Hydroxymethoxycinnamaldehyde	COc1cc(\C=C\C=O)ccc1O	-0.651272	0	0	0	0	0	0	0	0	0	0	1	0	0	0	0	0	0	0	1	0	0	0	0	0	0	0	0	0	0	0	0	0	0	0	0	0	0	0	0	0	0	0
				1450-72-2	Hydroxymethylacetophenone	CC(=O)c1cc(C)ccc1O	-0.439297	0	0	0	0	0	0	0	0	0	0	1	0	0	0	0	0	0	0	0	0	0	0	0	0	0	0	0	0	0	0	0	0	0	0	0	0	1	1	0	0	0	0
				698-27-1	Hydroxymethylbenzaldehyde	Cc1ccc(C=O)c(O)c1	-0.571617	0	0	1	0	0	0	0	0	0	0	0	0	0	0	0	0	0	0	0	0	0	0	1	0	0	0	0	0	0	1	0	0	0	0	0	0	0	0	0	0	0	0
				19322-27-1	Hydroxymethylfuranone	CC1=C(O)C(=O)CO1	-0.678428	1	0	1	0	0	0	0	0	0	0	0	0	0	0	0	0	0	0	0	0	0	0	1	0	0	0	0	0	0	0	0	0	0	0	0	0	0	0	0	0	0	0
				67-47-0	Hydroxymethylfurfural	OCc1oc(C=O)cc1	-0.419873	0	0	0	0	0	1	0	0	0	0	0	0	0	0	0	0	0	1	0	0	0	0	0	0	0	0	0	0	0	0	0	0	0	0	0	0	0	0	0	0	0	0
				65405-68-7	Hydroxymethylheptanone	CCCC[CH](CO)C(=O)C	-1.12639	1	0	0	0	0	1	0	0	0	0	1	0	0	0	0	0	0	0	0	0	0	0	0	0	0	0	0	0	0	0	0	0	0	0	0	0	0	0	0	0	0	0
				10413-18-0	Hydroxymethylhexanoic acid delta-lactone	CC1CCC(=O)OC1C	-0.0763463	0	0	1	0	0	0	0	0	0	0	0	0	0	0	0	0	0	0	0	0	0	0	0	0	0	0	0	0	0	0	0	0	0	0	0	0	0	0	0	0	0	0
				163038-04-8	3(2)-Hydroxy-5-methyl-2(3)-hexanone	CC(C)CC(=O)C(C)O	-0.131738	0	0	0	0	0	0	0	0	0	0	0	0	0	0	0	0	0	0	0	0	0	0	0	0	0	0	1	0	0	0	0	0	0	0	0	0	0	0	0	0	0	0
				59191-78-5	Hydroxymethyloctanone	CCCCC[CH](CO)C(=O)C	-0.888084	0	0	1	0	0	1	0	0	0	0	0	0	0	0	0	0	0	0	0	1	0	0	0	0	0	0	0	0	0	0	0	0	1	0	0	0	0	0	0	0	0	0
				498-36-2	2-Hydroxy-4-methylpentanoic acid	CC(C)C[CH](O)C(=O)O	-0.628294	1	0	0	0	0	0	0	0	0	0	0	0	0	0	0	0	0	0	0	0	0	0	0	0	0	0	1	0	0	0	0	0	0	0	0	0	0	0	0	0	0	0
				488-15-3	2-hydroxy-3-methylpentanoic acid	CC(C)CC(O)C(=O)O	-0.628294	1	0	0	0	0	0	0	0	0	0	0	0	0	0	0	0	0	0	0	0	0	0	0	0	0	0	1	0	0	0	0	0	0	1	0	1	0	0	0	0	0	0
				123-42-2	4-Hydroxy-4-methylpentan-2-one	CC(=O)CC(C)(C)O	-0.527666	1	0	0	0	0	0	0	0	0	1	0	0	0	0	0	0	0	0	0	0	0	0	0	1	0	0	0	0	0	0	0	0	0	0	0	0	0	0	0	0	0	0
				133860-42-1	Hydroxymethylthienylethanone	O=C(C)C=1[S]C=CC=1CO[H]	-0.0670348	0	0	0	0	0	0	0	0	0	0	0	0	0	0	0	0	0	0	0	0	0	0	1	0	0	0	0	0	0	1	0	0	0	0	0	0	0	0	0	0	0	0
				37160-77-3	Hydroxyoctanone	CCCCC[CH](O)C(=O)C	-0.390223	0	0	0	0	0	1	0	0	0	0	0	0	1	0	0	0	0	0	0	1	0	0	0	0	0	0	0	0	0	0	0	0	0	0	0	0	0	0	0	0	0	0
				496-77-5	Hydroxyoctanone	CCC[CH](O)C(=O)CCC	-0.390223	0	0	1	0	0	0	0	0	0	0	0	0	1	0	0	0	0	0	0	0	0	0	0	0	0	0	0	1	0	0	0	0	0	1	0	0	0	0	0	0	0	0
				1113-60-6	Hydroxyoxopropanoic acid	OCC(=O)C(=O)O	-1.21807	0	0	0	0	0	0	0	0	0	0	0	0	0	0	0	0	0	0	0	0	0	0	0	0	0	0	0	0	0	1	0	0	0	1	0	0	0	0	0	0	0	0
				3142-66-3	3-Hydroxy-2-pentanone	CC[CH](O)C(=O)C	-0.645796	0	0	0	0	0	0	0	0	0	0	0	0	0	0	0	0	0	0	0	0	0	0	1	0	0	0	0	0	0	0	0	0	0	1	0	1	0	0	0	0	0	0
				5704-20-1	2-hydroxy-3-pentanone	CCC(=O)C(C)O	-0.497147	0	0	0	0	0	0	0	0	0	0	0	0	0	0	0	0	0	0	0	0	0	0	0	0	0	0	0	0	0	0	0	0	0	1	0	0	0	0	0	0	0	0
				5355-63-5	Hydroxyphenylbutanone	CC(=O)CCc1cccc(O)c1	-0.2184	0	1	1	0	0	0	0	0	0	0	0	0	0	0	0	0	0	0	0	0	0	0	1	0	0	0	0	0	0	0	0	0	0	0	0	1	0	0	0	0	0	0
				501-94-0	Hydroxyphenylethanol	OCCc1ccc(O)cc1	-0.384574	1	1	1	0	0	0	0	0	0	0	0	0	0	0	0	0	0	0	0	0	0	1	0	0	0	0	0	0	0	0	0	0	0	0	0	0	0	0	0	0	0	0
				80550-09-0	Hydroxypropyl phenylacetate	CC(O)COC(=O)Cc1ccccc1	-0.122521	0	0	0	0	0	0	0	0	0	0	0	0	0	0	0	0	0	0	1	0	0	0	0	0	0	0	0	0	0	0	0	0	0	0	0	0	1	0	0	0	0	0
				59569-67-4	Hydroxypropyl valerate	CCCCC(=O)OCC(C)O	-0.35144	1	0	1	0	0	0	0	0	0	0	0	0	0	0	0	0	0	0	0	0	0	0	0	0	0	0	0	0	0	0	0	0	0	0	0	0	0	0	0	0	0	0
				142-08-5	Hydroxypyridine	Oc1ccccn1	0.740441	0	0	0	0	0	0	0	0	0	0	0	0	1	0	0	0	0	0	0	0	0	0	0	0	0	0	0	0	0	1	0	0	0	0	0	0	0	0	0	0	0	0
				32536-43-9*	Indole acetic acid	OC(=O)Cc1c[nH]c2ccccc12	-0.17002	0	0	0	0	0	0	0	0	0	0	0	0	0	0	0	0	0	0	0	0	0	0	0	0	0	0	0	0	0	0	0	0	0	0	0	0	0	0	0	0	0	0
				120-72-9	Indole	c1ccc2[nH]ccc2c1	0.713553	0	1	0	0	0	0	0	0	0	0	0	0	0	0	0	0	0	0	0	0	0	0	0	0	0	0	1	0	0	0	0	0	0	0	0	0	0	0	0	0	0	0
				475-03-6	Ionene	Cc1ccc2c(CCCC2(C)C)c1	-0.485614	0	0	0	0	0	0	0	0	1	0	0	0	0	0	0	0	0	0	0	0	0	0	0	0	0	0	0	0	0	0	0	0	0	0	0	0	0	0	0	0	0	0
				25312-34-9	alpha-Ionol	C[CH](O)\C=C\[CH]1C(=CCCC1(C)C)C	-0.383105	0	1	0	0	0	0	0	0	0	0	0	0	0	0	0	0	0	0	0	0	0	0	0	0	0	0	0	0	0	0	0	0	0	0	0	0	0	0	0	0	0	0
				22029-76-1	beta-Ionol	C[CH](O)\C=C\C1=C(C)CCCC1(C)C	-0.460667	1	1	0	0	0	0	0	0	1	0	0	0	0	0	0	0	0	0	0	0	0	0	0	0	0	0	0	0	0	0	0	0	0	0	0	0	0	0	0	0	0	0
				23267-57-4	Ionone epoxide	CC(=O)\C=C\[C]12O[C]1(C)CCCC2(C)C	-0.0869707	1	1	1	0	0	0	0	0	1	0	0	0	0	0	0	0	0	0	0	0	0	0	0	0	0	0	0	0	0	0	0	0	0	0	0	0	0	0	0	0	0	0
				127-41-3	alpha-Ionone	CC(=O)\C=C\[CH]1C(=CCCC1(C)C)C	-0.883882	0	0	0	0	0	0	0	0	1	0	0	0	0	0	0	0	0	0	1	0	0	0	0	0	0	0	0	0	0	0	0	0	0	0	0	0	0	0	0	0	0	0
				79-77-6	beta-Ionone	CC(=O)\C=C\C1=C(C)CCCC1(C)C	-1.17304	1	0	0	0	0	0	0	0	1	0	0	0	0	0	0	0	0	0	0	0	0	0	0	0	0	0	0	0	0	0	0	0	0	0	0	0	0	0	0	0	0	0
				79-76-5	gamma-Ionone	CC(=O)\C=C\[CH]1C(=C)CCCC1(C)C	-0.883882	0	1	0	1	0	0	0	0	1	0	0	0	0	0	0	0	0	0	0	0	0	0	0	0	0	0	0	0	0	0	0	0	0	0	0	0	0	0	0	0	0	0
				22030-19-9	Ionyl acetate	C[CH](OC(=O)C)\C=C\C1=C(C)CCCC1(C)C	-0.182132	1	0	0	0	0	0	0	0	1	0	0	0	0	0	0	0	0	0	0	0	0	0	0	0	0	0	0	0	0	0	0	0	0	0	0	0	0	0	0	0	0	0
				79-69-6	alpha-Irone	C[CH]1CC=C(C)[CH](\C=C\C(=O)C)C1(C)C	-0.657188	0	0	1	0	0	0	0	0	0	0	0	0	0	0	0	0	0	0	0	0	0	0	0	0	0	0	0	0	0	0	0	0	0	0	0	0	0	0	0	0	0	0
				79-70-9	beta-Irone	C[CH]1CCC(=C(\C=C\C(=O)C)C1(C)C)C	-1.07395	1	0	0	0	0	0	0	0	1	0	0	0	0	0	0	0	0	0	0	0	0	0	0	0	0	0	0	0	0	0	0	0	0	0	0	0	0	0	0	0	0	0
				28645-51-4	Isoambrettolide	O=C1CCCCCCC\C=C/CCCCCCO1	-2.73401	1	0	0	0	0	0	0	0	0	0	0	0	0	0	0	0	0	0	0	0	0	0	0	0	0	0	0	0	0	0	0	0	0	0	0	0	0	0	0	0	0	0
					Isoamyl 3-methylpentanoate	CCC(C)CC(=O)OCCC(C)C	-1.60661	1	0	0	0	0	1	0	0	0	0	0	1	0	1	0	0	0	0	0	0	0	0	0	0	0	0	0	0	0	0	0	0	0	0	0	0	0	0	0	0	0	0
				123-92-2	Isoamyl acetate	CC(C)CCOC(=O)C	0.501815	1	0	1	0	0	0	0	0	0	0	0	0	0	0	0	0	0	0	0	0	0	0	0	0	0	0	0	0	0	0	0	0	0	0	1	0	0	0	0	0	0	0
				2308-18-1	Isoamyl acetoacetate	CC(C)CCOC(=O)CC(=O)C	-0.435039	1	0	1	0	0	0	0	0	0	0	0	0	0	0	1	0	0	1	0	0	0	0	0	0	0	0	0	0	0	0	0	0	0	0	0	0	0	0	0	0	0	0
				123-51-3	Isoamyl alcohol	CC(C)CCO	-0.443069	0	0	0	0	0	0	0	0	0	0	0	0	0	0	0	0	0	0	0	0	0	0	0	0	0	0	0	0	0	0	0	0	0	0	0	0	0	0	0	0	0	0
				10482-55-0	Isoamyl angelate	C\C=C(\C)/C(=O)OCCC(C)C	-1.39219	1	1	0	0	0	1	0	0	0	0	0	0	0	0	0	0	0	1	0	0	0	0	0	0	0	0	0	0	0	0	0	0	0	0	0	0	0	0	0	0	0	0
				94-46-2	Isoamyl benzoate	CC(C)CCOC(=O)c1ccccc1	-0.84894	1	0	1	1	0	0	1	0	0	0	0	0	0	0	0	0	0	0	1	0	0	0	0	0	0	0	0	0	0	0	0	0	0	0	0	0	0	0	0	0	0	0
				106-27-4	Isoamyl butyrate	CCCC(=O)OCCC(C)C	-1.3529	0	0	0	0	0	0	0	0	0	0	0	0	0	0	0	0	0	0	0	0	0	0	0	0	0	0	0	0	0	0	0	0	0	0	0	0	0	0	0	0	0	0
				7779-65-9	Isoamyl cinnamate	CC(C)CCOC(=O)\C=C\c1ccccc1	-1.17182	1	1	1	0	0	0	0	0	0	0	0	0	0	0	0	0	0	0	1	0	0	0	0	0	0	0	0	0	0	0	0	0	0	0	0	0	0	0	0	0	0	0
				25415-77-4	Isoamyl crotonate	C\C=C\C(=O)OCCC(C)C	-0.839829	1	0	0	0	0	0	0	0	0	0	0	1	0	0	0	0	0	0	0	0	0	0	0	0	0	0	0	0	0	0	0	0	0	0	0	0	0	0	0	0	0	0
				2306-91-4	Isoamyl decanoate	CCCCCCCCCC(=O)OCCC(C)C	-2.49416	1	0	0	1	0	0	1	0	0	0	0	0	0	1	0	0	0	1	0	0	0	0	0	0	0	0	0	0	0	0	0	0	0	0	0	0	0	0	0	1	0	0
				110-45-2	Isoamyl formate	CC(C)CCOC=O	0.543453	0	0	1	0	0	0	0	0	0	0	0	1	0	0	0	0	0	1	0	0	0	0	0	0	0	0	0	0	0	0	0	0	0	0	0	0	0	0	0	0	0	0
				7779-66-0	Isoamyl furanbutyrate	CC(C)CCOC(=O)CCCc1occc1	-0.975269	1	0	1	0	0	0	0	0	0	0	0	0	0	0	0	0	0	0	0	0	0	0	0	0	0	0	0	0	0	0	0	0	0	1	0	0	0	0	0	0	0	0
				7779-67-1	Isoamyl furanpropionate	CC(C)CCOC(=O)CCc1occc1	-1.23595	1	1	1	1	0	0	0	0	0	0	0	0	0	0	0	0	0	0	0	0	0	0	1	0	0	0	0	0	0	0	0	1	0	0	0	0	0	0	0	0	0	0
				615-12-3	Isoamyl furoate	CC(C)CCOC(=O)c1occc1	-0.170995	0	0	0	0	0	0	0	0	0	0	0	0	0	0	0	0	0	0	0	0	0	0	0	0	0	0	0	0	0	0	0	0	0	0	0	0	0	0	0	0	0	0
				109-25-1	Isoamyl heptanoate	CCCCCCC(=O)OCCC(C)C	-2.48403	1	0	0	1	0	0	0	0	0	0	0	1	0	1	0	0	0	1	0	0	0	0	0	0	0	0	0	0	0	0	0	0	0	0	1	0	0	0	0	0	0	0
				2198-61-0	Isoamyl hexanoate	CCCCCC(=O)OCCC(C)C	-2.03285	1	0	0	0	0	0	1	0	0	0	0	1	0	0	0	0	0	0	0	0	0	0	0	0	0	1	0	0	0	0	0	0	0	0	0	0	0	0	0	0	0	0
				2050-01-3	Isoamyl isobutyrate	CC(C)CCOC(=O)C(C)C	-1.21291	1	0	0	1	0	0	0	0	0	0	0	0	0	0	0	0	0	0	0	0	0	0	0	0	0	0	0	0	0	0	0	0	0	0	0	0	0	0	0	0	0	0
				628-03-5	Isoamyl isothiocyanate	CC(C)CCN=C=S	-1.20777	0	0	0	0	0	0	0	0	0	0	0	0	0	0	0	0	0	0	0	0	0	0	0	0	0	0	0	1	0	0	0	0	0	0	0	0	0	0	0	0	0	0
				659-70-1	Isoamyl isovalerate	CC(C)CCOC(=O)CC(C)C	-1.33281	1	0	0	1	0	0	0	0	0	0	0	1	0	0	0	0	1	0	0	0	0	0	0	0	0	1	0	0	0	0	0	0	0	0	0	0	0	0	0	1	0	0
				19329-89-6	Isoamyl lactate	CC(C)CCOC(=O)[CH](C)O	-0.221224	1	0	0	0	0	0	0	0	0	0	0	0	0	1	0	0	0	1	0	0	0	0	1	0	0	0	0	0	0	0	0	0	0	0	0	0	0	0	0	0	0	0
				6309-51-9	Isoamyl laurate	CCCCCCCCCCCC(=O)OCCC(C)C	-2.33826	0	0	0	0	1	0	0	0	0	0	0	0	0	1	0	0	0	1	0	0	0	0	0	0	0	0	0	0	0	0	0	0	0	0	0	0	0	0	0	0	0	0
				71172-75-3	Isoamyl levulinate	O=C(OCCC(C)(C)[H])CCC(C)=O	-0.104533	1	0	0	0	0	0	0	0	0	0	0	0	0	1	0	0	0	1	0	0	0	0	1	0	0	0	0	0	0	0	0	0	0	0	0	0	0	0	0	0	0	0
					Isoamyl methylvalerate	CCCC(C)C(=O)OCCC(C)C	-2.48424	1	0	0	0	1	0	0	0	0	0	0	1	0	1	0	0	0	0	0	0	0	0	0	0	0	0	0	0	0	0	0	0	0	0	0	0	0	0	0	0	0	0
				62488-24-8	Isoamyl myristate	CCCCCCCCCCCCCC(=O)OCCC(C)C		0	0	0	0	1	0	1	0	0	0	0	0	0	0	0	0	0	0	0	0	0	0	0	0	0	0	0	0	0	0	0	0	0	0	0	0	0	0	0	0	0	0
				7779-70-6	Isoamyl nonanoate	CCCCCCCCC(=O)OCCC(C)C	-2.47994	1	1	0	0	0	0	0	0	0	0	0	0	1	1	0	0	0	1	0	0	0	0	0	0	0	0	0	0	0	0	0	0	0	0	0	0	0	0	0	0	0	0
				2035-99-6	Isoamyl octanoate	CCCCCCCC(=O)OCCC(C)C	-2.76612	1	0	0	1	1	0	1	0	0	0	0	0	0	1	0	0	0	1	0	0	0	0	0	0	0	1	0	0	0	0	0	0	0	0	0	0	0	0	0	1	0	0
				81974-61-0	Isoamyl palmitate	CCCCCCCCCCCCCCCC(=O)OCCC(C)C		0	0	0	0	1	0	1	0	0	0	0	0	0	0	0	0	0	0	0	0	0	0	0	0	0	0	0	0	0	0	0	0	0	0	0	0	0	0	0	0	0	0
				56011-02-0	Isoamyl phenethyl ether	CC(C)CCOCCc1ccccc1	-0.691485	0	0	1	0	0	0	0	0	0	0	0	0	0	0	0	0	0	0	0	0	0	0	0	0	0	0	0	0	0	0	0	0	0	0	0	0	0	0	0	0	0	0
				102-19-2	Isoamyl phenylacetate	CC(C)CCOC(=O)Cc1ccccc1	-1.17647	1	1	1	0	0	0	0	0	0	0	0	0	0	0	0	0	0	0	1	0	0	0	0	0	0	0	0	0	0	0	0	0	0	0	0	0	1	0	0	0	0	0
					Isoamyl phenylpropionate	CC(C)CCOC(=O)CCc1ccccc1	-0.984634	1	0	1	0	0	0	0	0	0	0	0	0	0	0	0	0	0	0	1	0	0	0	0	0	0	0	0	0	0	0	0	0	0	0	0	0	0	0	0	0	0	0
				105-68-0	Isoamyl propionate	CCC(=O)OCCC(C)C	-1.38582	1	0	1	0	0	0	0	0	0	0	0	0	0	0	0	0	1	0	0	0	0	0	0	0	0	1	0	0	0	0	0	0	0	0	0	0	0	0	0	0	0	0
				7779-72-8	Isoamyl pyruvate	CC(C)CCOC(=O)C(=O)C	-0.501582	1	0	1	0	0	0	0	0	0	0	0	0	0	0	0	0	0	0	0	0	0	0	1	0	0	0	0	0	0	0	0	0	0	0	0	0	0	0	0	0	0	0
				87-20-7	Isoamyl salicylate	CC(C)CCOC(=O)c1ccccc1O	-0.911915	0	1	1	1	0	1	0	0	0	0	0	0	0	0	0	0	0	0	1	0	0	0	0	0	0	0	0	0	0	0	0	0	0	0	0	0	0	0	0	0	0	0
					Isoamyl sorbate	C\C=C\C=C\C(=O)OCCC(C)C	-0.868481	1	0	0	0	0	0	1	0	0	0	0	0	0	0	0	0	0	1	0	0	0	0	0	0	0	0	0	0	0	0	0	0	0	0	0	0	0	0	0	0	0	0
				41519-18-0	Isoamyl tiglate	C\C=C(/C)\C(=O)OCCC(C)C	-1.376	1	0	0	0	0	1	0	0	0	0	0	1	0	0	0	0	0	1	0	0	0	0	0	0	0	0	0	0	0	0	0	0	0	0	0	0	0	0	0	0	0	0
					Isoamyl undecanoate	CCCCCCCCCCC(=O)OCCC(C)C	-2.48584	0	0	0	0	0	0	0	0	0	0	0	0	0	1	0	0	0	1	0	0	0	1	0	0	0	0	0	0	0	0	0	0	0	0	0	0	0	0	0	0	0	0
				12262-03-2	Isoamyl undecylenate	CC(C)CCOC(=O)CCCCCCCCC=C	-2.17797	0	0	0	0	0	1	0	0	0	0	0	0	0	0	0	0	0	1	0	0	0	0	0	0	0	0	0	0	0	0	0	0	0	0	0	0	0	0	0	0	0	0
				2050-09-1	Isoamyl valerate	CCCCC(=O)OCCC(C)C	-1.41716	1	0	0	0	1	0	0	0	0	0	0	1	0	0	0	0	0	0	0	0	0	0	0	0	0	0	0	0	0	0	1	1	0	0	0	0	0	0	0	0	0	0
				124-76-5	Isoborneol	CC1(C)[C@H]2CC[C@]1(C)[C@H](O)C2	-0.0459087	0	0	0	0	0	0	0	0	0	0	0	0	0	0	0	0	0	0	0	0	0	0	0	0	0	0	0	0	0	0	0	0	0	0	0	0	0	0	0	0	0	0
				125-12-2	Isobornyl acetate	CC(=O)O[C@H]1C[C@@H]2CC[C@@]1(C)C2(C)C	-0.609447	1	0	0	0	0	0	0	0	1	0	0	0	0	0	0	0	0	0	0	1	0	0	0	0	0	0	0	0	0	0	1	0	0	0	0	0	0	0	0	0	0	0
				58479-55-3	Isobornyl butyrate	CCCC(=O)O[C@H]1C[C@H]2CC[C@]1(C)C2(C)C	-0.670287	1	0	0	0	0	1	0	0	1	0	0	0	0	0	0	0	0	0	0	0	0	0	0	0	0	0	0	0	0	0	0	0	0	0	0	0	0	0	0	0	0	0
				1200-67-5	Isobornyl formate	CC1(C)[C@@H]2CC[C@@]1(C)[C@@H](C2)OC=O	-0.187804	0	0	0	1	0	0	0	0	0	0	0	0	0	0	0	0	0	0	0	1	0	0	0	0	0	0	0	0	0	0	0	0	0	0	0	0	0	0	0	0	0	0
				85586-67-0	Isobornyl isobutyrate	CC(C)C(=O)O[C@H]1C[C@H]2CC[C@]1(C)C2(C)C	-0.589826	1	0	0	0	0	0	0	0	0	0	0	0	1	0	0	0	0	0	0	1	0	0	0	0	0	0	0	0	0	0	1	0	0	0	0	0	0	0	0	0	0	0
				7779-73-9	Isobornyl isovalerate	CC(C)CC(=O)O[C@H]1C[C@H]2CC[C@]1(C)C2(C)C	-0.0833538	1	0	0	1	0	1	0	0	1	0	0	0	0	0	0	0	0	0	0	0	0	0	0	1	0	0	0	0	0	0	0	0	0	0	0	0	0	0	0	0	0	0
				94200-10-9	Isobornyl methylbutyrate	CC[C@H](C)C(=O)O[C@H]1C[C@H]2CC[C@]1(C)C2(C)C	-0.235795	1	0	0	0	0	1	0	0	1	0	0	0	0	0	0	0	0	0	0	0	0	0	0	0	0	0	0	0	0	0	0	0	0	0	0	0	0	0	0	0	0	0
				94022-06-7	Isobornyl phenylacetate	CC1(C)[C@@H]2CC[C@@]1(C)[C@@H](C2)OC(=O)Cc3ccccc3	-0.675288	0	0	0	0	0	0	0	0	1	0	0	0	0	0	0	0	0	0	1	0	0	0	0	0	0	0	0	0	0	0	0	0	0	0	0	0	1	0	0	0	0	0
				2756-56-1	Isobornyl propionate	CCC(=O)O[C@H]1C[C@H]2CC[C@]1(C)C2(C)C	-0.850271	0	0	0	0	0	1	0	0	1	0	0	0	0	0	0	0	0	0	0	0	0	0	0	0	0	0	0	0	0	0	0	0	0	0	0	0	0	0	0	0	0	0
				1741-41-9	Isobutanal diethyl acetal	CCOC(OCC)C(C)C	-0.940971	0	0	0	1	0	0	0	0	0	0	0	1	0	0	1	0	0	0	0	0	0	0	0	0	0	0	0	0	0	0	0	0	0	0	0	0	0	0	0	0	0	0
				13262-24-3	Isobutanal diisobutyl acetal	CC(C)COC(OCC(C)C)C(C)C	-0.367299	0	0	0	1	0	0	0	0	0	0	0	0	0	0	1	0	0	0	0	0	0	0	0	0	0	0	0	0	0	0	0	1	0	0	0	0	0	0	0	0	0	0
				13112-63-5	Isobutanal diisopentyl acetal	CC(C)CCOC(OCCC(C)C)C(C)C	-0.573662	0	0	0	1	0	0	0	0	0	0	0	0	0	0	1	0	0	0	0	0	0	0	0	0	0	0	0	0	0	0	0	1	0	0	0	0	0	0	0	0	0	0
				253679-74-2	Isobutanal ethyl isoamyl acetal	CCO[CH](OCCC(C)C)C(C)C	-0.380427	0	0	0	1	0	0	0	0	0	0	0	0	0	0	1	0	0	0	0	0	0	0	0	0	0	0	0	0	0	0	0	1	0	0	0	0	0	0	0	0	0	0
					Isobutanal ethyl isobutyl acetal	CCO[CH](OCC(C)C)C(C)C	-0.464635	0	0	0	1	0	0	0	0	0	0	0	0	0	0	1	0	0	0	0	0	0	0	0	0	0	0	0	0	0	0	0	1	0	0	0	0	0	0	0	0	0	0
				238757-42-1	Isobutanal ethyl propyl acetal	CCCO[CH](OCC)C(C)C	-0.800124	0	0	0	1	0	0	0	0	0	0	0	0	0	0	1	0	0	0	0	0	0	0	0	0	0	0	0	0	0	0	0	1	0	0	0	0	0	0	0	0	0	0
					Isobutanal isobutyl isoamyl acetal	CC(C)CCO[CH](OCC(C)C)C(C)C	-0.350357	0	0	0	1	0	0	0	0	0	0	0	0	0	0	1	0	0	0	0	0	0	0	0	0	0	0	0	0	0	0	0	1	0	0	0	0	0	0	0	0	0	0
				97-86-9	Isobutyl methacrylate	CC(C)COC(=O)C(=C)C	-1.00495	0	0	0	0	0	0	0	0	0	0	0	0	0	0	0	0	0	0	0	0	0	0	0	0	0	0	0	1	0	0	0	0	0	0	0	0	0	0	0	0	0	0
					Isobutyl 2-methylpentanoate	CCCC(C)C(=O)OCC(C)C	-1.22415	1	0	0	0	1	0	0	0	0	0	0	1	0	1	0	0	0	0	0	0	0	0	0	0	0	0	0	0	0	0	0	0	0	0	0	0	0	0	0	0	0	0
				110-19-0	Isobutyl acetate	CC(C)COC(=O)C	-0.558086	1	0	0	0	0	0	0	0	0	0	0	1	0	0	0	0	0	0	0	0	0	0	0	0	0	1	0	0	0	0	0	0	0	0	1	0	0	0	0	0	0	0
				7779-75-1	Isobutyl acetoacetate	CC(C)COC(=O)CC(=O)C	-0.798319	0	0	1	0	0	0	0	0	0	0	0	0	0	0	0	0	0	1	0	0	0	0	0	0	0	0	0	0	0	0	0	0	0	0	0	0	0	0	0	0	0	0
				78-83-1	Isobutyl alcohol	CC(C)CO	-0.32132	0	0	1	0	0	0	0	0	0	0	0	0	0	0	0	0	0	0	0	0	0	0	0	0	0	0	0	0	0	0	0	1	0	0	0	0	0	0	0	0	0	0
				7779-81-9	Isobutyl angelate	C\C=C(\C)/C(=O)OCC(C)C	-1.20153	1	0	1	0	0	1	0	0	0	0	0	0	0	0	0	0	0	1	0	0	0	0	0	0	0	0	0	0	0	0	0	0	0	0	0	0	0	0	0	0	0	0
				7779-77-3	Isobutyl anthranilate	CC(C)COC(=O)c1ccccc1N	0.853783	1	0	1	0	0	0	0	0	0	0	0	0	0	0	0	0	0	0	0	0	0	0	0	0	0	0	0	0	0	0	0	0	0	0	0	0	0	0	0	0	0	0
				120-50-3	Isobutyl benzoate	CC(C)COC(=O)c1ccccc1	-0.542911	1	1	0	1	0	0	0	0	0	0	0	0	0	0	0	0	0	0	1	0	0	1	0	0	0	0	0	0	0	0	0	0	0	0	0	0	0	0	0	0	0	0
				589-66-2	Isobutyl butenoate	C\C=C\C(=O)OCC(C)C	-0.908349	1	0	0	0	0	0	0	0	0	0	0	1	0	0	0	0	0	0	0	0	0	0	0	0	0	1	0	0	0	0	0	0	0	0	0	0	0	0	0	0	0	0
				539-90-2	Isobutyl butyrate	CCCC(=O)OCC(C)C	-1.25322	1	0	1	0	0	0	0	0	0	0	0	0	0	0	0	0	0	0	0	0	0	0	0	0	0	1	0	0	0	0	0	0	0	0	1	0	0	0	0	0	0	0
				122-67-8	Isobutyl cinnamate	CC(C)COC(=O)\C=C\c1ccccc1	-1.16558	1	0	1	0	0	0	1	0	0	0	0	0	0	0	0	0	0	0	1	0	0	0	0	0	0	0	0	0	0	0	0	0	0	0	0	0	0	0	0	0	0	0
				30673-38-2	Isobutyl decanoate	CCCCCCCCCC(=O)OCC(C)C	-2.57562	1	0	1	0	1	0	0	0	0	0	0	0	0	1	0	0	0	0	0	0	0	0	0	0	0	0	0	0	0	0	0	0	0	0	0	0	0	0	0	1	0	0
				106450-11-7	Isobutyl decenoate	CCCCCC=CCCC(=O)OCC(C)C	-2.5102	1	0	0	1	0	0	0	0	0	0	0	0	0	0	0	0	0	0	0	0	0	0	0	0	0	1	0	0	0	0	0	0	0	0	1	0	0	0	0	0	0	0
				37811-72-6	Isobutyl dodecanoate	CCCCCCCCCCCC(=O)OCC(C)C	-2.48584	0	0	0	0	1	0	0	0	0	0	0	0	0	1	0	0	0	1	0	0	0	0	0	0	0	0	0	0	0	0	0	0	0	0	0	0	0	0	0	0	0	0
				542-55-2	Isobutyl formate	CC(C)COC=O	0.470545	1	0	0	0	0	0	0	0	0	0	0	0	0	0	1	0	0	0	0	0	0	0	0	0	0	0	0	0	0	0	0	0	0	0	0	0	0	0	0	0	0	0
				105-01-1	Isobutyl furanpropionate	CC(C)COC(=O)CCc1occc1	-0.868676	1	0	0	0	0	0	0	0	0	0	0	0	0	0	0	0	0	1	0	0	0	0	0	0	0	1	0	0	0	0	0	0	0	0	0	0	0	0	0	0	0	0
				7779-80-8	Isobutyl heptanoate	CCCCCCC(=O)OCC(C)C	-2.03285	1	0	0	1	0	0	0	0	0	0	0	0	0	0	0	0	0	1	0	0	0	0	0	0	0	0	0	0	0	0	0	0	0	0	0	0	0	0	0	1	0	0
				105-79-3	Isobutyl hexanoate	CCCCCC(=O)OCC(C)C	-1.4174	1	0	0	0	0	0	0	0	0	0	0	0	0	0	0	0	0	1	0	0	0	0	0	0	0	1	0	0	0	0	0	0	0	0	0	0	0	0	0	0	0	0
					Isobutyl trans-2-hexenoate	CCC\C=C\C(=O)OCC(C)C	-1.05436	1	0	0	1	0	0	0	0	0	1	0	1	0	0	0	0	0	0	0	0	0	0	0	0	0	0	0	0	0	0	0	0	0	0	1	0	0	0	0	0	0	0
					Isobutyl trans-3-hexenoate	CC\C=C\CC(=O)OCC(C)C	-1.33655	1	0	0	1	0	0	0	0	0	0	0	1	0	0	0	0	0	0	0	0	0	0	0	0	0	0	0	0	0	0	0	0	0	0	1	0	0	0	0	0	0	0
				97-85-8	Isobutyl isobutyrate	CC(C)COC(=O)C(C)C	-1.26217	1	0	1	0	0	0	0	0	0	0	0	0	0	0	0	0	0	1	0	0	0	0	0	0	0	1	0	0	0	0	0	0	0	0	0	0	0	0	0	0	0	0
				591-82-2	Isobutyl isothiocyanate	CC(C)CN=C=S	-0.113067	0	0	1	0	0	0	0	0	0	0	0	0	0	0	0	0	0	0	0	0	0	0	0	0	0	0	0	1	0	0	0	0	0	0	0	0	0	0	0	0	0	0
				589-59-3	Isobutyl isovalerate	CC(C)COC(=O)CC(C)C	-1.11237	1	0	0	0	0	0	0	0	0	0	0	1	0	0	0	0	0	0	0	0	0	0	0	0	0	0	0	0	0	0	0	0	0	0	0	0	0	0	0	0	0	0
				585-24-0	Isobutyl lactate	CC(C)COC(=O)[CH](C)O	-0.234298	1	0	0	0	0	0	0	0	0	0	0	0	0	0	0	0	0	0	0	0	0	0	1	0	0	0	0	0	0	0	0	0	0	1	0	0	0	0	0	0	0	0
				3757-32-2	Isobutyl levulinate	O=C(OCC(C)(C)[H])CCC(C)=O	-0.509959	1	0	0	0	0	1	0	0	0	0	0	0	0	1	0	0	0	0	0	0	0	0	1	0	0	0	0	0	0	0	0	0	0	0	0	0	0	0	0	0	0	0
				513-44-0	Isobutyl mercaptan	CC(C)CS	-1.95948	0	0	0	0	0	0	0	0	0	0	0	0	0	0	0	0	0	0	0	0	0	0	0	0	0	0	0	0	0	0	0	0	0	0	0	0	0	0	0	0	0	0
				67421-83-4	Isobutyl methyl disulfide	CSSCC(C)C	-2.359	0	0	0	1	0	0	0	1	0	0	0	0	0	0	0	0	0	0	0	0	1	0	0	0	0	0	0	0	0	0	0	0	0	0	0	0	0	0	1	0	0	1
				65505-24-0	Isobutyl methylanthranilate	CNc1ccccc1C(=O)OCC(C)C	-0.897945	1	1	1	0	0	0	0	0	0	0	0	0	0	0	0	1	0	0	0	0	0	0	0	0	0	0	0	0	0	0	0	0	0	0	0	0	0	0	0	0	0	0
				2445-67-2	Isobutyl methylbutyrate	CC[CH](C)C(=O)OCC(C)C	-1.03997	1	0	1	0	0	0	0	0	0	0	0	0	0	0	0	0	0	0	0	0	0	0	0	0	0	0	0	0	0	0	0	0	0	0	0	0	0	0	0	0	0	0
				127931-21-9	Isobutyl methylthiobutyrate	CS[CH](C)CC(=O)OCC(C)C	-1.26455	0	0	0	0	0	0	0	1	0	0	0	0	0	0	0	0	0	0	0	0	0	0	0	0	0	0	1	0	0	0	0	0	0	0	0	1	0	0	0	0	0	0
				30982-03-7	Isobutyl nonanoate	CCCCCCCCC(=O)OCC(C)C	-2.69527	1	0	0	0	0	0	0	0	0	0	0	0	0	1	0	0	0	1	0	0	0	1	0	0	0	0	0	0	0	0	0	0	0	0	0	0	0	0	0	0	0	0
				5461-06-3	Isobutyl octanoate	CCCCCCCC(=O)OCC(C)C	-2.46237	1	0	0	0	1	0	0	0	0	0	0	0	0	1	0	0	0	1	0	0	0	0	0	0	0	0	0	0	0	0	0	0	0	0	0	0	0	0	0	0	0	0
				5432-66-6	Isobutyl phenoxyacetate	CC(C)COC(=O)COc1ccccc1	-0.986848	0	0	1	0	0	1	0	0	0	0	0	0	0	0	0	0	0	0	0	0	0	0	0	0	0	0	0	0	0	0	0	0	0	0	0	0	1	0	0	0	0	0
				102-13-6	Isobutyl phenylacetate	CC(C)COC(=O)Cc1ccccc1	-0.9282	0	1	1	0	0	0	0	0	0	0	0	0	0	0	0	0	0	0	0	0	0	1	0	0	0	0	0	0	0	0	0	0	0	0	0	0	0	0	0	0	0	0
				5129-38-4	Isobutyl pivalate	O=C(OCC(C)(C)[H])C(C)(C)C	-0.788022	1	0	1	0	0	0	0	0	0	0	0	0	0	0	0	0	0	1	0	0	0	0	0	0	0	1	0	0	0	0	0	0	0	0	0	0	0	0	0	0	0	0
				540-42-1	Isobutyl propionate	CCC(=O)OCC(C)C	-1.13357	1	0	0	0	0	0	0	0	0	0	0	0	0	0	1	0	0	0	0	0	0	0	0	0	0	0	0	0	0	0	0	0	0	0	0	0	0	0	0	0	0	0
				13051-48-4	Isobutyl pyruvate	CC(C)COC(=O)C(=O)C	-0.456718	1	0	1	0	0	0	0	0	0	0	0	0	0	0	1	0	0	0	0	0	0	0	0	0	0	0	0	0	0	0	0	0	0	0	0	0	0	0	0	0	0	0
				87-19-4	Isobutyl salicylate	CC(C)COC(=O)c1ccccc1O	-0.182366	0	1	1	0	0	1	0	0	0	0	0	0	0	0	0	0	0	0	0	0	0	0	0	0	0	0	0	0	0	0	0	0	0	0	0	0	0	0	0	0	0	0
				25263-97-2	Isobutyl tetradecanoate	CCCCCCCCCCCCCC(=O)OCC(C)C	-2.41943	0	0	0	0	1	0	1	0	0	0	0	0	0	0	0	0	0	0	0	0	0	0	0	0	0	0	0	0	0	0	0	0	0	0	0	0	0	0	0	0	0	0
				61692-84-0	Isobutyl tiglate	C\C=C(/C)\C(=O)OCC(C)C	-1.18645	0	0	0	0	0	1	0	0	0	0	0	0	0	0	0	0	0	0	0	0	0	0	0	0	0	0	0	1	0	0	0	0	0	0	0	0	0	0	0	0	0	0
				5421-27-2	Isobutyl undecenoate	CC(C)COC(=O)CCCCCCCCC=C	-2.20582	1	0	0	0	1	1	1	0	0	0	0	0	0	0	0	0	0	1	0	0	0	0	0	0	0	0	0	0	0	0	0	0	0	1	0	0	0	0	0	0	0	0
				10588-10-0	Isobutyl valerate	CCCCC(=O)OCC(C)C	-1.20838	1	0	0	0	0	0	0	0	0	0	0	1	0	0	1	0	0	0	0	0	0	0	0	0	0	0	0	0	0	0	0	0	0	0	0	0	0	0	0	0	0	0
				78-81-9	Isobutylamine	CC(C)CN	0.803057	0	0	0	0	0	0	0	0	0	0	0	0	0	0	0	0	0	0	0	0	0	0	0	0	0	0	0	0	0	0	0	0	0	0	0	0	0	0	0	0	0	0
				101517-87-7	Isobutyldimethyldihydrodithiazine	CC(C)CC1S[CH](C)N[CH](C)S1	1.28919	0	0	0	0	0	0	0	0	0	0	0	0	0	0	0	0	0	0	0	0	0	0	0	0	1	0	0	0	0	0	0	0	0	0	0	0	0	0	0	0	0	0
				26131-91-9	Isobutyldimethyloxazole	CC(C)Cc1oc(C)c(C)n1	-1.06957	0	0	0	1	0	0	0	0	0	0	0	0	0	0	0	0	0	0	0	1	0	0	0	0	1	0	0	0	0	1	0	0	0	0	0	0	0	0	0	0	0	1
				53498-32-1	Isobutyldimethylthiazole	CC(C)Cc1nc(C)c(C)s1	-1.9652	0	0	0	1	0	0	0	0	0	0	0	0	1	0	0	0	0	0	0	1	0	0	0	0	0	0	0	0	0	0	0	0	0	0	0	0	0	0	1	0	0	1
					Isobutylidene furfurylamine	CC(C)\C=N\Cc1occc1	-1.04202	0	1	0	1	0	0	0	0	0	0	0	0	0	0	0	0	0	0	0	0	0	0	0	0	0	0	0	0	0	0	0	0	0	0	0	0	0	0	0	0	0	0
				24683-00-9	Isobutylmethoxypyrazine	COc1nccnc1CC(C)C	-0.734834	0	0	0	1	0	0	0	0	0	0	0	0	0	0	0	0	0	0	0	0	0	0	0	0	0	0	0	0	0	0	0	0	0	0	0	0	0	0	0	0	0	0
				13925-06-9	Isobutylmethylpyrazine	CC(C)Cc1nccnc1C	-0.53506	0	0	0	0	0	1	0	0	0	0	0	0	0	0	0	0	0	0	0	1	0	0	0	0	0	0	0	0	0	0	0	0	0	0	0	0	0	0	0	0	0	1
				72611-71-3	2-Isobutyl-5-methylthiazole	CC(C)Cc1ncc(C)s1	-1.10268	0	0	0	1	0	0	0	0	0	0	0	0	1	0	0	0	1	0	0	0	0	0	0	0	0	0	0	0	0	0	0	0	0	0	0	0	0	0	0	0	0	0
				61323-24-8	2-isoButyl-4-methylthiazole	CC(C)Cc1nc(C)cs1	-1.45699	0	0	0	0	0	0	0	0	0	0	0	0	0	0	0	0	0	0	0	0	0	0	0	0	0	0	0	0	0	0	0	0	0	0	0	0	0	0	0	0	0	0
				7779-78-4	Isobutylphenethyl alcohol	CC(C)C[CH](O)Cc1ccccc1	-0.655583	0	1	0	0	0	1	0	0	0	0	0	0	0	0	0	0	0	0	0	0	0	0	0	0	0	0	0	0	0	0	0	0	0	0	0	0	0	0	0	0	0	0
				93-19-6	Isobutylquinoline	CC(C)Cc1ccc2ccccc2n1	-1.79883	0	0	0	0	0	0	0	0	0	0	0	0	0	0	0	0	0	0	0	1	0	0	0	0	0	0	0	0	0	0	0	0	0	0	0	0	0	0	0	0	0	0
				18640-74-9	Isobutylthiazole	CC(C)Cc1nccs1	-1.14598	0	0	0	0	0	0	0	0	0	0	0	0	0	0	0	0	0	0	0	0	0	0	0	0	0	0	0	0	0	0	0	0	0	0	0	0	0	0	0	0	0	0
				39800-92-5	Isobutylthiazoline	CC(C)C[CH]1SCC=N1	-0.194325	0	0	0	1	0	0	0	0	0	0	0	0	0	0	0	0	0	0	0	0	0	0	0	0	0	0	0	0	0	0	0	0	0	0	0	0	0	0	0	0	0	0
					Isobutyraldehyde 2,3-butyleneglycol acetal	CC(C)C1OC(C)C(C)O1	-0.315985	0	0	0	0	0	1	0	0	0	0	0	0	0	0	1	0	0	0	0	0	0	0	0	0	0	0	0	0	0	0	0	1	0	0	0	0	0	0	0	0	0	0
					Isobutyraldehyde dimethyl acetal	COC(OC)C(C)C	-0.634083	1	0	0	0	0	0	0	0	0	1	0	1	0	0	1	0	0	0	0	0	0	0	0	0	0	0	0	0	0	0	0	1	0	0	0	0	0	0	0	0	0	0
				78-84-2	Isobutyraldehyde	CC(C)C=O	-0.476191	1	0	0	1	0	0	0	0	0	0	0	0	0	0	0	0	0	0	0	0	0	0	0	0	0	0	1	0	0	0	0	0	0	0	0	0	0	0	0	0	0	0
				79-31-2	Isobutyric acid	CC(C)C(=O)O	-0.820555	1	0	0	0	0	0	0	0	0	0	0	0	0	0	0	0	0	0	0	0	0	0	0	0	0	0	1	0	0	0	0	0	0	0	0	0	0	0	0	0	0	0
				118-65-0	Isocaryophyllene	C\C\1=C\CCC(=C)C2CC(C)(C)C2CC1	-0.539571	0	0	0	0	0	0	0	0	1	0	1	0	0	0	0	0	0	0	0	0	0	0	0	0	0	0	0	0	0	0	0	0	0	0	0	0	0	0	0	0	0	0
				85960-81-2	Isochavicol (cis)	C\C=C/c1ccccc1O	-0.698221	0	0	0	0	0	0	0	0	0	0	1	0	0	0	0	0	0	0	0	0	0	0	0	0	0	0	0	0	0	0	0	0	0	0	0	0	0	1	0	0	0	0
				539-12-8	Isochavicol (trans)	C\C=C\c1ccccc1O	-0.710352	0	0	0	0	0	0	0	0	0	0	1	0	0	0	0	0	0	0	0	0	0	0	0	0	0	0	0	0	0	0	0	0	0	0	0	0	0	1	0	0	0	0
				1335-66-6	Isocyclocitral	C[CH]1C=C(C)C[CH](C=O)[CH]1C	-0.106858	0	0	0	0	0	0	0	0	0	0	0	0	0	0	0	0	0	0	0	1	0	0	0	0	0	0	0	0	0	0	0	0	0	0	0	0	0	0	0	0	0	0
				39872-57-6	Isodamascone	C\C=C\C(=O)C1CCC(C)(C)C=C1C	-1.00014	1	1	0	0	0	0	0	0	0	0	0	1	0	0	0	0	0	0	0	0	0	1	0	0	0	0	0	0	0	0	0	0	0	0	0	0	0	0	0	0	0	0
				69103-24-8	Isodecyl acetate	CC(C)CCCCCCCOC(=O)C	0.80211	0	0	1	0	0	0	0	0	0	1	0	0	0	0	0	1	0	0	0	0	0	1	0	0	0	0	0	0	0	0	0	0	0	0	0	0	0	0	0	0	0	0
				18675-35-9	Isodihydrocarveol	C[C@@H]1CC[C@H](C[C@@H]1O)C(=C)C	-0.354311	0	0	0	0	0	1	0	0	0	0	0	0	0	0	0	0	0	0	0	0	0	0	0	1	0	0	0	0	0	0	0	0	1	0	0	0	0	0	0	0	0	0
				10484-36-3	Isoeugenol amyl ether	CCCCCOc1ccc(\C=C\C)cc1OC	-1.85711	0	1	0	0	0	0	0	0	0	0	1	0	0	0	0	0	0	0	1	0	0	0	0	0	0	0	0	0	0	0	0	0	0	0	0	0	0	0	0	0	0	0
				97-54-1	Isoeugenol	COc1cc(\C=C\C)ccc1O	-0.428477	0	0	0	0	0	0	0	0	0	0	1	0	0	0	0	0	0	0	0	0	0	0	0	0	0	0	0	1	0	0	0	0	0	0	0	0	0	0	0	0	0	0
				93-29-8	Isoeugenyl acetate	COc1cc(\C=C\C)ccc1OC(=O)C	-0.397528	1	1	0	0	0	0	0	0	0	0	1	0	0	0	0	0	0	0	1	0	0	0	0	0	0	0	0	0	0	0	0	0	0	0	0	0	0	0	0	0	0	0
				120-11-6	Isoeugenyl benzyl ether	COc1cc(\C=C\C)ccc1OCc2ccccc2	-1.66227	0	1	0	0	0	0	0	0	0	0	1	0	0	0	0	0	0	0	1	0	0	0	0	0	0	0	0	0	0	0	0	0	0	0	0	0	0	0	0	0	0	0
				115422-59-8	Isoeugenyl butyl ether	CCCCOc1ccc(\C=C\C)cc1OC	-1.14379	0	1	1	0	0	0	0	0	0	0	1	0	0	0	0	0	0	0	1	0	0	0	0	0	0	0	0	0	0	0	0	0	0	0	0	0	0	0	0	0	0	0
				7784-67-0	Isoeugenyl ethyl ether	CCOc1ccc(\C=C\C)cc1OC	-0.833837	0	0	0	0	0	0	0	0	0	0	1	0	0	0	0	0	0	0	1	0	0	0	0	0	0	0	0	0	0	0	0	0	0	0	0	0	0	0	0	0	0	0
				7774-96-1	Isoeugenyl formate	COc1cc(\C=C\C)ccc1OC=O	-0.0393471	0	0	1	1	0	0	0	0	1	1	0	0	0	0	0	0	0	0	0	0	0	0	0	0	0	0	0	0	0	0	0	0	0	0	0	0	0	0	0	0	0	0
				60958-23-8	Isoeugenyl isovalerate	COc1cc(\C=C\C)ccc1OC(=O)CC(C)C	-0.79791	1	0	1	0	0	1	0	0	1	0	1	0	0	0	0	0	0	0	0	0	0	0	0	0	0	0	0	0	0	0	0	0	0	0	0	0	0	0	0	0	0	0
				93-16-3	Isoeugenyl methyl ether	COc1ccc(\C=C\C)cc1OC	-0.362256	0	1	1	0	0	0	0	0	0	0	1	0	0	0	0	0	0	0	0	0	0	0	0	0	0	0	0	0	0	0	0	0	0	0	0	0	0	0	0	0	0	0
				120-24-1	Isoeugenyl phenylacetate	COc1cc(\C=C\C)ccc1OC(=O)Cc2ccccc2	-1.50847	0	0	1	0	0	0	0	0	0	0	0	0	0	0	0	0	0	0	0	0	0	0	0	0	0	0	0	0	0	0	0	0	0	0	0	0	1	0	0	0	0	0
				16750-94-0	Isogeraniol	CC(=CC\C=C(/C)\CCO)C	-0.441489	0	1	0	0	0	0	0	0	0	0	0	0	0	0	0	0	0	0	0	0	0	1	0	0	0	0	0	0	0	0	0	0	0	0	0	0	0	0	0	0	0	0
					Isoheptyl butyrate	CCCC(=O)OCCCCC(C)C	-2.03285	1	0	0	0	0	0	0	0	0	0	0	0	0	1	0	0	0	1	0	0	0	0	0	0	0	0	0	0	0	0	1	0	0	0	0	0	0	0	0	0	0	0
					Isoheptyl isobutyrate	CC(C)CCCCOC(=O)C(C)C	-0.911021	1	0	0	0	0	0	0	0	0	0	0	0	0	1	0	0	0	1	0	0	0	0	0	0	0	0	0	0	0	0	1	0	0	0	0	0	0	0	0	0	0	0
					Isohexyl benzoate	CC(C)CCCOC(=O)c1ccccc1	-1.22145	1	0	1	0	0	0	0	0	0	0	0	0	0	0	0	0	0	0	1	0	0	0	0	0	0	0	0	0	0	0	0	0	0	0	0	0	0	0	0	0	0	0
					Isohexyl isohexanoate	CC(C)CCCOC(=O)CCC(C)C	-1.70624	1	0	0	0	0	0	1	0	0	0	0	0	0	1	0	0	0	0	0	0	0	0	0	0	0	0	0	0	0	0	1	0	0	0	0	0	0	0	0	0	0	0
				850309-45-4	Isohexyl isovalerate	CC(C)CCCOC(=O)CC(C)C	-1.54607	1	0	0	1	0	0	0	0	0	0	0	0	0	0	0	0	0	0	0	0	0	0	0	0	0	0	0	1	0	0	0	0	0	0	0	0	0	0	0	0	0	0
					Isojasmone	#N/A		0	0	1	0	0	1	0	0	0	0	0	0	0	0	0	0	0	0	0	0	0	0	0	0	0	0	0	0	0	0	0	0	0	0	0	0	0	0	0	0	0	0
				1135-66-6	Isolongifolene	CC1(C)CCC=C2C(C)(C)[C@H]3CC[C@@]12C3	-0.62437	0	0	0	0	0	0	0	0	1	0	0	0	0	0	0	0	0	0	0	0	0	0	0	0	0	0	0	0	0	0	0	0	0	0	0	0	0	0	0	0	0	0
				491-07-6	Isomenthone	CC(C)[C@@H]1CC[C@@H](C)CC1=O	-0.667096	0	0	0	0	0	1	0	0	0	0	0	0	0	0	0	0	0	0	0	0	0	0	0	1	0	0	0	0	0	0	0	0	0	0	0	0	0	0	0	0	0	0
				79-89-0	Isomethyl-beta-ionone	CC(=O)\C(=C\C1=C(C)CCCC1(C)C)\C	-0.934217	0	0	0	0	0	0	0	0	1	0	0	0	0	0	0	0	0	0	0	0	0	0	0	0	0	0	0	0	0	0	0	0	0	0	0	0	0	0	0	0	0	0
				68555-61-3	Isomethylionyl acetate	C[CH](OC(=O)C)\C(=C\[CH]1C(=CCCC1(C)C)C)\C	-0.324435	1	0	0	0	0	0	0	0	1	0	0	0	0	0	0	0	0	0	0	0	0	0	0	0	0	0	0	0	0	0	0	0	0	0	0	0	0	0	0	0	0	0
				93762-35-7	Isopentyl methylthiopropionate	CCCCCOC(=O)CCSC	-1.27439	0	0	0	0	0	0	0	1	0	0	0	0	0	0	0	0	1	0	0	0	0	0	0	0	0	1	0	0	0	0	0	0	0	0	0	0	0	0	0	0	0	0
				107-85-7	Isopentylamine	CC(C)CCN	0.840456	0	0	0	0	0	0	0	0	0	0	0	0	0	0	0	0	0	0	0	0	0	0	0	0	0	0	0	0	0	0	0	0	0	0	0	0	0	0	0	0	0	0
				35448-31-8	Isopentylidene isopentylamine	CC(C)CC\N=C\CC(C)C	0.372597	0	0	1	0	0	0	0	0	0	0	0	0	0	1	0	0	0	0	0	0	0	0	0	0	0	0	0	0	0	0	0	0	0	0	0	0	0	0	0	0	0	0
					Isopentylidene phenethylamine	CC(C)C\C=N\CCc1ccccc1	0.136299	0	0	0	0	0	0	0	0	0	0	0	0	0	0	0	0	0	0	0	0	0	0	0	0	0	0	0	0	0	0	0	0	0	0	0	0	0	0	0	0	0	0
				78-59-1	Isophorone	CC1=CC(=O)CC(C)(C)C1	-0.230789	0	0	1	1	0	0	0	0	0	0	0	0	0	0	0	0	0	0	0	0	0	0	0	1	0	0	0	0	0	0	0	0	0	0	0	0	1	0	0	0	0	0
				505-32-8	Isophytol	CC(C)CCC[CH](C)CCC[CH](C)CCC[C](C)(O)C=C		0	0	1	0	0	0	0	0	0	0	0	0	0	0	0	0	0	0	0	0	0	0	0	0	0	0	0	0	0	0	0	0	0	0	0	0	0	0	0	0	0	0
				18358-53-7	Isopinocamphone	C[C@@H]1[C@@H]2C[C@H](CC1=O)C2(C)C	0.173805	0	0	0	0	0	1	0	0	0	0	0	0	0	0	0	0	0	0	0	0	0	0	0	0	0	0	0	0	0	0	0	0	0	0	0	0	0	0	0	0	0	0
				78-79-5	Isoprene	CC(=C)C=C	-0.354639	0	0	0	0	0	0	0	0	0	0	0	0	0	0	0	0	0	0	0	0	0	0	0	0	0	0	0	0	0	0	0	0	0	0	0	0	0	0	0	0	0	0
				5205-07-2	Isoprenyl acetate	CC(=C)CCOC(=O)C	-0.68241	0	0	0	0	0	0	0	0	0	0	0	0	0	0	0	0	1	0	0	0	0	0	0	0	0	0	0	0	0	0	0	0	0	0	0	0	0	0	0	0	0	0
				5205-12-9	Isoprenyl benzoate	CC(=C)CCOC(=O)c1ccccc1	-0.96282	0	1	1	0	0	0	0	0	0	0	0	0	0	0	0	0	0	0	1	0	0	0	0	0	0	0	0	0	0	0	0	0	0	0	0	0	0	0	0	0	0	0
				54702-13-5	Isoprenyl butanoate	CCCC(=O)OCCC(=C)C	-0.883076	1	0	0	1	0	0	0	0	0	0	0	1	0	0	0	0	0	0	0	0	0	0	0	0	0	0	0	0	0	0	0	0	0	0	0	0	0	0	0	0	0	0
				53655-22-4	Isoprenyl hexanoate	CC(=C)CCOC(=O)CCCCC	-1.08382	1	0	0	1	0	0	0	0	0	0	0	0	0	0	0	0	1	0	0	0	0	0	0	0	0	1	0	0	0	0	0	0	0	0	0	0	0	0	0	0	0	0
				84254-81-9	Isoprenyl methylbutyrate	CC[CH](C)C(=O)OCCC(=C)C	-1.19444	0	0	0	0	0	0	0	0	0	0	0	0	0	0	0	0	0	0	0	0	0	0	0	0	0	0	0	0	0	0	0	0	0	0	0	0	0	0	0	0	0	0
				78-96-8	Isopropanolamine	C[CH](O)CN	1.3306	0	0	0	0	0	0	0	0	0	0	0	0	0	0	0	0	0	0	0	0	0	0	0	0	0	0	0	0	0	0	0	0	0	0	0	0	0	0	0	0	0	0
				108-22-5	Isopropenyl acetate	CC(=C)OC(=O)C	-0.990257	1	0	0	0	0	0	0	0	0	0	0	0	0	0	1	0	0	0	0	0	0	0	0	0	0	0	0	0	0	0	0	0	0	0	0	0	0	0	0	1	0	0
				13679-86-2	Isopropenylmethylvinyltetrahydrofuran	CC(=C)[CH]1CC[C](C)(O1)C=C	-1.65359	0	0	0	0	0	1	0	0	0	1	0	0	0	0	0	0	0	0	0	0	0	0	0	1	0	0	0	0	0	0	0	0	0	0	0	0	0	0	0	0	0	0
				6839-75-4	Isopropenylpentanedioc acid	CC(=C)C(CC(=O)O)CC(=O)O	-0.597019	0	0	0	0	0	0	0	0	0	0	0	0	0	0	0	0	0	0	0	0	0	0	0	0	0	0	0	0	0	0	0	0	0	0	0	0	0	0	1	0	0	0
				38713-41-6	Isopropenylpyrazine	CC(=C)c1cnccn1	-0.664497	0	0	0	0	0	0	0	0	0	0	0	0	0	0	0	0	0	0	0	0	0	0	0	0	0	0	0	0	0	0	0	0	0	0	0	0	0	0	0	0	0	0
				94089-22-2	Isopropoxymethylpyrazine	CC(C)Oc1nccnc1C	-0.703579	1	0	1	1	0	0	0	0	0	0	0	0	0	0	0	0	0	0	0	0	0	0	0	0	0	0	0	0	0	0	0	0	0	0	0	0	0	0	0	0	0	0
				108-21-4	Isopropyl acetate	CC(C)OC(=O)C	-0.641129	1	0	0	0	0	0	0	0	0	0	0	0	0	0	1	0	0	0	0	0	0	0	0	0	0	0	0	0	0	0	0	0	0	0	0	0	0	0	0	0	0	0
				542-08-5	Isopropyl acetoacetate	O=C(OC(C)(C)[H])CC(C)=O	-0.719413	1	0	0	0	0	0	0	0	0	0	0	1	0	0	0	0	0	0	0	0	0	0	1	0	0	0	0	0	0	0	0	1	0	0	0	0	0	0	0	0	0	0
				939-48-0	Isopropyl benzoate	CC(C)OC(=O)c1ccccc1	-0.580718	0	1	1	0	0	0	0	0	0	0	0	0	0	0	0	0	0	0	0	0	0	0	0	0	0	0	0	0	0	0	0	0	0	0	0	0	0	0	0	0	0	0
				638-11-9	Isopropyl butyrate	CCCC(=O)OC(C)C	-1.13357	0	0	0	0	0	0	0	0	0	0	0	0	0	0	0	0	0	0	0	0	0	0	0	0	0	1	0	0	0	0	0	0	0	1	0	0	0	0	0	0	0	0
				7780-06-5	Isopropyl cinnamate	CC(C)OC(=O)\C=C\c1ccccc1	-0.892104	0	0	1	0	0	0	0	0	0	0	0	0	0	0	0	0	0	0	1	0	0	0	0	0	0	0	0	0	0	0	0	0	0	0	0	0	0	0	0	0	0	0
				6284-46-4	Isopropyl crotonate	C\C=C\C(=O)OC(C)C	-0.923656	1	0	1	0	0	0	0	0	0	0	0	1	0	0	0	0	0	0	0	0	0	0	0	0	0	0	0	0	0	0	0	0	0	0	0	0	0	0	0	0	0	0
				2311-59-3	Isopropyl decanoate	CCCCCCCCCC(=O)OC(C)C	-2.73308	1	0	0	1	0	0	0	0	1	0	0	0	0	1	0	0	0	0	0	0	0	0	0	0	0	0	0	0	0	0	0	0	0	0	0	0	0	0	0	0	0	0
				10233-13-3	Isopropyl dodecanoate	CCCCCCCCCCCC(=O)OC(C)C	-2.43222	1	1	0	1	1	0	1	0	0	0	0	0	0	1	0	0	0	0	0	0	0	0	0	0	0	0	0	0	0	0	0	0	0	0	0	1	0	0	0	0	0	0
				625-55-8	Isopropyl formate	CC(C)OC=O	0.499598	1	0	1	0	0	0	0	0	0	0	0	0	0	0	1	0	0	0	0	0	0	0	0	0	0	0	0	0	0	0	0	0	0	0	0	0	0	0	0	0	0	0
				2311-46-8	Isopropyl hexanoate	CCCCCC(=O)OC(C)C	-1.27265	1	0	1	0	0	0	0	0	0	0	0	0	0	0	0	0	0	0	0	0	0	0	0	0	0	1	0	0	0	0	0	0	0	0	0	0	0	0	0	0	0	0
				617-50-5	Isopropyl isobutyrate	CC(C)OC(=O)C(C)C	-0.996892	1	0	0	0	0	0	0	0	0	1	0	0	0	0	0	0	0	0	0	0	0	0	0	0	0	1	0	0	0	0	0	0	0	0	1	0	0	0	0	0	0	0
				25415-69-4	Isopropyl isohexanoate	O=C(OC(C)(C)[H])CCC(C)(C)[H]	-1.28938	1	0	0	0	0	0	0	0	0	0	0	1	0	0	0	0	0	0	0	0	0	0	0	0	0	1	0	0	0	0	0	0	0	0	0	0	0	0	0	0	0	0
				2253-73-8	Isopropyl isothiocyanate	CC(C)N=C=S	0.00974227	0	0	0	0	0	0	0	0	0	0	0	0	0	0	0	0	0	0	0	0	0	0	0	0	0	0	0	1	0	0	0	0	0	0	0	0	0	0	0	0	0	0
				32665-23-9	Isopropyl isovalerate	CC(C)CC(=O)OC(C)C	-1.16008	1	0	0	0	0	0	0	0	0	0	0	1	0	0	1	0	0	0	0	0	0	0	0	0	0	1	1	0	0	0	0	0	0	0	0	0	0	0	0	0	0	0
				617-51-6	Isopropyl lactate	CC(C)OC(=O)C(C)O	-0.335742	1	0	0	0	0	0	0	0	0	0	0	0	0	0	0	0	0	0	0	0	0	0	1	0	0	0	0	0	0	0	0	0	0	1	0	0	0	0	0	0	0	0
				21884-26-4	Isopropyl levulinate	CC(C)OC(=O)CCC(=O)C	-0.615465	1	0	1	0	0	0	0	0	0	0	0	0	0	0	0	0	0	0	0	0	0	0	0	0	0	0	0	0	0	0	0	0	0	0	0	0	0	0	0	0	1	0
				75-33-2	Isopropyl mercaptan	CC(C)S	-1.80316	0	0	0	0	0	0	0	1	0	0	0	0	0	0	0	0	0	0	0	0	1	0	0	0	0	0	0	0	1	0	0	0	0	0	0	0	0	0	0	0	0	0
					Isopropyl methyl ketone propylene glycol acetal	CC(C)C1(C)OCC(C)O1	-1.8325	0	0	0	0	0	0	0	0	0	1	0	0	0	0	1	0	0	0	0	0	0	0	0	1	0	0	0	0	0	0	0	0	0	0	0	0	0	0	0	0	0	0
					Isopropyl methylanthranilate	CNc1ccccc1C(=O)OC(C)C	-1.01874	0	0	0	0	0	0	0	0	0	0	0	0	0	0	0	0	0	0	0	0	0	0	0	0	0	0	0	0	0	0	0	0	0	0	0	0	0	0	0	0	0	0
				34322-06-0	Isopropyl methylbutanethioate	CC(C)CC(=O)SC(C)C	-1.39748	0	0	0	1	0	0	0	1	0	0	0	0	0	0	0	0	1	0	0	0	0	0	0	0	0	0	1	0	0	0	0	0	0	0	0	0	0	0	0	0	0	1
				34365-79-2	Isopropyl methylbutenethioate	CC(C)SC(=O)C=C(C)C	-1.20153	0	0	0	1	0	0	0	1	0	0	0	0	0	0	0	0	1	0	0	0	1	0	0	0	0	0	0	0	1	0	0	0	0	0	0	0	0	0	0	0	0	0
				66576-71-4	Isopropyl methylbutyrate	CC[CH](C)C(=O)OC(C)C	-1.11015	1	0	1	1	0	0	0	0	0	0	0	1	0	0	0	0	0	0	0	0	0	0	0	0	0	1	0	0	0	0	0	0	0	0	0	0	0	0	0	0	0	0
				110-27-0	Isopropyl myristate	CCCCCCCCCCCCCC(=O)OC(C)C	-2.33826	0	0	0	0	1	0	0	0	0	0	0	0	0	1	0	0	0	0	0	0	0	0	0	0	0	0	0	0	0	0	0	0	0	0	0	0	0	0	0	0	0	0
				553-60-6	Isopropyl nicotinate	CC(C)OC(=O)c1cccnc1	-0.185163	0	0	0	0	0	1	0	0	0	0	0	0	0	0	0	0	0	0	0	0	0	0	0	0	0	0	0	0	0	0	0	0	0	0	0	0	0	0	0	0	0	0
				28267-32-5	Isopropyl nonanoate	CCCCCCCCC(=O)OC(C)C	-2.55558	1	0	0	0	0	0	0	0	0	0	0	0	0	1	0	0	0	1	0	0	0	0	0	0	0	0	0	0	0	0	0	1	0	0	0	0	0	0	0	0	1	0
				5458-59-3	Isopropyl octanoate	CCCCCCCC(=O)OC(C)C	-2.03285	1	0	0	0	1	0	0	0	0	0	0	0	0	0	0	0	0	1	0	0	0	0	0	0	0	0	0	0	0	0	0	0	0	0	0	0	0	0	0	0	0	0
					Isopropyl pentenoate	CC(C)OC(=O)CCC=C	-1.00284	1	0	0	1	0	0	0	0	0	0	0	0	0	0	1	0	0	0	0	0	0	0	0	0	0	0	0	0	0	0	0	0	0	0	0	0	0	0	0	0	0	0
				4861-85-2	Isopropyl phenylacetate	CC(C)OC(=O)Cc1ccccc1	-0.638149	0	1	1	0	0	0	0	0	0	0	0	0	0	0	0	0	0	1	0	0	0	1	0	0	0	0	0	0	0	0	0	0	0	0	0	0	1	0	0	0	0	0
				637-78-5	Isopropyl propionate	CCC(=O)OC(C)C	-0.937936	1	0	0	0	0	0	0	0	0	0	0	0	0	0	1	0	0	0	0	0	0	0	0	0	0	0	0	0	0	0	0	0	0	0	0	0	0	0	0	0	0	0
				607-85-2	Isopropyl salicylate	CC(C)OC(=O)c1ccccc1O	-0.328609	1	0	1	0	0	1	0	0	0	0	0	0	0	0	0	0	0	0	0	0	0	0	0	0	0	0	0	0	0	0	0	0	0	0	0	0	0	0	0	0	0	0
				44987-75-9	Isopropyl sorbate	C\C=C\C=C\C(=O)OC(C)C	-0.765838	1	0	0	0	0	0	0	0	0	0	0	0	0	0	0	0	0	0	0	0	0	0	0	0	0	0	0	0	0	0	0	0	0	0	0	0	0	0	0	0	0	0
				1733-25-1	Isopropyl tiglate	C\C=C(/C)\C(=O)OC(C)C	-1.34238	0	0	1	1	0	0	0	0	0	0	0	0	0	0	0	0	0	0	0	0	0	0	0	1	0	0	0	0	0	0	0	0	0	0	0	0	0	0	0	0	0	1
				18362-97-5	Isopropyl valerate	CCCCC(=O)OC(C)C	-1.27595	1	0	0	0	0	0	0	0	0	0	0	1	0	0	1	0	0	1	0	0	0	0	0	0	0	0	0	0	0	0	0	0	0	0	0	0	0	0	0	0	0	0
				645-13-6	Isopropylacetophenone	CC(C)c1ccc(cc1)C(=O)C	-0.414601	0	0	0	0	0	1	0	0	1	0	0	0	0	0	0	0	0	0	0	0	0	0	0	0	0	0	0	0	0	0	0	0	0	0	0	0	0	0	0	0	0	0
				75-31-0	Isopropylamine	CC(C)N	1.295	0	0	0	0	0	0	0	0	0	0	0	0	0	0	0	0	0	0	0	0	0	0	0	0	0	0	1	0	0	0	0	0	0	0	0	0	0	0	0	0	0	0
				536-60-7	Isopropylbenzyl alcohol	CC(C)c1ccc(CO)cc1	-0.165696	0	0	0	0	0	0	0	0	0	0	1	0	0	1	0	0	0	0	0	0	0	0	0	0	0	0	0	0	0	0	0	0	0	0	0	0	0	0	0	0	0	0
				4621-04-9	Isopropylcyclohexanol	CC(C)C1CCC(O)CC1	-0.490069	0	1	0	0	0	0	0	0	0	0	0	0	0	0	0	0	0	0	0	0	0	1	0	0	0	0	0	0	0	0	0	0	0	0	0	0	0	0	0	0	0	0
				15876-32-1	Isopropylcyclohexyl acetate	CC(C)C1CCC(CC1)OC(=O)C	-0.993603	1	0	1	0	0	0	0	0	1	0	0	0	0	0	0	0	0	0	0	0	0	0	0	1	0	0	0	0	0	0	0	0	0	0	0	0	0	0	0	0	0	0
				53498-30-9	Isopropyldimethylthiazole	CC(C)c1nc(C)c(C)s1	-1.91477	0	0	0	0	0	0	0	0	0	0	0	0	1	0	0	0	0	0	0	1	0	0	0	0	1	0	0	0	0	0	0	0	0	0	0	0	0	0	0	0	0	0
					Isopropylfurylpropenal	CC(C)C(=Cc1occc1)C=O	-0.397887	0	0	0	1	0	1	0	0	1	0	0	0	0	1	0	0	0	0	0	0	0	0	0	0	0	0	0	0	0	0	0	0	0	0	0	0	0	0	0	0	0	0
				34291-99-1	Isopropylhydratropaldehyde	CC(C)c1ccc(cc1)C(C)C=O	-0.0456125	0	1	0	1	0	1	0	0	0	0	0	0	0	0	0	0	0	0	0	0	0	0	0	0	0	0	0	0	0	0	0	0	0	0	0	0	0	0	0	0	0	0
				172201-58-0	(2,2-Dimethyl-1,3-dioxolan-4-yl)methyl 5-hydroxydecanoate	CCCCCC(O)CCCC(=O)OCC1COC(C)(C)O1	0.0264843	0	0	1	0	1	0	0	0	0	0	0	0	0	0	0	0	0	0	0	0	0	0	0	0	0	0	0	0	0	0	0	0	0	0	0	0	0	0	0	0	0	0
					2-Isopropyl-(5 or 6)-methoxypyrazine	COc1cnc(cn1)C(C)C	-0.733767	0	0	0	0	0	0	0	0	0	0	0	0	0	0	0	0	0	0	0	1	0	0	0	0	0	0	0	0	0	0	0	0	0	0	0	0	0	0	0	0	0	0
				25773-40-4	2-Isopropyl-3-methoxypyrazine	COc1nccnc1C(C)C	-0.820423	0	0	0	0	0	0	0	0	0	0	0	0	0	0	0	0	0	0	0	1	0	0	0	0	0	0	0	0	0	0	0	0	0	0	0	0	0	0	0	0	0	0
				67879-60-1	Isopropylmethyldioxolane	CC(C)C1OCC(C)O1	-0.521113	1	0	0	1	0	0	0	0	0	0	0	0	0	0	1	0	0	1	0	0	0	0	0	0	0	0	0	0	0	0	0	1	0	0	0	0	0	0	0	0	0	0
				35158-25-9	Isopropylmethylhexenal	CC(C)C\C=C(\C=O)/C(C)C	-0.783681	0	0	0	0	0	1	0	0	1	0	0	0	0	0	0	0	0	0	0	1	0	0	0	0	0	0	0	0	0	0	0	0	0	0	0	0	0	0	0	0	0	0
				13925-05-8	Isopropylmethylpyrazine	CC(C)c1cnc(C)cn1	-0.805029	0	0	0	1	0	0	0	0	0	0	0	0	1	0	0	0	0	0	0	1	0	0	0	0	1	0	0	0	0	0	0	0	0	0	0	0	0	0	0	0	0	0
				15679-13-7	Isopropylmethylthiazole	CC(C)c1nc(C)cs1	-1.42054	0	0	0	0	0	0	0	0	0	0	0	0	1	0	0	0	1	0	0	1	0	0	0	0	0	0	0	0	0	0	0	0	0	0	0	0	0	0	0	0	0	0
				67952-59-4	Isopropylmethylthiopyrazine	CSc1nccnc1C(C)C	-0.981947	0	0	0	1	0	0	0	0	1	0	0	0	0	0	0	0	0	0	0	1	0	0	0	0	0	0	0	0	0	0	0	0	0	0	0	0	0	0	0	0	0	0
				88-69-7	2-Isopropylphenol	CC(C)c1ccccc1O	-0.982577	0	0	0	0	0	0	0	0	0	0	1	0	0	0	0	0	0	0	0	0	0	0	0	0	0	0	0	0	0	0	0	0	0	0	0	0	0	1	0	0	0	0
				99-89-8	4-Isopropylphenol	CC(C)c1ccc(O)cc1	-0.383269	0	0	0	0	0	0	0	0	0	0	0	0	0	0	0	0	0	0	0	0	0	0	0	0	0	0	0	0	0	0	0	0	0	0	0	0	0	1	0	0	0	0
				618-45-1	3-Isopropylphenol	CC(C)c1cccc(O)c1	-0.640715	0	0	0	0	0	0	0	0	0	0	0	0	0	0	0	0	0	0	0	0	0	0	0	0	0	0	0	0	0	0	0	0	0	0	0	0	0	1	0	0	0	0
				4395-92-0	Isopropylphenylacetaldehyde	CC(C)c1ccc(CC=O)cc1	-0.257807	0	0	0	1	0	0	0	0	1	0	0	0	0	0	0	0	0	0	0	0	0	0	0	0	0	0	0	0	0	0	0	0	0	0	0	0	0	0	0	0	0	0
				7775-00-0	Isopropylphenylpropionaldehyde	CC(C)c1ccc(CCC=O)cc1	-0.228126	0	1	1	1	0	0	0	0	0	0	0	0	0	0	0	0	0	0	0	0	0	0	0	0	0	0	0	0	0	0	0	0	0	0	0	0	0	0	0	0	0	0
				29460-90-0	Isopropylpyrazine	CC(C)c1cnccn1	-0.781732	0	0	0	1	0	0	0	0	0	0	0	0	1	0	0	0	0	0	0	0	0	0	0	0	0	0	0	0	0	0	0	0	0	0	0	0	0	0	0	0	0	0
				644-98-4	2-Isopropylpyridine	CC(C)c1ccccn1	-0.504283	0	0	0	1	0	0	0	0	0	0	0	0	0	0	0	0	0	0	0	1	0	0	0	0	0	0	0	0	0	0	0	0	0	0	0	0	0	0	0	0	0	0
				696-30-0	4-Isopropylpyridine	CC(C)c1ccncc1	-0.610305	0	0	1	1	0	1	0	0	0	0	0	0	0	0	0	0	0	0	0	1	0	0	0	0	0	0	0	0	0	0	0	0	0	0	0	0	0	0	0	0	0	0
					Isopropylquinolines	CC(C)c1ccc2ncccc2c1	-1.25047	0	0	0	1	0	0	0	0	1	0	0	0	0	0	0	0	0	0	0	1	0	0	0	0	0	0	0	0	0	0	0	0	0	0	0	0	0	0	0	0	0	0
				29606-79-9	Isopulegone	C[CH]1CC[CH](C(=C)C)C(=O)C1	-0.521156	0	0	0	1	0	0	0	0	1	0	0	0	0	0	0	0	0	0	0	0	0	0	0	1	0	0	0	0	0	0	0	0	0	0	0	0	0	0	0	0	0	0
				57576-09-7	Isopulegyl acetate	C[C@H]1CC[C@@H]([C@H](C1)OC(=O)C)C(=C)C	-0.928288	0	0	0	0	0	0	0	0	0	0	0	0	0	0	0	0	0	0	0	0	0	0	0	1	0	0	0	0	0	0	0	0	0	0	0	0	0	0	0	0	0	0
				119-65-3	Isoquinoline	c1ccc2cnccc2c1	0.614092	0	0	1	0	0	1	0	0	0	0	0	0	0	0	0	0	0	0	1	0	0	0	0	0	0	0	0	0	0	0	0	0	0	0	0	0	0	0	0	0	0	0
				13439-98-0	Isovaleraldehyde di-isobutyl acetal	CC(C)COC(CC(C)C)OCC(C)C	-0.350357	0	0	0	1	0	0	0	0	0	0	0	0	0	0	0	0	0	0	0	0	0	0	0	0	0	0	0	0	0	0	0	1	0	0	0	0	0	0	0	0	0	0
					Isovaleraldehyde dibutyl acetal	CCCCOC(CC(C)C)OCCCC	-0.536114	1	0	0	1	0	1	0	0	0	0	0	0	0	0	0	0	0	0	0	0	0	0	0	0	0	0	0	0	0	0	0	1	0	0	0	0	0	0	0	0	0	0
				3842-03-3	Isovaleraldehyde diethyl acetal	CCOC(CC(C)C)OCC	-0.800124	1	0	0	1	1	0	0	0	0	0	0	0	0	0	1	0	0	0	0	0	0	0	0	0	0	0	0	0	0	0	0	1	0	0	0	0	0	0	0	0	0	0
					Isovaleraldehyde dihexyl acetal	CCCCCCOC(CC(C)C)OCCCCCC	-1.85122	0	0	0	1	0	0	0	0	0	0	0	0	0	0	0	0	0	0	0	0	0	0	0	0	0	0	0	0	0	0	0	1	0	0	0	0	0	0	0	0	0	0
				13285-51-3	Isovaleraldehyde diisoamyl acetal	CC(C)CCOC(CC(C)C)OCCC(C)C	-0.052347	0	0	0	1	0	0	0	0	0	0	0	0	0	0	0	0	0	0	0	0	0	0	0	0	0	0	0	0	0	0	0	1	0	0	0	0	0	0	0	0	0	0
					Isovaleraldehyde dimethyl acetal	COC(CC(C)C)OC	-0.57407	1	0	0	1	0	0	0	0	0	0	0	0	0	0	1	0	0	0	0	0	0	0	0	0	0	0	0	0	0	0	0	1	0	0	0	0	0	0	0	0	0	0
					Isovaleraldehyde dipropyl acetal	CCCOC(CC(C)C)OCCC	-0.410101	1	0	0	1	0	0	0	0	0	0	0	0	0	0	1	0	0	0	0	0	0	0	0	0	0	0	0	0	0	0	0	1	0	0	0	0	0	0	0	0	0	0
					Isovaleraldehyde ethyl isoamyl acetal	CCO[CH](CC(C)C)OCCC(C)C	-0.407079	0	0	0	1	0	0	0	0	0	0	0	0	0	0	0	0	0	0	0	0	0	0	0	0	0	0	0	0	0	0	0	1	0	0	0	0	0	0	0	1	0	0
					Isovaleraldehyde ethyl isobutyl acetal	CCO[CH](CC(C)C)OCC(C)C	-0.380427	0	0	0	1	0	0	0	0	0	0	0	0	0	0	0	0	0	0	0	0	0	0	0	0	0	0	0	0	0	0	0	1	0	0	0	0	0	0	0	1	0	0
				54355-74-7	Isovaleraldehyde glyceryl acetal(s)	CC(C)CC1OCC(CO)O1	-0.381657	1	0	0	1	1	0	0	0	0	0	0	0	0	0	0	0	0	0	0	0	0	0	0	0	0	0	0	0	0	0	0	1	0	0	0	0	0	0	0	0	0	0
					Isovaleraldehyde isoamyl isobutyl acetal	CC(C)CCO[CH](CC(C)C)OCC(C)C	-0.573662	0	0	0	1	0	0	0	0	0	0	0	0	0	0	0	0	0	0	0	0	0	0	0	0	0	0	0	0	0	0	0	1	0	0	0	0	0	0	0	1	0	0
				18433-93-7	Isovaleraldehyde propylene glycol acetal	CC(C)CC1OCC(C)O1	-0.657822	1	0	0	0	0	0	0	0	0	0	0	0	0	0	1	0	0	0	0	0	0	0	0	0	0	0	0	0	0	0	0	1	0	0	0	1	0	0	0	0	0	0
				503-74-2	Isovaleric acid	CC(C)CC(=O)O	-0.860289	1	0	0	0	0	0	0	0	0	0	0	0	0	0	0	0	0	0	0	0	0	0	0	0	0	0	1	0	0	0	0	0	0	0	0	0	0	0	0	0	0	0
				25524-95-2	Jasmine lactone	CC\C=C/C[CH]1CCCC(=O)O1	-0.605577	1	0	0	0	1	0	0	0	0	0	0	0	0	0	0	0	0	0	0	0	0	0	0	0	0	0	0	0	0	0	0	0	0	0	0	1	0	0	0	0	0	0
				68959-28-4	(Z)-Undec-8-en-5-olide	CC\C=C/CC[CH]1CCCC(=O)O1	-0.674059	0	1	0	0	0	0	0	0	0	0	0	0	0	0	0	0	0	0	0	0	0	0	0	0	0	0	0	0	0	0	0	0	0	1	0	0	0	0	0	0	0	0
				70851-61-5	Jasmone lactone	CC\C=C/CC[C]1(C)CCC(=O)O1	-0.792852	0	1	0	0	0	0	0	0	0	0	0	0	0	0	0	0	0	0	0	0	0	0	0	0	0	0	0	0	0	0	0	0	0	0	0	0	0	0	0	0	0	0
				488-10-8	cis-Jasmone	CC\C=C/CC1=C(C)CCC1=O	-0.528006	1	1	0	0	0	0	0	0	0	0	0	0	0	0	0	0	0	0	0	0	0	0	0	0	0	0	0	0	0	0	0	0	0	0	0	0	0	0	0	0	0	0
				6261-18-3	trans-Jasmone	CC\C=C\CC1=C(C)CCC1=O	-0.835255	1	1	0	0	0	0	0	0	0	0	0	0	0	0	0	0	0	0	0	0	0	0	0	0	0	0	0	0	0	0	0	0	0	0	0	0	0	0	0	0	0	0
				18871-14-2	Jasmopyrane	CCCCCC1COCCC1OC(=O)C	-0.53508	0	1	1	0	0	1	0	0	0	0	0	0	0	0	0	0	0	0	0	0	0	0	0	0	0	0	0	0	0	0	0	0	0	0	0	0	0	0	0	0	0	0
				34619-12-0	Ketobutanethiol	CC(=O)CCS	-1.91301	0	0	0	0	0	0	0	0	0	0	0	0	0	0	0	0	0	0	0	0	1	0	0	0	0	0	0	0	0	0	0	0	0	0	0	0	0	0	0	0	0	0
				71808-61-2	Ketodibutanoyloxybutane	CCCC(=O)OC(C)(OC(=O)CCC)C(=O)C	0.152525	0	0	0	0	0	0	0	0	0	0	0	0	0	0	0	0	0	0	0	0	0	0	0	0	0	0	1	0	0	0	0	0	0	1	0	0	0	0	0	0	0	0
				598-82-3	Lactic acid	C[CH](O)C(=O)O	-0.615526	0	0	0	0	0	0	0	0	0	0	0	0	0	0	0	0	0	0	0	0	0	0	0	0	0	0	0	0	0	0	0	0	0	0	0	0	0	0	0	0	0	0
				5422-34-4	Lactoyl ethanolamine	CC(O)C(=O)NCCO	-1.02688	0	0	0	0	0	0	0	0	0	0	0	0	0	0	0	0	0	0	0	0	0	0	0	0	1	0	0	0	0	0	0	0	0	0	0	0	0	0	0	0	0	0
				498-16-8	Lavandulol	CC(=CC[CH](CO)C(=C)C)C	-0.397416	0	0	0	0	0	1	0	0	0	0	1	0	0	0	0	1	0	0	0	0	0	1	0	0	0	0	0	0	0	0	0	0	0	0	0	0	0	0	0	0	0	0
				25905-14-0	Lavandulyl acetate	CC(=CC[CH](COC(=O)C)C(=C)C)C	-0.914136	1	0	1	0	0	1	0	0	0	0	1	0	0	0	0	0	0	0	0	0	0	0	0	0	0	0	0	0	0	0	0	0	0	0	0	0	0	0	0	0	0	0
				292-46-6	Lenthionine	C1SSCSSS1	-1.01085	0	0	0	0	0	0	0	1	0	0	0	0	0	0	0	0	0	0	0	0	0	0	0	0	0	0	0	0	0	0	0	0	0	0	0	0	0	0	0	0	0	0
				4430-39-1	Lesquerellin	CSCCCCCCN=C=S	-1.07426	0	0	1	0	1	0	0	0	0	0	0	0	0	0	0	0	0	0	0	0	0	0	0	0	0	0	0	1	0	0	0	0	0	0	0	0	0	0	0	0	0	0
				123-76-2	Levulinic acid	CC(=O)CCC(=O)O	-1.37583	0	0	0	0	0	0	0	0	0	0	0	0	0	0	0	0	0	0	0	0	0	0	1	0	0	0	0	0	0	0	0	0	0	0	0	0	0	0	0	0	0	0
				67920-63-2	Lilac aldehyde	C[CH](C=O)[CH]1CC[C](C)(O1)C=C	-0.0446798	0	0	1	0	0	0	0	0	0	1	0	0	0	0	0	0	0	0	0	0	0	0	0	0	0	0	0	0	0	0	0	0	0	0	0	0	0	0	0	0	0	0
				80-54-6	Lilial	CC(Cc1ccc(cc1)C(C)(C)C)C=O	-0.364485	0	1	0	1	0	0	0	0	0	1	0	0	0	0	0	0	0	0	0	0	0	0	0	0	0	0	0	0	0	0	0	0	0	0	0	0	0	0	0	0	0	0
				1195-92-2	d-Limonene-1,2-epoxide	CC(=C)[C@@H]1CCC2(C)OC2C1	0.1547	1	0	1	0	0	1	0	0	0	0	0	0	0	0	0	1	0	0	0	0	0	0	0	0	0	0	0	0	0	0	0	0	0	0	0	0	0	0	0	0	0	0
				203719-54-4	l-Limonene-1,2-epoxide	CC12CC[C@@H](CC1O2)C=C	-0.288013	0	0	0	0	0	1	0	0	0	1	0	0	0	0	0	0	0	0	0	0	0	0	0	1	0	0	0	0	0	0	0	0	0	0	0	0	0	0	0	0	0	0
				5989-27-5	d-Limonene	CC(=C)[C@@H]1CCC(=CC1)C	-0.566218	0	0	1	0	0	0	0	0	0	1	0	0	0	0	0	1	0	0	0	0	0	0	0	0	0	0	0	0	0	0	0	0	0	0	0	0	0	0	0	0	0	0
				138-86-3	d,l-Limonene	CC(=C)[CH]1CCC(=CC1)C	-0.566218	0	0	0	0	0	0	0	0	0	0	0	0	0	0	0	1	0	0	0	0	0	0	0	0	0	0	0	0	0	0	0	0	0	0	0	0	0	0	0	0	0	0
				5989-54-8	l-Limonene	CC(=C)[C@H]1CCC(=CC1)C	-0.566218	0	0	0	0	0	1	0	0	0	0	0	0	0	0	0	0	0	0	0	0	0	0	0	0	0	0	0	0	0	0	0	0	0	0	0	0	0	0	0	0	0	0
				38142-45-9	Limonenol	CC1=CC[C@@H](CC1)C(=C)CO	-0.16594	1	1	1	0	0	1	0	0	0	0	0	0	0	0	0	1	0	0	0	0	0	0	0	1	0	0	0	0	0	0	0	0	0	0	0	0	0	0	0	0	0	0
				72845-33-1	Linalool ethyl ether	CCOC(C)(CCC=C(C)C)C=C	-1.9055	0	1	0	0	0	0	0	0	0	0	0	0	0	0	0	0	0	0	0	0	0	0	0	0	0	0	0	0	0	0	0	0	0	0	0	0	0	0	0	0	0	0
				14049-11-7	Linalool oxide (pyranoid)	CC1(C)OC(C)(CCC1O)C=C	-0.220674	0	1	0	0	0	0	0	0	0	1	0	0	0	0	0	0	0	0	0	1	0	0	0	0	0	0	0	0	0	0	0	0	0	0	0	1	0	0	0	0	0	0
				56469-39-7	Linalool oxide acetate (furanoid)	CC(=O)OC(C)(C)[CH]1CC[C](C)(O1)C=C	-0.646728	1	1	0	0	0	0	0	0	1	0	0	0	0	0	0	0	0	0	0	0	0	0	0	0	0	0	0	0	0	0	0	0	0	0	0	0	0	0	0	0	0	0
				1365-19-1	Linalool oxide (furanoid)	CC(C)(O)[CH]1CC[C](C)(O1)C=C	-0.0870278	0	1	1	0	0	0	0	0	1	1	0	0	0	0	0	0	0	0	0	0	0	0	0	0	0	0	0	0	0	0	0	0	0	0	0	1	0	0	0	0	0	0
				5989-33-3	cis-Linalool oxide (tetrahydrofuran)	CC(C)(O)[C@H]1CC[C@](C)(O1)C=C	0.0302018	0	1	1	0	0	0	0	0	0	0	0	0	0	0	0	0	0	0	0	1	0	0	0	0	0	0	0	0	0	0	0	0	0	0	0	1	0	0	0	0	0	0
				78-70-6	Linalool	CC(=CCC[C](C)(O)C=C)C	-0.840937	0	1	0	0	0	0	0	0	1	0	0	0	0	0	0	1	0	0	0	0	0	0	0	0	0	0	0	0	0	0	0	0	0	0	0	0	0	0	0	0	0	0
					Linalyl acetate epoxide	CC(=O)OC(C)(C)C1CCC(C)(O1)C=C	-0.646728	0	1	1	0	0	0	0	0	0	1	0	0	0	0	0	0	0	0	0	0	0	0	0	0	0	0	0	0	0	0	0	0	0	0	0	0	0	0	0	0	0	0
				115-95-7	Linalyl acetate	CC(=CCC[C](C)(OC(=O)C)C=C)C	-0.982987	1	1	1	0	0	0	0	0	0	0	0	0	0	0	0	1	0	0	0	0	0	0	0	0	0	0	0	0	0	0	0	0	0	0	1	0	0	0	0	0	0	0
				7149-26-0	Linalyl anthranilate	CC(=CCC[C](C)(OC(=O)c1ccccc1N)C=C)C	-0.299808	0	1	0	1	0	0	0	0	0	0	0	0	0	0	0	0	0	0	0	0	0	0	0	0	0	0	0	0	0	0	0	0	0	0	0	0	0	0	0	0	0	0
				126-64-7	Linalyl benzoate	CC(=CCC[C](C)(OC(=O)c1ccccc1)C=C)C	-0.981114	1	1	0	0	0	0	0	0	0	0	0	0	0	0	0	1	0	0	0	0	0	0	0	0	0	0	0	0	0	0	0	0	0	0	0	0	0	0	0	0	0	0
				78-36-4	Linalyl butyrate	CCCC(=O)O[C](C)(CCC=C(C)C)C=C	-0.187962	0	0	1	0	0	0	0	0	0	0	0	0	0	0	0	0	0	0	0	0	0	0	0	0	0	0	0	0	0	0	0	0	0	0	1	0	1	0	0	0	0	0
				78-37-5	Linalyl cinnamate	CC(=CCC[C](C)(OC(=O)\C=C\c1ccccc1)C=C)C	-1.51974	0	1	1	0	0	0	0	0	0	0	0	0	0	0	0	0	0	0	1	0	0	0	0	0	0	0	0	0	0	0	0	0	0	0	0	0	0	0	0	0	0	0
				115-99-1	Linalyl formate	CC(=CCC[C](C)(OC=O)C=C)C	-0.726465	0	0	0	0	0	0	0	0	0	1	0	0	0	0	0	1	0	0	0	0	0	0	0	0	0	0	0	0	0	0	1	0	0	0	0	0	0	0	0	0	0	0
				7779-23-9	Linalyl hexanoate	CCCCCC(=O)O[C](C)(CCC=C(C)C)C=C	-1.80264	1	0	0	1	0	0	0	0	0	0	0	0	0	0	0	0	0	0	0	0	0	0	0	0	0	0	0	0	0	0	0	0	0	0	0	0	0	0	0	0	0	0
[truncated: 1,509 more rows]
[truncated: 209 more columns]

## Sheet: S6. Odorants_BitterIntense
Current name	cas_no	Probability to be very bitter
Acetal	105-57-7	0.0423774				Very bitter	probability > 0.5
Acetaldehyde 2		0.0742807
Acetaldehyde amyl butyl acetal		0.0478777
Acetaldehyde amyl hexyl acetal		0.0359159
Acetaldehyde amyl isoamyl acetal	13442-92-7	0.0359159
Acetaldehyde amyl methyl acetal	73142-32-2	0.038621
Acetaldehyde benzyl ethyl acetal	66222-24-0	0.0447007
Acetaldehyde benzyl hexyl acetal		0.0419073
Acetaldehyde benzyl methoxyethyl acetal	7492-39-9	0.0449892
Acetaldehyde butyl ethyl acetal	57006-87-8	0.038621
Acetaldehyde butyl hexyl acetal		0.0359159
Acetaldehyde butyl isoamyl acetal	238757-27-2	0.0478777
Acetaldehyde butyl methyl acetal	75677-94-0	0.0423774
Acetaldehyde butyl methylbutyl acetal	77249-20-8	0.0569462
Acetaldehyde butyl phenethyl acetal	64577-91-9	0.0419073
Acetaldehyde di-cis-3-hexenyl acetal	63449-64-9	0.0796057
Acetaldehyde di-isoamyl acetal	13002-09-0	0.0359159
Acetaldehyde di-isobutyl acetal	5669-09-0	0.0428159
Acetaldehyde di-isopropyl acetal	4285-59-0	0.0423774
Acetaldehyde di-methylbutyl acetal	13535-43-8	0.0359159
Acetaldehyde diamyl acetal	13002-08-9	0.0359159
Acetaldehyde dibenzyl acetal	23556-90-3	0.0423824
Acetaldehyde dibutyl acetal	871-22-7	0.0428159
Acetaldehyde difurfuryl thioacetal		0.208913
Acetaldehyde dihexyl acetal	5405-58-3	0.039654
Acetaldehyde diphenethyl acetal	122-71-4	0.0422053
Acetaldehyde dipropyl acetal	105-82-8	0.038621
Acetaldehyde ethyl 2-methylbutyl acetal	13602-09-0	0.0384692
Acetaldehyde ethyl 3-methylbutyl acetal	13442-90-5	0.0384692
Acetaldehyde ethyl amyl acetal	59184-43-9	0.0384692
Acetaldehyde ethyl cis-3-hexenyl acetal	28069-74-1	0.0442601
Acetaldehyde ethyl hexyl acetal	54484-73-0	0.0428159
Acetaldehyde ethyl isobutyl acetal	6986-51-2	0.038621
Acetaldehyde ethyl isopropyl acetal	25334-93-4	0.0423774
Acetaldehyde ethyl linalyl acetal	40910-49-4	0.0446278
Acetaldehyde ethyl methyl acetal	10471-14-4	0.0392221
Acetaldehyde ethyl phenylethyl acetal	1956-10-07	0.0487268
Acetaldehyde ethyl propyl acetal	20680-10-8	0.038621
Acetaldehyde ethyl trans-2-hexenyl acetal		0.0442601
Acetaldehyde glyceryl acetal	3674-21-3	0.0785373
Acetaldehyde hexyl isoamyl acetal	233665-90-2	0.0359159
Acetaldehyde isobutyl isoamyl acetal	75048-15-6	0.0569462
Acetaldehyde methylbutyl isoamyl acetal	13548-84-0	0.0359159
Acetaldehyde methylbutyl propyl acetal	238757-63-6	0.0428159
Acetaldehyde octanediol acetal	202188-43-0	0.0384692
Acetaldehyde phenethyl propyl acetal	7493-57-4	0.0432764
Acetaldehyde	75-07-0	0.13431
Acetanisole	100-06-1	0.0167302
Acetic acid	64-19-7	0.16776
Acetin	102-76-1	0.041451
Acetoin butyrate	84642-61-5	0.0218652
Acetoin dimethyl acetal		0.0364894
Acetoin propylene glycol acetal	94089-23-3	0.0342753
Acetoin	513-86-0	0.0258818
Acetoketal	5406-58-6	0.0352906
Acetol	116-09-6	0.0796532
Acetone glyceryl acetal(s)	100-79-8	0.0562481
Acetone glyceryl acetal(s)	100-79-8	0.0562481
Acetone	67-64-1	0.13431
Acetonyl acetate	592-20-1	0.0264686
Acetophenone diethyl acetal	4316-37-4	0.0315913
Acetophenone propylene glycol acetal		0.0365227
Acetophenone	98-86-2	0.0200478
Acetosyringone	2478-38-8	0.186683
Acetovanillone	498-02-2	0.0432491
Acetoxybutanone	4906-24-5	0.0240327
Acetoxybutyl acetate	628-67-1	0.0263867
Acetoxycineole	57709-95-2	0.0380819
Acetoxydihydrotheaspirane	57893-27-3	0.0366712
Acetoxyethoxyethane	1608-72-6	0.0238751
Acetoxymethylpropyl butyrate		0.0251773
Acetoxyphenylbutanone	1972-06-03	0.0331162
Acetyl thymol	528-79-0	0.0204464
Celestolide	13171-00-1	0.0275577
Acetylcedrene	32388-55-9	0.0428974
Acetylcyclopentanone	1670-46-8	0.0254697
Acetyldihydrothiazine	101417-25-8	0.0274277
2-Acetyl-3		0.0338481
3-Acetyl-2		0.0338481
2-Acetyl-3		0.0494646
2-acetyl-5		0.0494646
Acetyldimethylthiophene	1930-10-01	0.0336883
2-Acetyl-3-ethylpyrazine	32974-92-8	0.0443924
2-Acetyl-5-ethylpyrazine	43108-58-3	0.0392203
2-Acetyl-6-ethylpyrazine	34413-34-8	0.0356334
Acetylethylthiazole	233665-91-3	0.02128
Acetylindole	576-15-8	0.0404492
2-Acetyl-4-isopropenylpyridine	142896-11-5	0.0167302
4-Acetyl-2-isopropenylpyridine	142896-12-6	0.0167302
Acetylisopropylpyridine	142896-09-1	0.0185606
Acetylmethylfuran	1193-79-9	0.0200478
2-Acetyl-3-methylpyrazine	23787-80-6	0.0445617
2-Acetyl-5-methylpyrazine	22047-27-4	0.0425374
2-Acetyl-6-methylpyrazine	22047-26-3	0.0425374
Acetylmethylpyrimidine	67860-38-2	0.0282253
2-Acetyl-4-methylthiazole	1933-07-05	0.0246706
2-Acetyl-5-methylthiazole	59303-17-2	0.0246706
2-acetyl-5-methylthiophene	13679-74-8	0.0200478
Acetylpyrazine	22047-25-2	0.0383642
2-Acetylpyridine	1122-62-9	0.0200478
3-Acetylpyridine	350-03-8	0.0246706
2-Acetylpyrrole	1072-83-9	0.0200478
2-Acetyl-1	5	0.0278823
2-Acetyl-3	5	0.0278823
Acetylthiazole	24295-03-2	0.0269621
Acetylthiazolidine	67399-73-9	0.0332664
Acetylthiazoline	29926-41-8	0.028094
Acetylthiohexyl acetate	136954-25-1	0.0280545
Acitral B	97231-35-1	0.0345589
Adoxal	141-13-9	0.0304205
Allo-ocimene	673-84-7	0.0844716
Allyl Thiohexanoate	156420-69-8	0.0177055
Allyl acetate	591-87-7	0.0172813
Allyl acetoacetate	1118-84-9	0.0218652
Allyl alcohol	107-18-6	0.04335
Allyl anthranilate	7493-63-2	0.103461
Allyl benzoate	583-04-0	0.015211
Allyl butanoate	2051-78-7	0.0153676
Allyl crotonate	20474-93-5	0.0153676
Allyl cinnamate	1866-31-5	0.028575
Allyl cyclohexaneacetate	4728-82-9	0.025687
Allyl cyclohexanebutyrate	7493-65-4	0.019567
Allyl 6-cyclohexanehexanoate	7493-66-5	0.0226366
Allyl cyclohexanepropionate	2705-87-5	0.0255847
Allyl cyclohexanevalerate	7493-68-7	0.0226366
Allyl cyclohexyloxyacetate	68901-15-5	0.0332352
Allyl cyclohexyloxypropionate	68901-15-5	0.0430552
Allyl ethyl ether	557-31-3	0.0277034
Allyl ethylbutyrate	7493-69-8	0.0169021
Allyl formate	1838-59-1	0.0172813
Allyl furoate	4208-49-5	0.0182707
Allyl heptanoate	142-19-8	0.023818
Allyl hexanoate	123-68-2	0.0177055
Allyl ionone	79-78-7	0.148193
Allyl isoamyloxyacetate	67634-00-8	0.0786837
Allyl isobutyrate	15727-77-2	0.0153676
Allyl isohexanoate		0.0177055
Allyl isothiocyanate	57-06-7	0.0273599
Allyl isovalerate	2835-39-4	0.0177055
Allyl 4-oxopentanoate	1070-35-5	0.0474312
Allyl mercaptan	870-23-5	0.0438417
Allyl methyl disulfide	2179-58-0	0.0262847
Allyl methyl sulfide	10152-76-8	0.04654
Allyl methyl tetrasulfide	90195-83-8	0.0469372
Allyl methyl trisulfide	34135-85-8	0.0293568
Allyl methylbutoxyacetate	67634-01-9	0.0698083
Allyl methylbutyrate	93963-13-4	0.0153676
Allyl methylthiopropionate		0.0223673
Allyl nonanoate	7493-72-3	0.018135
Allyl octanoate	4230-97-1	0.0237229
Allyl pentanoate	6321-45-5	0.0177055
Allyl phenoxyacetate	7493-74-5	0.0445441
Allyl phenylacetate	1797-74-6	0.015211
Allyl pivalate		0.0169021
Allyl propenyl disulfide	33368-82-0	0.0307066
Allyl propionate	2408-20-0	0.0153676
Allyl propyl disulphide	2179-59-1	0.0357084
Allyl propyl sulfide	27817-67-0	0.0631441
Allyl propyl trisulfide	33922-73-5	0.0425252
Allyl pyruvate		0.026776
Allyl sorbate	7493-75-6	0.0176423
Allyl sulfide	592-88-1	0.0562938
Allyl thiopropionate	41820-22-8	0.0169021
Allyl tiglate	7493-71-2	0.029984
Allyl undecenoate	7493-76-7	0.0288017
Allyldimethoxyphenol	6627-88-9	0.0571943
omega-6-Hexadecenlactone	7779-50-2	0.0289224
Ambrinol	41199-19-3	0.0628403
Ammonia	7664-41-7	0.209475
Ammonium hydrogen sulphide	12124-99-1	0.209475
Ammonium hydroxide	1336-21-6	0.209475
Ammonium isovalerate	7563-33-9	0.0172813
Ammonium sulfide	12135-76-1	0.209475
Amyl cinnamate	3487-99-8	0.0244161
Pentyl acetate	628-63-7	0.0177132
tert-Amyl acetate	625-16-1	0.0169021
Amyl alcohol	71-41-0	0.0207709
Amyl angelate	7785-63-9	0.023818
Amyl anthranilate	30100-15-3	0.0557705
Amyl benzoate	2049-96-9	0.023818
Amyl benzyl ether		0.0315913
Amyl crotonate	25415-76-3	0.0177055
Amyl butyrate	540-18-1	0.0177055
Amyl decanoate	5933-87-9	0.0209847
Amyl dodecanoate	1950-03-08	0.0249699
Amyl formate	638-49-3	0.0177132
Amyl furoate	1334-82-3	0.0208478
Amyl heptanoate	7493-82-5	0.0215058
Amyl hexanoate	540-07-8	0.0207352
Amyl isobutyrate	2445-72-9	0.0177055
Amyl isohexanoate		0.0207352
Amyl isothiocyanate	629-12-9	0.0252134
Amyl isovalerate	25415-62-7	0.0237229
5-pentyl-dioxan-2-one	65504-96-3	0.0263474
6-pentyl-dioxan-2-one	65504-96-3	0.0250228
Amyl lactate	1982-06-05	0.0262134
Amyl levulinate	20279-49-6	0.0251773
Amyl methyl disulfide	72437-68-4	0.0391388
Amyl nonanoate	61531-45-1	0.0209847
Amyl octanoate	638-25-5	0.0188108
Amyl phenylacetate	5137-52-0	0.0265549
Amyl propionate	624-54-4	0.0177055
Amyl salicylate	2050-08-0	0.0334268
Amyl tiglate	7785-65-1	0.0256736
Amyl valerate	2173-56-0	0.0237229
Amylcinnamaldehyde diethyl acetal	60763-41-9	0.0390656
Amylcinnamaldehyde dimethyl acetal	91-87-2	0.0434299
alpha-Amylcinnamaldehyde	122-40-7	0.0278913
Amylcinnamyl acetate	7493-78-9	0.0246401
Amylcinnamyl alcohol	101-85-9	0.0281298
Amylcinnamyl formate	7493-79-0	0.0233683
Amylcinnamyl isovalerate	7493-80-3	0.0302426
Amylcyclopentenone	25564-22-1	0.0278378
trans-Anethole	4180-23-8	0.0452008
Angelic acid	565-63-9	0.0200478
alpha-Angelica lactone	591-12-8	0.0343936
beta-Angelica lactone	591-11-7	0.0343936
Anisaldehyde 2		0.0514901
Anisaldehyde diethyl acetal	2403-58-9	0.0486891
Anisaldehyde dimethyl acetal	2186-92-7	0.0533705
Anisaldehyde hexylene glycol acetal		0.0824559
Anisaldehyde propylene glycol acetal	6414-32-0	0.0551046
Anisaldehyde	123-11-5	0.0172813
Anisic acid	100-09-4	0.0182707
Anisole	100-66-3	0.0278687
Anisyl acetate	104-21-2	0.0208047
Anisyl acetone	104-20-1	0.0241844
Anisyl alcohol	105-13-5	0.0174845
Anisyl butyrate	6963-56-0	0.0416163
Anisyl formate	122-91-8	0.0226851
Anisyl hexanoate	6624-60-8	0.0348721
Anisyl isobutyrate	71172-26-4	0.0634084
Anisyl isovalerate	68922-04-3	0.0299838
Anisyl phenylacetate	102-17-0	0.0524465
Anisyl propionate	7549-33-9	0.0358178
Anisyl valerate		0.0299838
Anisylidene acetone	943-88-4	0.0174252
Apiole	523-80-8	0.0844702
Arachidonic acid	506-32-1	0.357844
Artemisia Ketone	546-49-6	0.0266821
Benzaldehyde dibutyl acetal		0.0434299
Benzaldehyde diethyl acetal	774-48-1	0.0447007
Benzaldehyde diisoamyl acetal	94231-95-5	0.0390656
Benzaldehyde dimethyl acetal	1125-88-8	0.0413495
Benzaldehyde ethyl methyl acetal		0.0446106
(2-phenyl-1	Benzaldehyde glyceryl acetal	0.0335485
2-phenyl-1	Benzaldehyde glyceryl acetal	0.0489112
Benzenethiol	108-98-5	0.0618684
Benzoin	119-53-9	0.0313952
Benzophenone	119-61-9	0.0190424
Benzothiazole	95-16-9	0.0311078
Benzothiophene	95-15-8	0.0579655
Benzyl acetate	140-11-4	0.0167302
Benzyl acetoacetate	5396-89-4	0.0251429
Benzyl alcohol	100-51-6	0.019299
Benzyl anthranilate	82185-41-9	0.115985
Benzyl benzoate	120-51-4	0.0334724
Benzyl crotonate	65416-24-2	0.0196918
Benzyl butyl ether	588-67-0	0.0274712
Benzyl butyrate	103-37-7	0.0201672
Benzyl cinnamate	103-41-3	0.0331164
Benzyl decanoate	42175-41-7	0.0221203
Benzyl dimethylcrotonate	7492-69-5	0.0558907
Benzyl disulfide	150-60-7	0.0363804
Benzyl dodecanoate	140-25-0	0.0221203
Benzyl ethyl ether	539-30-0	0.0211859
Benzyl eugenol	57371-42-3	0.0374126
Benzyl formate	104-57-4	0.0167302
Benzyl hexanoate	6938-45-0	0.0265549
Benzyl isothiocyanate	622-78-6	0.0261243
Benzyl isovalerate	103-38-8	0.023818
Benzyl lactate	2051-96-9	0.0456529
Benzyl levulinate	6939-75-9	0.112632
Benzyl mercaptan	100-53-8	0.0248761
Benzyl methyl ether	538-86-3	0.0240494
Benzyl methyl sulfide	766-92-7	0.0476393
Benzyl methylbutenoate	67674-41-3	0.0392384
Benzyl methylbutyrate	56423-40-6	0.023818
Benzyl nonanoate	6471-66-5	0.0246401
Benzyl octanoate	10276-85-4	0.0209847
Benzyl octyl ether	54852-64-1	0.0313106
Benzyl phenylacetate	102-16-9	0.0385913
Benzyl propionate	122-63-4	0.015211
Benzyl salicylate	118-58-1	0.0373576
Benzyl tiglate	37526-88-8	0.0422435
Benzyl valerate	10361-39-4	0.023818
Benzylheptanone	7492-37-7	0.0918448
Berteroin	4430-42-6	0.028841
Biphenyl	92-52-4	0.0358826
Bis-Methylthiomethane	1618-26-4	0.0401446
alpha-Bisabolene	17627-44-0	0.142425
beta-Bisabolene	495-61-4	0.139517
gamma-Bisabolene	495-62-5	0.142425
Bisdimethylfuryl disulfide	28588-73-0	0.192556
Bisethylthioethane	14252-42-7	0.0615064
Bisfurfuryl sulfide	13678-67-6	0.0623388
Bismercaptopropylsulfide	53897-60-2	0.0308727
Bismethylbutyl disulfide		0.0472798
Bismethylfuryl disulfide	28588-75-2	0.0507508
Bismethyltetrahydrofurylspirotrithiolane		0.0700468
endo-Borneol	507-70-0	0.0276518
endo-Bornyl acetate	76-49-3	0.0284723
endo-l-Bornyl acetate	5655-61-8	0.0284723
Bornyl butyrate	13109-70-1	0.0261471
Bornyl formate	7492-41-3	0.0210038
Bornyl isovalerate	76-50-6	0.029337
Bornyl propionate	20279-25-8	0.0238487
Bornyl valerate	7549-41-9	0.0232722
Bourbonene	5208-59-3	0.0435936
Bovolide	774-64-1	0.0283768
Butanal diethyl acetal	3658-95-5	0.038621
Butanal ethyl amyl acetal	3658-92-2	0.0478777
Butanal ethyl isoamyl acetal	238757-30-7	0.0478777
Butanediol diacetate	1114-92-7	0.0251773
1		0.0352861
1		0.0240494
2		0.0496341
Butane-1		0.0240494
1-Butanethiol	109-79-5	0.0240494
Butane-2-thiol	513-53-1	0.0295235
2-Butanol	78-92-2	0.0221458
Butanone	78-93-3	0.0200478
Butenal diethyl acetal	10602-34-3	0.0399296
Butenal	123-73-9	0.0200478
Butenoic acid	3724-65-0	0.021651
But-2-en-1-ol	6117-91-5	0.019299
But-3-en-2-ol	598-32-3	0.019299
Butenone	78-94-4	0.0221087
Butenyl isothiocyanate	3386-97-8	0.0240494
Butenyl methyl sulfide	32951-19-2	0.053424
Butoxybenzaldehyde	5736-88-9	0.0190547
Butoxyethanol	111-76-2	0.0321388
Butoxyethyl acetate	112-07-2	0.0262134
sec-Butyl acetate	105-46-4	0.0169021
n-Butyl acetate	123-86-4	0.0177132
n-Butyl acetoacetate	591-60-6	0.0315895
tert-Butyl acetoacetate	1694-31-1	0.0253061
Butyl acetolactate	5422-69-5	0.0284394
Butyl alcohol	71-36-3	0.0176274
Butyl angelate	7785-64-0	0.0177055
Butyl anthranilate	7756-96-9	0.0464527
Butyl benzoate	136-60-7	0.0234938
sec-Butyl butyrate	819-97-6	0.0169021
Butyl crotonate	591-63-9	0.0177055
Butyl butyrate	109-21-7	0.0176423
Butyl butyrylglycolate	94022-04-5	0.0285401
Butyl butyryllactate	7492-70-8	0.0291698
Butyl cinnamate	538-65-8	0.0278913
Butyl decadienoate	28369-24-6	0.0226247
Butyl decanoate	30673-36-0	0.0209847
Butyl 2-decenoate	7492-45-7	0.0209847
Butyl ethyl disulfide	63986-03-8	0.0391388
2-ethoxybutane	2679-87-0	0.0277034
Butyl ethyl malonate	17373-84-1	0.0251773
n-Butyl formate	592-84-7	0.0194773
sec-Butyl formate	589-40-2	0.0169021
Butyl heptanoate	5454-28-4	0.0207352
Butyl caproate	626-82-4	0.0237229
Butyl 2-hexenoate	13416-74-5	0.023818
Butyl 3-hexenoate	118869-62-8	0.023818
1-Isothiocyanatobutane	592-82-5	0.0273599
sec-Butyl isothiocyanate	4426-79-3	0.0347395
Butyl isovalerate	109-19-3	0.0176423
n-Butyl 2-hydroxypropanoate	138-22-7	0.0262134
sec-Butyl lactate	18449-60-0	0.029096
Butyl laurate	106-18-3	0.0188316
Butyl levulinate	2052-15-5	0.0251773
Butyl mercaptopropionate	2029-07-09	0.0190942
Butyl methacrylate	97-88-1	0.0177132
Butyl methyl ketone propylene glycol acetal		0.0375725
Butyl methylbutanethioate	2432-91-9	0.0241096
Butyl methylbutenethioate	34322-09-3	0.0279371
Butyl methylbutyrate	15706-73-7	0.0176423
Butyl methylcrotonate		0.0190942
Butyl methylphenylglycidate		0.0307218
Butyl methylthiopropionate		0.0201887
Butyl methylvalerate	6297-41-2	0.0252911
Butyl myristate	110-36-1	0.0253486
Butyl nonanoate	50623-57-9	0.0188108
Butyl octanoate	589-75-3	0.0188108
Butyl 2-octenoate	57403-32-4	0.0188108
Butyl 5-octenoate	108058-79-3	0.0277036
Butyl oleate	142-77-8	0.200263
Butyl phenylacetate	122-43-0	0.023818
Butyl pivalate	5129-37-3	0.0177055
n-Butyl propanoate	590-01-2	0.0177132
t-Butyl propionate	20487-40-5	0.0169021
Butyl propyl disulfide	72437-64-0	0.0425252
Butyl salicylate	2052-14-4	0.0277324
Butyl sorbate	7367-78-4	0.023818
Butyl sulfide	544-40-1	0.055925
Butyl tiglate	7785-66-2	0.0190942
Butyl undecanoate	10580-24-2	0.0209847
Butyl undecenoate	109-42-2	0.0209847
Butyl valerate	591-68-4	0.0177055
Butyl vanillate	5348-74-3	0.0400565
Butylacetophenone	943-27-1	0.0242302
1-Aminobutane	109-73-9	0.0176274
sec-Butylamine	13952-84-6	0.0279737
Butylbenzaldehyde	939-97-9	0.0207802
Butylbutenal	25409-08-9	0.0169021
Butylcinnamaldehyde	7492-44-6	0.0218223
2-tert-Butylcyclohexanol	13491-79-7	0.0270618
4-tert-Butylcyclohexanol	98-52-2	0.0270618
2-sec-Butylcyclohexanone	14765-30-1	0.0169021
4-tert-Butylcyclohexanone	98-53-3	0.0225407
Vertenex	33210-23-4	0.026384
4-tert-butylcyclohexyl acetate	32210-23-4	0.026384
Butylcyclohexyl propionate	68797-70-6	0.0238487
2-(sec-Butyl)-4		0.0501192
2-Butyl-4		0.0498716
Butyldimethylthiazoline	65894-82-8	0.0362025
Butylethylthiophene	54411-06-2	0.0538613
Butylfuran	4466-24-4	0.0339777
Butylidenephthalide	551-08-6	0.017529
5-butyl-dioxan-2-one	65504-45-2	0.0263474
6-butyl-dioxan-2-one	65504-45-2	0.0263474
Butylmethylpyrazine	15987-00-5	0.0418069
Butylmethylpyrrolidinodithiazine	132344-97-9	0.0364334
Butylphenol	585-34-2	0.0215163
Butylphthalide	6066-49-5	0.0212329
2-Butylpyridine	5058-19-5	0.0232876
3-Butylpyridine	539-32-2	0.0344536
4-t-Butylpyridine	3978-81-2	0.0232884
Butylquinoline	74808-78-9	0.0483607
Butyltetrahydrofuran	1004-29-1	0.0277034
2-Butylthiazole	37645-61-7	0.0240494
4-Butylthiazole	53833-33-3	0.0240494
2-Butylthiophene	1455-20-5	0.039655
1	Butyraldehyde dimethyl acetal	0.0423774
Butyraldehyde	123-72-8	0.0172813
Butyric acid	107-92-6	0.0172813
Tributyrin	60-01-5	0.168531
Butyrylfuran	4208-57-5	0.0172813
Cadidene	29350-73-0	0.169425
delta-Cadinene	483-76-1	0.169425
Calcium acetate	62-54-4	0.16776
Calone	28940-11-6	0.0514767
Camphene	79-92-5	0.0502973
Campholene acetate	36789-59-0	0.0236388
Campholenic alcohol	1901-38-8	0.0374428
Campholenic aldehyde	4501-58-0	0.0329292
d-Camphor	464-49-3	0.0415796
Capsaicin	404-86-4	0.197019
Carene	13466-78-9	0.0663779
Carvacrol	499-75-2	0.0524183
Carvacryl acetate	6380-28-5	0.0204464
Carvacryl ethyl ether	4732-13-2	0.0786446
Carvacryl methyl ether	6379-73-3	0.0807666
l-cis-Carveol	2102-59-2	0.165884
Carveol	8-dien-2-ol	0.165884
Carvomenthone	499-70-7	0.0225407
Carvone acetate	56423-44-0	0.543828
cis-Carvone oxide	18383-49-8	0.0456162
trans-Carvone oxide	18383-49-8	0.0456162
d-Carvone	2244-16-8	0.221715
l-Carvone	6485-40-1	0.221715
Carvyl acetate	8-dien-2-yl acetate	0.237499
cis-Carvyl acetate	1205-42-1	0.237499
Carvyl butyrate	93919-04-1	0.159268
Carvyl formate	29239-07-4	0.168312
Carvyl hexanoate		0.0603277
Carvyl isobutyrate		0.247891
Carvyl isovalerate	94386-39-7	0.170994
Carvyl methylbutyrate		0.159268
Carvyl propionate	97-45-0	0.19096
Carvyl valerate		0.116979
beta-Caryophyllene acetate	57082-24-3	0.282774
alpha-Caryophyllene alcohol	4586-22-5	0.0294838
beta-caryophyllene alcohol	472-97-9	0.0294838
Caryophyllene butyrate		0.0272403
Caryophyllene isobutyrate		0.0272403
beta-Caryophyllene oxide	1139-30-6	0.0393139
beta-Caryophyllene	87-44-5	0.169425
Catechol diethyl ether	2050-46-6	0.0391144
2-Cedrene	35944-22-0	0.154614
alpha-Cedrene	469-61-4	0.0563374
beta-Cedrene	546-28-1	0.0510236
Cedr-8(15)-en-9-ol	28231-03-0	0.0291869
Cedrol	77-53-2	0.0338901
Cedryl acetate	77-54-3	0.0248254
Celery ketone	3720-16-9	0.0329292
Chavicol	501-92-8	0.0174845
1		0.0428268
Cinnamaldehyde diethyl acetal	7148-78-9	0.0740184
Cinnamaldehyde dimethyl acetal	1964-06-01	0.0533712
Cinnamaldehyde ethylene glycol acetal	5660-60-6	0.0427106
Cinnamaldehyde propylene glycol acetal	1953-01-09	0.0427106
Cinnamyl acetate	103-54-8	0.0196217
Cinnamyl alcohol	104-54-1	0.0227324
Cinnamyl anthranilate	87-29-6	0.136345
Cinnamyl benzoate	5320-75-2	0.0326336
Cinnamyl butyrate	103-61-7	0.0265549
Cinnamyl cinnamate	122-69-0	0.0309291
Cinnamyl formate	104-65-4	0.017463
Cinnamyl hexanoate	6994-20-3	0.0231494
Cinnamyl isobutyrate	103-59-3	0.0265549
Cinnamyl isovalerate	140-27-2	0.0232422
Cinnamyl phenylacetate	7492-65-1	0.029321
Cinnamyl propionate	103-56-0	0.0235774
Cinnamyl tiglate	61792-12-9	0.0513811
Cinnamyl valerate	10482-65-2	0.0232422
Citral diethyl acetal	7492-66-2	0.218555
Citral dimethyl acetal	7549-37-3	0.369062
citral 1	Citral glyceryl acetal(s)	0.541497
citral 1	Citral glyceryl acetal(s)	0.456982
Citral hexylene glycol acetal	68258-94-6	0.11038
Citral propylene glycol acetal	10444-50-5	0.369062
Citronellal diethyl acetal	71662-17-4	0.0833398
Citronellal dimethyl acetal	923-69-3	0.104132
Citronellal ethylene glycol acetal	66512-92-3	0.130417
Citronellal propylene glycol acetal	74094-64-7	0.0886926
Citronellal	106-23-0	0.0351015
dl-Citronellol	106-22-9	0.0359666
l-Citronellol	7540-51-4	0.0359666
Citronellyl acetate	150-84-5	0.0277036
Citronellyl anthranilate	68555-57-7	0.374064
Citronellyl butyrate	141-16-2	0.0353492
Citronellyl formate	105-85-1	0.0361315
Citronellyl hexanoate	10580-25-3	0.0273987
Citronellyl isobutyrate	97-89-2	0.030501
Citronellyl isovalerate	68922-10-1	0.030501
Citronellyl octanoate	72934-05-5	0.0320241
Citronellyl phenylacetate	139-70-8	0.0320241
Citronellyl propionate	141-14-0	0.0274614
Citronellyl tiglate	24717-85-9	0.0567134
Citronellyl valerate	7540-53-6	0.030501
Citronellyloxyacetaldehyde	7492-67-3	0.272451
Civetone	542-46-1	0.0373808
Copaene	3856-25-5	0.0591239
Coumane		0.0228168
2-Methylphenol	95-48-7	0.0209485
3-Methylphenol	108-39-4	0.0209485
4-Methylphenol	106-44-5	0.0361969
Cresyl benzoate	614-34-6	0.0335903
Cresyl butyrate	14617-92-6	0.0153676
Cresyl ethyl ether	622-60-6	0.0495817
Cresyl heptanoate	71662-19-6	0.0240076
Cresyl hexanoate	68141-11-7	0.023818
Cresyl methyl ether	100-84-5	0.0408152
Cresyl valerate	10415-86-8	0.0206346
Crotonic acid	107-93-7	0.021651
Cryptone	500-02-7	0.0225407
Cubebene	13744-15-5	0.0435936
Cuminaldehyde	122-03-2	0.0207802
Cuminyl acetate	59230-57-8	0.0256736
Cyclamen aldehyde diethyl acetal	7149-24-8	0.0390656
Cyclamen aldehyde propylene glycol acetal		0.0469032
alpha-Cyclocitral	432-24-6	0.0380262
beta-Cyclocitral	432-25-7	0.0242887
Cyclododecanol	1724-39-6	0.0327051
Cyclododecyl acetate	6221-92-7	0.0239482
Cyclododecyl formate	59052-82-3	0.0273587
Cyclododecyl propionate	6221-94-9	0.0216417
Cyclogeranyl acetate	54993-30-5	0.0457553
Cycloheptanone	502-42-1	0.0275758
Cyclohexane	110-82-7	0.0491748
Cyclohexaneacetic acid	5292-21-7	0.021013
Cyclohexanecarboxylic acid	98-89-5	0.024312
Cyclohexaneethyl acetate	21722-83-8	0.025687
Cyclohexanethiol	1569-69-3	0.0363848
Cyclohexanol	108-93-0	0.0240327
Cyclohexanone	108-94-1	0.0230022
Cyclohexanone diethyl acetal	1670-47-9	0.0334173
Cyclohexenone	930-68-7	0.0235636
Cyclohexyl acetate	622-45-7	0.0209292
Cyclohexyl acetoacetate	6947-02-0	0.030768
Cyclohexyl anthranilate	7779-16-0	0.071443
Cyclohexyl benzoate	2412-73-9	0.0295879
Cyclohexyl butyrate	1551-44-6	0.0220568
Cyclohexyl caproate	1943-10-03	0.0238487
Cyclohexyl cinnamate	7779-17-1	0.0272116
Cyclohexyl formate	4351-54-6	0.0209292
Cyclohexyl isobutyrate	1129-47-1	0.0278139
Cyclohexyl isovalerate	7774-44-9	0.0272725
Cyclohexyl phenylacetate	42288-75-5	0.0295879
Cyclohexyl propionate	6222-35-1	0.0210038
Cyclohexyl salicylate	25485-88-5	0.0431071
Cyclohexyl valerate	1551-43-5	0.0272725
Cyclohexylethanol	4442-79-9	0.0207709
Cyclohexylethyl butyrate	63449-88-7	0.0223678
Cyclohexylethyl formate	1982-05-09	0.0191042
Cyclohexylethyl isobutyrate		0.0208663
Cyclohexylethyl isovalerate		0.0223678
Cyclohexylethyl propionate		0.0255847
Cyclohexylethyl valerate		0.020295
Cyclohexylmethylpyrazine	28217-92-7	0.0403409
Cyclohexylpropionic acid	701-97-3	0.021013
Cycloionone	5552-30-7	0.0887674
Cyclopentanethiol	1679-07-8	0.0320183
Cyclopentanol	96-41-3	0.0240327
Cyclopentanone	120-92-3	0.0235636
Cyclopentyl acetate	933-05-1	0.0169021
Cyclopentylcyclopentanone	4884-24-6	0.0239357
Cyclopropylmethylmethoxybenzene	16510-27-3	0.0359508
Cyclotene acetate	1196-22-1	0.0433795
Cyclotene isobutyrate	68084-07-?	0.0867743
Cyclotene propionate	87-55-8	0.091104
Cyclotetradecanone	3603-99-4	0.0338219
Cymene	99-87-6	0.0429682
Cymenol	1197-01-9	0.0221458
DMPF	5-Dimethyl-4-(1-pyrrolidinyl)-3(2H)furanone	0.087901
alpha-Damascenone	35044-63-4	0.0982112
beta-Damascenone	23696-85-7	0.104064
trans-delta-Damascone	71048-82-3	0.0768401
trans-alpha-Damascone	24720-09-0	0.0713165
beta-Damascone	6	0.0644835
delta-Damascone	57378-68-4	0.0768401
(2Z	6-dienal	0.0265756
(2E	6-dienal	0.029984
Decadiene	20996-35-4	0.0498032
trans	4-Decadienol	0.0217541
delta-Decalactone	705-86-2	0.0177132
epsilon-Decalactone	5579-78-2	0.0177132
gamma-Decalactone	706-14-9	0.0177132
Decanal diethyl acetal	34764-02-8	0.039654
Decanal dimethyl acetal	7779-41-1	0.0359159
Decanal propylene glycol acetal	2021-12-05	0.0359159
Decanal	112-31-2	0.0176421
Decane	124-18-5	0.0386384
Decanoic acid	334-48-5	0.0177055
1-Decanol	112-30-1	0.0216671
3-Decanol	1565-81-7	0.0216671
2-Decanone	693-54-9	0.0176421
Decan-3-one	928-80-3	0.0176421
Deca-2	7-trienal	0.0168781
2-Decenal	3913-71-1	0.0177132
5-Decenal	21662-08-8	0.029984
Dec-9-enal	39770-05-3	0.0177132
cis-4-Decenal	21662-09-9	0.0277275
cis-6-Decenal	105683-99-6	0.029984
cis-7-Decenal	21661-97-2	0.029984
trans-2-Decenal	3913-81-3	0.0177132
trans-4-Decenal	65405-70-1	0.029984
trans-6-Decenal	147159-48-6	0.029984
(E)-2-Decenoic acid	334-49-6	0.0177132
3-Decenoic acid	15469-77-9	0.0190942
4-Decenoic acid	26303-90-2	0.0277275
9-Decenoic acid	14436-32-9	0.0177132
cis-5-Decenoic acid	84168-28-5	0.029984
1-Decen-3-ol	51100-54-0	0.0188161
(E)-2-Decenol	22104-80-9	0.0216671
9-Decen-1-ol	13019-22-2	0.0216671
cis-4-Decenol	57074-37-0	0.0339735
cis-Dec-7-en-4-olide	63095-33-0	0.036067
delta-8-Decenolactone	32764-98-0	0.0320535
2-Decen-1		0.0153676
3-Decen-4-olide	81715-81-3	0.0190942
9-Decen-5-olide	74585-00-5	0.0177132
3-Decen-2-one	10519-33-2	0.0177132
9-Decen-2-one	35194-30-0	0.0177132
2-Decenyl acetate	19487-61-7	0.018135
9-Decenyl acetate	50816-18-7	0.0207352
cis-4-Decenyl acetate	67452-27-1	0.018135
Decyl acetate	112-17-4	0.018135
Decyl butyrate	1954-09-01	0.0209847
Decyl formate	5451-52-5	0.0207352
Decyl hexanoate	52363-43-6	0.0188316
Decyl isobutyrate	5454-22-8	0.0209847
Decyl isohexanoate		0.0188316
Decyl isovalerate	72928-48-4	0.0209847
Decyl nonanoate		0.0747681
Decyl octanoate	2306-89-0	0.0253486
Decyl propionate	5454-19-3	0.0188108
Decylfuran	83469-85-6	0.0526896
Dehydrocumin alcohol	1989-11-06	0.0227324
Dehydrodihydroionol	57069-86-0	0.0605276
Dehydrodihydroionone	20483-36-7	0.0893638
Dehydroionene	30364-38-6	0.0702369
Dehydromenthofurolactone	75640-26-5	0.0377824
Dehydronootkatone	5090-63-1	0.0517471
(S)-8		0.0942484
Di-isoamyl succinate	818-04-2	0.0387519
Di-isobutyltrithiolane	92900-67-9	0.0377265
Di-isopropyltrithiolane	54934-99-5	0.0355554
Di-sec-butyl disulfide	5943-30-6	0.0514468
Diacetyl	431-03-8	0.030378
Diallyl disulfide	2179-57-9	0.0267223
Diallyl heptasulfide	139693-24-6	0.0329006
Diallyl hexasulfide	137443-18-6	0.0401089
Diallyl pentasulfide	118686-45-6	0.0445844
Diallyl tetrasulfide	2444-49-7	0.0469372
Diallyl trisulfide	2050-87-5	0.0374504
di-tert-Amyl disulfide	34965-30-5	0.0734003
Dibenzyl ether	103-50-4	0.0461231
Dibutanoneyl sulfide	40790-04-3	0.0231724
Dibutyl Butyrolactone	7774-47-2	0.0176421
Dibutyl disulfide	629-45-8	0.0469372
Dibutyl ether	142-96-1	0.0281061
Dibutyl ketone	502-56-7	0.0153676
Dibutyl malate	1587-18-4	0.0630046
Dibutyl succinate	141-03-7	0.0338689
Dibutyl trisulfide	5943-31-7	0.0445844
Dicyclohexyl disulfide	2550-40-5	0.0472798
Diethoxybutanone	51933-13-2	0.0250228
Diethoxymethane	462-95-3	0.0392221
Diethoxymethylbutane	3658-94-4	0.0384692
Diethoxypropene	3054-95-3	0.0423774
Diethyl adipate	141-28-6	0.0293056
Diethyl carbonate	105-58-8	0.019334
Diethyl 2		0.0291698
Diethyl disulfide	110-81-6	0.0302678
Diethyl fumarate	623-91-6	0.0245457
Diethyl malate	1954-12-03	0.0271058
Diethyl maleate	141-05-9	0.0195259
Diethyl malonate	105-53-3	0.0285525
Diethyl nonanedioate	624-17-9	0.036869
Diethyl oxalate	95-92-1	0.0285401
Diethyl pentanedioate	818-38-2	0.0251773
Diethyl sebacate	110-40-7	0.036869
Diethyl succinate	123-25-1	0.0315895
Diethyl sulfide	352-93-2	0.053424
Diethyl tartrate	87-91-2	0.0560633
Diethyl trisulfide	3600-24-6	0.0444317
Diethylamine	109-89-7	0.0348379
2		0.0448224
2		0.0384833
3		0.042227
Diethylmethylthiazole	41981-71-9	0.0484499
Diethylpropylthiazole	4276-68-0	0.0472514
2		0.0390522
2		0.0458585
Diethyltetrahydrofuran	41239-48-9	0.0277034
Diethylthiazole	15729-76-7	0.0432866
Diethylthiophene	35686-14-7	0.0621845
Diethyltrithiolane	54644-28-9	0.0337203
Bis(2-furfuryl)disulfide	4437-20-1	0.0527767
Difurfuryl ether	4437-22-3	0.144763
Dihydroactinidiolide	17092-92-1	0.0425823
Dihydroambrettolide	109-29-5	0.0234474
Dihydrobenzofuran	496-16-2	0.0428576
Dihydrocarveol	619-01-2	0.0398704
(1R	Dihydrocarvone	0.046926
(1S	Dihydrocarvone	0.046926
(1R	Dihydrocarvone	0.046926
(1S	Dihydrocarvone	0.046926
neo-Dihydrocarvyl acetate	56422-50-5	0.0272725
1-Methyl-4-isopropenylcyclohex-2-yl acetate	20777-49-5	0.0301606
Dihydrocarvyl butyrate	93892-03-6	0.0369777
Dihydrocarvyl formate	93892-04-7	0.0242428
Dihydrocarvyl hexanoate		0.0297284
Dihydrocarvyl isobutyrate		0.0464443
Dihydrocarvyl isovalerate	93892-05-8	0.0358953
Dihydrocarvyl propionate		0.0363205
Dihydrocarvyl valerate		0.0358953
Dihydroconiferaldehyde	80638-48-8	0.182932
Dihydrocoumarin	119-84-6	0.0228168
Dihydrodihydroxymethylpyranone	28564-83-2	0.112804
6	7-dimethyl-5H-cyclopentapyrazine	0.0450529
6	5-dimethyl-5H-cyclopentapyrazine	0.0587825
6	3-dimethyl-5H-cyclopentapyrazine	0.0587825
Dihydroedulan II (cis)	41678-32-4	0.0492486
Dihydroeugenol	2785-87-7	0.0389796
Dihydrofarnesene	7681-88-1	0.139517
Dihydrogalangal acetate	129319-15-9	0.0314805
Dihydroionol	3293-47-8	0.0432823
Dihydro-alpha-ionone	31499-72-6	0.0549499
Dihydro-beta-ionone	17283-81-7	0.0549499
Dihydrojasmone lactone	7011-83-8	0.0176421
Dihydrojasmone	1128-08-1	0.0351015
Dihydrolinalool	2270-57-7	0.0482297
Dihydrolinalyl acetate	50373-60-9	0.0337046
Dihydrolinalyl butyrate		0.0353492
Dihydromenthofurolactone	92015-65-1	0.0285538
Dihydromercaptomethylfuran	26486-13-5	0.15728
Dihydromethylthienopyrimidine	36267-71-7	0.0487871
Dihydromyrcenol	18479-58-8	0.0231026
Dihydromyrcenyl acetate	53767-93-4	0.0221104
Dihydronootkatone	20489-53-6	0.0657613
Dihydroperillaldehyde	137886-38-5	0.0354872
Dihydroperillyl acetate	56345-05-2	0.0255847
Dihydroperillyl butyrate		0.0369777
Dihydroterpineol-cis isomer	498-81-7	0.0270618
Dihydroterpineol-trans isomer	498-81-7	0.0270618
Dihydroterpinyl acetate	58985-18-5	0.0238487
Dihydrothiophenone	1003-04-9	0.0235636
Dihydrotriethyldithiazine	54717-17-8	0.0657541
Dihydrotrismethylpropyldithiazine	74595-94-1	0.0671172
2		0.0264338
Dihydroxydihydroxymethyldioxane	62147-49-3	0.170045
Dihydroxydithiane	40018-26-6	0.048182
Diisoamyl disulfide	1951-04-09	0.0472798
Diisoamyl ether	544-01-4	0.0296821
Diisoamyl trisulfide	955371-64-9	0.0426454
Diisobutyl disulfide	1518-72-5	0.054344
Diisopentyl thiomalate	68084-03-7	0.0846331
Diisopropyl disulfide	4253-89-8	0.0369671
Diisopropyl ketone	565-80-0	0.0230224
Diisopropyl sulfide	625-80-9	0.074766
Diisopropyl trisulfide	5943-34-0	0.0469372
Dill ether	70786-44-6	0.0486908
Dimercaptomethane	6725-64-0	0.0572378
Dimercaptopropanol	59-52-9	0.0478165
Dimercaptothiapropane	2029-06-08	0.0240494
Dimethoxyacetophenone	1131-62-0	0.0514014
Dimethoxybenzaldehyde	86-51-1	0.0256222
m-Dimethoxybenzene	151-10-0	0.0449067
1		0.0371007
p-Dimethoxybenzene	150-78-7	0.0371007
2		0.0848921
3		0.182485
Dimethoxyethane	534-15-6	0.0512824
Dimethoxyhexane	1599-47-9	0.038621
Dimethoxymethane	109-87-5	0.0859265
Dimethoxymethylbenzene	494-99-5	0.0926998
Dimethoxyphenol	91-10-1	0.0703931
Dimethoxyvinylbenzene	6380-23-0	0.0556906
Dimethoxyvinylphenol 2		0.0808392
Dimethyl adipate	627-93-0	0.0251773
1	Dimethyl benzyl carbinyl crotonate	0.0265549
Dimethyl benzyl carbinyl propionate	67785-77-7	0.031254
Dimethyl carbonate	616-38-6	0.0204263
Dimethyl disulfide	624-92-0	0.0304479
Dimethyl malonate	108-59-8	0.0230265
Dimethyl menthyl succinamide	544714-08-1	0.0262464
Dimethyl octenone	2550-11-0	0.150509
Dimethyl sebacate	106-79-6	0.0403354
Dimethyl succinate	106-65-0	0.0251773
Dimethyl tetrasulfide	5756-24-1	0.0333728
Dimethyl trisulfide	3658-80-8	0.0262847
Dimethylacetophenone	89-74-7	0.0195685
Dimethylacetylcyclohexene	43219-68-7	0.0380262
Dimethylacetylthiazole	38205-60-6	0.0471502
Dimethylallyl acetate	24509-88-4	0.0169021
Dimethylamine	124-40-3	0.191886
Dimethylanisole	6738-23-4	0.0817677
Dimethylbenzaldehyde	15764-16-6	0.0200478
Dimethylbenzofuran	3782-00-1	0.100466
Dimethylbenzofuranone	65817-24-5	0.0228168
p-alpha-Dimethylbenzyl alcohol	536-50-5	0.0186848
Dimethylbenzyl isobutyrate	7774-60-9	0.0360425
Dimethylbenzylcarbinyl hexanoate	891781-90-1	0.0262673
Dimethylbenzylcarbinyl valerate		0.021575
Dimethylbutanediol	76-09-5	0.0362255
Dimethylbutanethiol		0.0350886
Dimethylbutanol	464-07-3	0.0291145
Dimethylbutyl acetate	108-84-9	0.0193994
Dimethylbutyl malate	253596-99-5	0.0542578
Dimethylcyclohexanemethanol	68480-15-9	0.0254882
3	Dimethylcyclohexenecarboxaldehydes	0.046926
3	Dimethylcyclohexenecarboxaldehydes	0.046926
Dimethylcyclohexyl methyl ketone	25304-14-7	0.024312
3	2-cyclopentadione	0.0751598
3	2-cyclopentadione	0.0562467
Dimethylcyclopentenone	30434-64-1	0.0338481
Dimethylcyclopropylmethylpentenal	877-60-1	0.0204554
Dimethyldihydroxydithiane	55704-78-4	0.0221807
Dimethyldioxolane	1990-12-03	0.0689209
Dimethyldithiolaneone	122152-29-8	0.0324202
Dimethylethoxyfuranone	65330-49-6	0.0487297
Dimethylethyloxazole	30408-61-8	0.053547
Dimethylethylphenol	98-54-4	0.0284546
2		0.0608449
4		0.0552012
Dimethylethylthiazoline	76788-46-0	0.0401865
Dimethylfuran	625-86-5	0.104672
Dimethylfuranone	14400-67-0	0.0235636
Dimethylfuranthiol acetate	55764-22-2	0.0442847
Dimethylfuranthiol	55764-23-3	0.136163
Dimethylheptanethiol	25360-10-5	0.0420656
2		0.0253895
2		0.0220598
Dimethylheptanone	108-83-8	0.0266821
Dimethylheptenal	106-72-9	0.0351015
Dimethylheptenol	36806-46-9	0.0325852
Dimethylheptyl acetate	10250-45-0	0.0244655
2		0.0305639
2		0.0305639
Dimethylhexenone	1635-02-5	0.0265756
2-isobutyl-3	Dimethylisobutylpyrazine	0.0514074
3-isobutyl-2	Dimethylisobutylpyrazine	0.0514074
Dimethylisobutylthiazoline	65894-83-9	0.0362025
Dimethylmethoxyfuranone	4077-47-8	0.0561305
Dimethylmethylfurylthioheptanone	61295-51-0	0.0791632
Dimethylmethylpropenyltetrahydrofuran	7416-35-5	0.0656423
Dimethylmethylthiofuran	63359-63-7	0.0942387
Dimethylnonadienol	67845-50-5	0.162046
(3Z)-4	7-nonadiene-2-one	0.170466
Dimethylnonadienyl acetate	91418-25-6	0.114392
Dimethyloctadienylcyclopentanone	68133-79-9	0.247637
Dimethyloctanal	1979-07-09	0.0176421
3		0.0292024
3		0.0216671
Dimethyloctenoic acid	502-47-6	0.0324727
Dimethyloctenone	2550-18-7	0.10418
Dimethyloxathiane	27959-66-6	0.0491262
Dimethyloxazoline	77311-02-5	0.0791243
Dimethylpentanol	600-36-2	0.0239071
Dimethylpentenoic acid	66634-97-7	0.0209929
Dimethylpentylfuranone	10547-84-9	0.0297637
Dimethylphenethyl acetate	151-05-3	0.0224764
Dimethylphenethyl alcohol	100-86-7	0.0174845
Dimethylphenethyl butyrate	10094-34-5	0.0281925
Dimethylphenethyl formate	10058-43-2	0.0192713
Dimethylphenethyl isobutyrate	59354-71-1	0.0382422
Dimethylphenethylamine	19342-01-9	0.0499207
Dimethylphenylpropionaldehyde	1009-62-7	0.0167302
Dimethylpropyloxazole	53833-32-2	0.042227
Dimethylpropylthiazole	41981-72-0	0.0501192
2		0.0361821
2		0.0465326
2		0.0455998
2		0.047538
2		0.0371675
3		0.0490083
Dimethylpyrrole	625-84-3	0.0828219
Dimethylpyrrolidinodithiazine	116505-60-3	0.099619
Dimethylquinoxaline	2379-55-7	0.0302836
Dimethylstyrene	1195-32-0	0.0685967
Dimethyltetrahydrofuran	1003-38-9	0.037553
Dimethyltetrahydrofuranthiol	26486-21-5	0.0320183
Dimethyltetrahydrofuryl thioacetate	252736-39-3	0.026901
Dimethyltetrathiane	67411-27-2	0.0357211
2		0.0652755
2		0.0592468
4		0.0592468
Dimethylthiazoline	60755-05-7	0.0470645
Dimethylthiofuroylfuran	65505-16-0	0.0873884
2		0.0594224
Dimethylthiophenol	118-72-9	0.0889835
Dimethylthiophenol	118-72-9	0.123625
Dimethyltrithiolane	23654-92-4	0.0357211
Dimethylundecanone	1604-34-8	0.0207442
Dimethylvinylhexenal	56134-05-5	0.0265756
Dimethylvinylthiazole	65505-18-2	0.0565671
Diosphenol	490-03-9	0.07468
Dipentyl disulfide	112-51-6	0.0426454
Dipentyl malonate	20602-31-7	0.032499
Dipentyl sulfide	872-10-6	0.0652268
Diphenyl ether	101-84-8	0.0312208
Diphenylmethane	101-81-5	0.0358826
Diphenylpropanone	102-04-5	0.0292173
Dipropenylsulfide	65819-74-1	0.0681196
Dipropyl malonate	1117-19-7	0.0251773
Dipropyl succinate	925-15-5	0.0251773
Dipropyl sulfide	111-47-7	0.0599619
Dipropyl trisulfide	6028-61-1	0.0469372
Disodium guanylate	1950-12-09	0.0505731
Disodium inosinate	4691-65-0	0.0615405
Dithiahexane	6628-18-8	0.053424
Dithiane	505-29-3	0.0327103
Dithianonencarbonal	59902-01-1	0.0302837
Ditolyl disulfide	4032-80-8	0.0403627
Divanillin	2092-49-1	0.26562
3		0.0344225
trans	6-Dodecadienal	0.0361315
trans	4-Dodecadienal	0.0255713
delta-Dodecalactone	713-95-1	0.0205609
epsilon-Dodecalactone	16429-21-3	0.0176421
gamma-Dodecalactone	2005-05-07	0.0205609
Dodecanal diethyl acetal	53405-98-4	0.035655
Dodecanal dihexyl acetal		0.105161
Dodecanal dimethyl acetal	14620-52-1	0.039654
Dodecanal propylene glycol acetal		0.039654
Dodecanal	112-54-9	0.0215152
Dodecane	112-40-3	0.0386384
Dodecanethiol	112-55-0	0.0393056
Dodecanoic acid	143-07-7	0.0207352
2-Dodecanol	10203-28-8	0.0298165
Dodecyl alcohol	112-53-8	0.0298165
Dodecanone	6175-49-1	0.0207442
6-Dodecenal	76261-02-4	0.0315203
8-Dodecenal	121052-28-6	0.0340747
(Z)-4-Dodecenal	30390-51-3	0.0452646
trans-2-Dodecenal	20407-84-5	0.0215152
Dodecene	112-41-4	0.0386384
11-dodecenoic acid	65423-25-8	0.0205609
2-Dodecenoic acid	32466-54-9	0.0207442
trans-4-Dodecenoic acid	55928-67-1	0.0316316
trans-6-Dodecenoic acid	52957-04-7	0.0316316
Dodecenol	22104-81-0	0.0298165
Dodecenolactone	16400-72-9	0.0176421
9-dodecen-5-olide	15456-68-5	0.0371195
cis-6-dodecen-4-olide	18679-18-0	0.0296456
Dodecenyl acetate	38363-23-4	0.0209847
Dodecyl acetate	112-66-3	0.0209847
Dodecyl butyrate	3724-61-6	0.0188316
Dodecyl formate	28303-42-6	0.020443
Dodecyl isobutyrate	6624-71-1	0.0188316
Dodecyl isovalerate		0.0220459
Dodecyl lactate	6283-92-7	0.0401221
Dodecyl propionate	6221-93-8	0.0209847
Eicosane	112-95-8	0.100532
beta-Elemene	515-13-9	0.0577001
delta-Elemene	20307-84-0	0.0577001
Elemicin	487-11-6	0.0670716
Elemol	639-99-6	0.0488713
Elemoyl acetate	60031-93-8	0.0227418
Empetal-meta	37677-14-8	0.232625
Empetal-para	37677-14-8	0.204952
Epithiomenthane	68398-18-5	0.0980216
Epoxycarvone	33204-74-9	0.0456162
Epoxycarvyl acetate		0.0260297
Epoxydecanal	102369-06-2	0.0236666
Epoxyheptanal	58936-30-4	0.0229263
Epoxyoctanal	51007-38-6*	0.0260078
Epoxyoxophorone	38284-11-6	0.0632338
Erucin	4430-36-8	0.0252134
Estragole	140-67-0	0.0296327
1		0.0438417
Ethane-1		0.0438417
Ethanethioic acid	507-09-5	0.125195
Ethanethiol	75-08-1	0.0619252
Ethoxyacetophenone	1676-63-7	0.0153356
2-Ethoxybenzaldehyde	613-69-4	0.0167302
p-Ethoxybenzaldehyde	10031-82-0	0.0167302
2-Ethoxybenzyl alcohol	71672-75-8	0.0199374
4-Ethoxybenzyl alcohol	6214-44-4	0.0181324
Ethoxyethyl acetate	111-15-9	0.0227682
Ethoxyethylpyrazine	35243-43-7	0.048336
Ethoxyisopropylpyrazine	72797-16-1	0.168267
Ethoxymethoxybenzaldehyde	120-25-2	0.0305654
1-Ethoxy-2-methoxybenzene	17600-72-5	0.0409979
1-Ethoxy-4-methoxybenzene	5076-72-2	0.0409979
Ethoxymethylbutanethiol		0.0277034
Ethoxymethylcoumarin	87-05-8	0.0391386
Ethoxymethylphenol	20920-83-6	0.0301522
2-Ethoxy-5-methylpyrazine	5 or 6-methylpyrazine	0.0463675
2-Ethoxy-3-methylpyrazine	32737-14-7	0.0395065
2-Ethoxy-6-methylpyrazine	53163-97-6	0.0463675
Ethoxypropanal diethyl acetal	7789-92-6	0.0524771
Ethoxypropionic acid	4324-38-3	0.0271217
Ethoxythiazole	15679-19-3	0.0273599
Ethyl (E)-furfuracrylate	53282-12-5	0.016614
Ethyl 2-furyl ketone	3194-15-8	0.0172813
Ethyl Eugenol	1755-54-0??	0.0593381
Ethyl S-(1-methoxyhexan-3-yl)carbonothioate		0.0375373
Ethyl acetate	141-78-6	0.0169021
Ethyl acetoacetate diethyl acetal		0.0299216
Ethyl acetoacetate ethylene glycol ketal	2013-10-01	0.0250228
Ethyl acetoacetate	141-97-9	0.0253061
S-ethyl-2-acetamidoethanethioate	4396-62-7	0.0168199
Ethyl acetoxybutyrate	27846-49-7	0.0251773
Ethyl acetoxyhexanoate	21188-61-4	0.0251773
Ethyl acetoxymethylbutyrate	139564-43-5	0.0251773
Ethyl 3-acetoxyoctanoate	85554-66-1	0.0384158
Ethyl 4-acetoxyoctanoate	121312-01-4	0.0403354
Ethyl acetoxypropionate	2985-28-6	0.0251773
Ethyl acetylanthranilate		0.0402699
Ethyl acetylbutyrate	607-97-6	0.0274696
Ethyl acetylcinnamate	620-80-4	0.0245743
Ethyl acetyldecanoate	24317-95-1	0.0341667
Ethyl acetyldodecanoate	40778-32-3	0.0389917
Ethyl acetylhexanoate	1540-29-0	0.0251773
Ethyl acetyloctanoate	29214-60-6	0.0338689
Ethyl acetylphenylpropionate	620-79-1	0.0314805
Ethyl acetylpropionate	609-14-3	0.0230265
Ethyl acetylthiobutyrate	104228-51-5	0.0314805
Ethyl aconitate (mixed esters)	1321-30-8	0.048812
Ethyl acrylate	140-88-5	0.0172813
Ethyl alcohol	64-17-5	0.109851
Ethyl amylacetoacetate	24317-94-0	0.0330478
Ethyl anisate	94-30-4	0.0167848
Ethyl anthranilate	87-25-2	0.034738
Ethyl benzoate	93-89-0	0.015211
Ethyl benzothioate	1484-17-9	0.0167302
Ethyl benzoylacetate	94-02-0	0.027378
Ethyl butanethioate	20807-99-2	0.0169021
Ethyl crotonate	623-70-1	0.0177132
Ethyl butyl sulfide	638-46-0	0.0599619
Ethyl butylphenylacetate	14062-22-7	0.0273021
Ethyl butyrate	105-54-4	0.0153676
Ethyl butyryllactate	71662-27-6	0.0285525
Ethyl cinnamate	103-36-6	0.0167065
Ethyl cyclohexanecarboxylate	3289-28-9	0.0191042
Ethyl cyclohexanepropionate	10094-36-7	0.0255847
Ethyl decadienoate	3025-30-7	0.020756
Ethyl decanoate	110-38-3	0.0188108
Ethyl decatrienoate	78417-28-4	0.0208394
Ethyl 2-decenoate	37486-72-9	0.018135
Ethyl 9-decenoate	67233-91-4	0.018135
Ethyl cis-4-decenoate	7367-84-2	0.0277036
Ethyl trans-2-decenoate	7367-88-6	0.0181429
Ethyl trans-3-decenoate	82561-67-9	0.0181429
Ethyl trans-4-decenoate	76649-16-6	0.0316316
Ethyl dioxohexanoate	13246-52-1	0.0278171
Ethyl dioxohexanoate	13246-52-1	0.0295346
Ethyl dodecenoate	28290-90-6	0.0209847
Ethyl ethoxybenzoate	6290-24-0	0.0217188
Ethyl ethoxycrotonate	57592-45-7	0.019334
Ethyl ethylanthranilate	38446-21-8	0.0874456
Ethyl ethylbutyrate	2983-38-2	0.0169021
Ethyl ethylhexanoate	2983-37-1	0.0252911
Ethyl ethylmethylphenylglycidate	19464-94-9	0.0400565
Ethyl ethylphenylglycidate		0.0307218
Ethyl ethylphenylpropanoate	2983-36-0	0.0265549
Ethyl ethylthiobutyrate	90201-28-8	0.0234444
Ethyl formate	109-94-4	0.0172813
Ethyl formyloxydecanoate		0.0410601
Ethyl furfuryl ether	6270-56-0	0.0382647
Ethyl furfuryl sulfide	2024-70-6	0.0510199
Ethyl furfurylthiopropionate	94278-27-0	0.049933
Ethyl furoate	614-99-3	0.0188716
Ethyl furylpropanoate	10031-90-0	0.0288642
Ethyl 3	6-octadienoate	0.118453
Ethyl geranyl ether	40267-72-9	0.164903
Ethyl heptanoate	106-30-9	0.0177055
Ethyl 2-heptenoate	54340-72-6	0.0177055
Ethyl cis-4-heptenoate	39924-27-1	0.0278257
Ethyl hexadecenoate	54546-22-4	0.0342158
Ethyl hexanoate	123-66-0	0.0177055
Ethyl hexanoyloxyhexanoate		0.0339708
Ethyl 5-hexenoate	54653-25-7	0.0177055
Ethyl cis-3-hexenoate	64187-83-3	0.0177055
Ethyl trans-2-hexenoate	27829-72-7	0.0177055
Ethyl hydroxybenzyl ether	57726-26-8	0.0301522
Ethyl hydroxybutyrate	5405-41-4	0.0193425
Ethyl hydroxyethyl sulfide	110-77-0	0.040322
Ethyl hydroxyhexanoate	2305-25-1	0.0193425
Ethyl hydroxymethylbenzoate	60770-00-5	0.0208047
Ethyl 2-hydroxy-2-methylbutyrate	77-70-3	0.0212653
Ethyl 3-hydroxy-2-methylbutyrate	27372-03-8	0.021256
Ethyl hydroxymethylpentanoate	10348-47-7	0.0262134
Ethyl hydroxymethylvalerate	24323-38-4	0.0287991
Ethyl 3-hydroxyoctanoate	7367-90-0	0.022431
Ethyl 5-hydroxyoctanoate	75587-05-2	0.030365
Ethyl isobutyrate	97-62-1	0.0153676
Ethyl isohexanoate	25415-67-2	0.0177055
Ethyl isothiocyanate	542-85-8	0.0350166
Ethyl isovalerate	108-64-5	0.0176423
Ethyl lactate	97-64-3	0.0252818
Ethyl laurate	106-33-2	0.0209847
Ethyl levulinate propylene glycol ketal	57197-36-1	0.0262134
Ethyl levulinate	539-88-8	0.0251773
Ethyl linalool	10339-55-6	0.0496453
Ethyl linalyl acetate	61931-80-4	0.0337046
Ethyl linoleate	544-35-4	0.170845
Ethyl linolenate	1191-41-9	0.198636
Ethyl maltol butyrate	93805-72-2	0.0246448
Ethyl maltol isobutyrate	852997-28-5	0.0246448
Ethyl maltol propionate		0.0259499
Ethyl maltol	1940-11-08	0.0440501
Ethyl mercaptoacetate	623-51-8	0.0172813
Ethyl mercaptobutyrate	156472-94-5	0.0153676
Ethyl mercaptomethylbutanoate	888021-82-7	0.0193994
Ethyl mercaptomethylpropionate	33441-50-8	0.0169021
Ethyl 2-mercaptopropionate	19788-49-9	0.0153676
Ethyl 3-mercaptopropionate	1966-06-08	0.0190942
Ethyl methacrylate	97-63-2	0.0169021
Ethyl methoxyacetate	3938-96-3	0.0238751
Ethyl methoxybenzoate	7335-26-4	0.0167848
Ethyl methoxybenzyl ether	64988-06-3	0.044847
Ethyl methyl ketone propylene glycol ketal	2916-28-1	0.0320183
Ethyl methyl p-tolylglycidate	74367-97-8	0.0327672
Ethyl methyl sulfide	624-89-5	0.0614917
Ethyl methyl trisulfide	31499-71-5	0.0262847
Ethyl methylanthranilate	35472-56-1	0.0595425
Ethyl methylbutyrate	7452-79-1	0.0169021
Ethyl methyldithiopropionate	23747-43-5	0.0168098
Ethyl methylmethylthiopropionate	49773-24-2	0.0169021
Ethyl methylpentadienoate	60523-21-9	0.0153676
Ethyl 2-methylpentanoate	39255-32-8	0.0177055
Ethyl 3-methylpentanoate	5870-68-8	0.0177055
Ethyl (E)-2-methyl-2-pentenoate	1617-40-9	0.0190942
Ethyl 2-methyl-4-pentenoate	53399-81-8	0.0153676
Ethyl 4-methylpent-3-enoate	6849-18-9	0.029984
Ethyl methylphenylglycidate	77-83-8	0.026444
Ethyl methylthioacetate	4455-13-4	0.0153676
Ethyl 3-methylthiobutyrate	233665-96-8	0.0248844
Ethyl methylthiomethylpropionate		0.022447
Ethyl methylthiopentanoate	233665-98-0	0.0201168
Ethyl methylthiopropenoate (cis)	136115-65-7	0.0351686
Ethyl methylthiopropenoate (trans)	136115-65-6	0.0177055
Ethyl 2-(methylthio)propanoate	40800-76-8	0.0153676
Ethyl myristate	124-06-1	0.0188316
Ethyl nicotinate	614-18-6	0.0204616
Ethyl nitrite	109-95-5	0.0598277
Ethyl nonanoate	123-29-5	0.0207352
Ethyl 2-nonenoate	17463-01-3	0.0237229
Ethyl 3-nonenoate		0.0237229
Ethyl nonynoate	10031-92-2	0.0237335
Ethyl octadienoate	69925-33-3	0.0323739
Ethyl octanoate	106-32-1	0.0237229
Ethyl cis-4-octenoate	34495-71-1	0.0362744
Ethyl trans-2-octenoate	7367-82-0	0.023818
Ethyl trans-3-octenoate	26553-47-9	0.023818
Ethyl trans-4-octenoate	78989-37-4	0.0362744
Ethyl oleate	111-62-6	0.137222
Ethyl oxohexanoate	3249-68-1	0.0251773
Ethyl 3-p-tolylglycidate	52788-71-3	0.0327672
Ethyl palmitate	628-97-7	0.0253486
Ethyl pentadecanoate	41114-00-5	0.0249699
Ethyl pentanethioate	2432-92-0	0.0153676
Ethyl 2-pentenoate	2445-93-4	0.0176423
Ethyl 4-pentenoate	1968-40-7	0.0153676
Ethyl phenyl ether	103-73-1	0.0240494
Ethyl phenylacetate	101-97-3	0.015211
Ethyl phenylbutyrate	10031-93-3	0.023818
Ethyl phenylglycidate	121-39-1	0.0268245
Ethyl 2-phenylpropionate	2510-99-8	0.0204464
Ethyl 3-phenylpropanoate	2021-28-5	0.0235774
Ethyl pivalate	3938-95-2	0.0169021
Ethyl propanethioate	2432-42-0	0.0169021
Ethyl propenyl sulfide	36784-55-1	0.0604518
Ethyl propionate	105-37-3	0.0169021
Ethyl propionyllactate		0.0285525
Ethyl propyl disulfide	30453-31-7	0.0337203
Ethyl propyl sulfide	4110-50-3	0.0588973
Ethyl propyl trisulfide	31499-70-4	0.0469372
Ethyl pyruvate	617-35-6	0.0230615
Ethyl ricinoleate	55066-53-0	0.826399
Ethyl alpha-safranate	35044-57-6	0.0368218
Ethyl beta-safranate	35044-57-6	0.023818
Ethyl gamma-safranate	35044-57-6	0.023818
Ethyl salicylate	118-61-6	0.0206366
Ethyl senecioate	638-10-8	0.0177055
Ethyl sorbate	2396-84-1	0.0190942
Ethyl thioacetate	625-60-5	0.016867
Ethyl tiglate	5837-78-5	0.0190942
Ethyl tolyloxyacetate	67028-40-4	0.0499608
Ethyl trimethylhexanoate	67707-75-9	0.0207352
Ethyl undecanoate	627-90-7	0.0188108
Ethyl undecenoate	692-86-4	0.0188108
Ethyl valerate	539-82-2	0.0176423
Ethyl vanillate	617-05-0	0.0344674
Ethyl vanillin isobutyrate	188417-26-7	0.0299325
Ethyl vanillin propylene glycol acetal	68527-76-4	0.0682401
Ethyl vanillin	121-32-4	0.0411342
Ethylacetophenone	937-30-4	0.0167302
Ethylamine	75-04-7	0.164944
2-Ethylbenzaldehyde	22927-13-5	0.0167302
4-Ethylbenzaldehyde	4748-78-1	0.0167302
Ethylbenzyl butyrate	10031-86-4	0.0421103
Ethylbutanol	97-95-0	0.0207709
Ethylbutyl acetate	10031-87-5	0.0177132
Ethylbutyraldehyde	97-96-1	0.0169021
Ethylbutyric acid	88-09-5	0.0169021
Ethylcinnamaldehyde	28467-92-7	0.0167302
Ethylcitral	41448-29-7	0.157869
Ethylcrotonaldehyde	19780-25-7	0.0169021
Ethyldihydrocyclopentapyrazine	52517-53-0	0.0407586
Ethyldimethoxyphenol	14059-92-8	0.090332
2-Ethyl-4	Ethyldimethyldihydrodithiazine	0.0417843
4-Ethyl-2	Ethyldimethyldihydrodithiazine	0.0461232
Ethyldimethylhydrocinamaldehyde	67634-15-5	0.0237335
Ethyldimethyloxazole	53833-30-0	0.053547
3-Ethyl-2	2-Ethyl-3	0.0486908
2-ethyl-3	3-Ethyl-2	0.0486908
5-Ethyl-2		0.0516621
Ethylene brassylate	105-95-3	0.0305957
Ethylene glycol diacetate	111-55-7	0.0292129
Ethylene sulfide	420-12-2	0.0722437
Ethylfuran	3208-16-0	0.0408152
Ethylguaiacol	2785-89-9	0.0426523
Ethylheptenal	10031-88-6	0.0194773
Ethylhexanal diethyl acetal	69178-43-4	0.0359159
Ethylhexanal	123-05-7	0.0169021
Ethylhexanethiol	7341-17-5	0.039655
Ethylhexanoic acid	149-57-5	0.0194688
2-Ethyl-1-hexanol	104-76-7	0.0207709
Ethylhexenal	645-62-5	0.0169021
Ethylhexyl acetate	103-09-3	0.0237229
Ethylhexyl benzoate	5444-75-7	0.0209847
Ethylhexyl hexanoate	16397-75-4	0.0239836
Ethylhexyl mercaptopropionate	50448-95-8	0.0249294
Ethylhexyl propionate	6293-37-4	0.0207352
Ethylhexyl salicylate	118-60-5	0.0410307
Ethylhexyl tiglate	94133-92-3	0.0188108
Ethylhydroxycyclopentenone	21835-01-8	0.0443449
3-Ethyl-4-methylcyclotene	42348-12-9	0.0628815
5-Ethyl-3-methylcyclotene	53263-58-4	0.101912
2-Ethyl-4-hydroxy-5-methyl-3(2H)-furanone	27538-09-6	0.0625916
Ethylmethoxybenzene	1515-95-3	0.0451499
2-Ethyl-3-methoxypyrazine	25680-58-4	0.0585632
2-Ethyl-5-methoxy-pyrazine	5 or 6-Methoxypyrazine	0.0531588
2-Ethyl-6-methoxy-pyrazine	5 or 6-Methoxypyrazine	0.0400194
Ethylmethylbutylthiazoline	83418-54-6	0.0315913
Ethylmethyldioxolane	4359-46-0	0.0488631
Ethylmethyldioxolanone		0.0289327
Ethylmethylfuran	1703-52-2	0.0758952
Ethylmethylmethylpropylthiazoline	83418-53-5	0.0337393
Ethylmethylphenylpropyl acetate	72007-81-9	0.0281925
2-Ethyl-3-methylpyrazine	15707-23-0	0.0428289
2-Ethyl-5-methylpyrazine	13360-64-0	0.0423376
2-Ethyl-6-methylpyrazine	13925-03-6	0.0365036
Ethylmethylpyridine	104-90-5	0.0499041
2-Ethyl-4-methylthiazole	15679-12-6	0.0565671
4-Ethyl-2-methylthiazole	32272-48-3	0.0623413
4-Ethyl-5-methylthiazole	52414-91-2	0.0592468
5-Ethyl-2-methylthiazole	19961-52-5	0.0499041
5-Ethyl-4-methylthiazole	31883-01-9	0.0592468
Ethylmethylthiazoline	41803-21-8	0.0401865
Ethylmethylthiophene	40323-88-4	0.0774848
Ethylmethylthiopyrazine	72987-62-3	0.0795633
Ethyloctanal	58475-04-0	0.0176421
4-Ethyloctanoic acid	16493-80-4	0.0176423
4-Ethyl-2-octenoic acid	60308-76-1	0.0177132
o-Ethylphenol	90-00-6	0.019299
p-Ethylphenol	123-07-9	0.0283806
Ethylpyrazine	13925-00-3	0.0400144
2-Ethylpyridine	100-71-0	0.0278687
3-Ethylpyridine	536-78-7	0.0452776
4-Ethylpyridine	536-75-4	0.0452776
Ethylthiazole	15679-09-1	0.0316878
Ethylthiobutanol	117013-33-9	0.040322
Ethylthiophenecarbaldehyde	36880-33-8	0.0172813
2-ethylsulfanylphenol	29549-60-8	0.0239174
2-Ethylthiophenol	4500-58-7	0.058958
2-Ethylthiophenol	4500-58-7	0.0400947
Ethylthiopropanol	18721-61-4	0.040322
Ethyltrimethylnorbornanol	18368-91-7	0.0360168
Eucalyptol	470-82-6	0.050133
Eugenol	97-53-0	0.035967
Eugenyl acetate	93-28-7	0.0299838
Eugenyl benzoate	531-26-0	0.0483261
Eugenyl formate	10031-96-6	0.0328617
Eugenyl isovalerate	61114-24-7	0.226999
Eugenyl methyl ether	93-15-2	0.0593381
Eugenyl phenylacetate	10402-33-2	0.10546
Farnesal	19317-11-4	0.131344
alpha-Farnesene	502-61-4	0.139517
beta-Farnesene	18794-84-8	0.0950412
Farnesol	4602-84-0	0.0783048
Farnesyl acetate	29548-30-9	0.0658719
Farnesylacetone	762-29-8	0.0656484
d-Fenchone	4695-62-9	0.0307535
l-Fenchone	7787-20-4	0.0307535
Fenchyl acetate	13851-11-1	0.0257416
Fenchyl alcohol	1632-73-1	0.0315759
Fenchyl butyrate		0.0334886
Fenchyl formate	5460-46-8	0.0210038
Ferulic acid	1135-24-6	0.0976329
Floropal	5182-36-5	0.0469416
Formic acid	64-18-6	0.190941
Formylmethylpyrrole	1192-79-6	0.0200478
Fraistone	6290-17-1	0.0250228
Furan	110-00-9	0.110274
Furaneyl butyrate	114099-96-6	0.0551287
Furanmethanethiol formate	59020-90-5	0.0167302
Furanmethylthiopentanone	180031-78-1	0.0241346
Furfural diethyl acetal	13529-27-6	0.0486891
Furfural propylene glycol acetal	4359-54-0	0.0579337
Furfuryl acetate	623-17-6	0.0188716
Furfuryl butyrate	623-21-2	0.0313063
Furfuryl decanoate	39252-05-6	0.0410558
Furfuryl heptanoate	39481-28-2	0.0493865
Furfuryl hexanoate	39252-02-3	0.0386541
Furfuryl isopropyl sulfide	1883-78-9	0.055073
Furfuryl mercaptan	98-02-2	0.0416718
Furfuryl methyl sulfide	1438-91-1	0.0401446
Furfuryl methylpropanone disulfide	159113-17-4	0.0605869
Furfuryl octanoate	39252-03-4	0.0447673
alpha-Furfuryl pentanoate	36701-01-6	0.0289234
Furfuryl propionate	623-19-8	0.0344916
Furfuryl propyl disulfide	252736-36-0	0.0310375
Furfuryl thioacetate	13678-68-7	0.0167302
Furfuryl thiopropionate	59020-85-8	0.0317064
Furfurylidenebutyraldehyde	770-27-4	0.0191612
Furfurylmethylfuran	13678-51-8	0.0704464
3-(Furfuryldithio)-2-methylfuran	109537-55-5	0.0527767
Furfurylpyrrole	1438-94-4	0.0306956
Furfurylthiomethylpentanone		0.0265756
Furfurylthiopropanone	58066-86-7	0.0267376
Furylbutanone	699-17-2	0.0267376
Furylbutenone	623-15-4	0.0172813
Furylmethylketone	1192-62-7	0.0293104
Furylpropanone	6975-60-6	0.0172813
Geosmin	19700-21-1*	0.0360168
Geranial	141-27-5	0.157869
Geranic acid	459-80-3	0.193357
Geraniol	106-24-1	0.170845
Geranoxyacetaldehyde	65405-73-4	0.30016
Geranyl acetate	105-87-3	0.14452
Geranyl acetoacetate	10032-00-5	0.3907
Geranyl anthranilate	67874-69-5	0.471533
Geranyl benzoate	94-48-4	0.0594653
Geranyl crotonate	56172-46-4	0.0912732
Geranyl butyrate	106-29-6	0.0667916
Geranyl ethylbutyrate	73019-14-4	0.0510855
Geranyl formate	105-86-2	0.143114
Geranyl hexanoate	10032-02-7	0.0566438
Geranyl isobutyrate	2345-26-8	0.0667916
Geranyl isovalerate	109-20-6	0.0609718
Geranyl linalool	1113-21-9	0.262732
Geranyl methylbutyrate	68705-63-5	0.0567134
Geranyl nitrile	5146-66-7	0.241602
Geranyl octanoate	51532-26-4	0.0658719
Geranyl phenylacetate	102-22-7	0.0829142
Geranyl propionate	105-90-8	0.0650808
Geranyl tiglate	7785-33-3	0.0609718
Geranyl valerate	10402-47-8	0.0567134
Geranylacetone trans	3796-70-1	0.119638
Germacrene D	23986-74-5	0.180378
Gluconyl ethanolamine phosphate	791807-20-0	0.0412845
Gluconyl ethanolamine	686298-93-1	0.0393314
Glutaraldehyde	111-30-8	0.0234375
Glyceryl monooleate	25496-72-4	0.923406
Glyceryl tripropanoate	139-45-7	0.223591
Glycyrrhizin	53956-04-0	0.494744
Guaiacol	90-05-1	0.0298511
Guaiacyl acetate	613-70-7	0.0290553
Guaiacyl phenylacetate	4112-89-4	0.042357
alpha-Guaiene	1991-12-01	0.169425
beta-Guaiene	88-84-6	0.169425
Guaiol acetate	134-28-1	0.0440371
Helional	1205-17-0	0.0395803
Heliotropin propylene glycol acetal	61683-99-6	0.0739764
Heliotropine butane-2		0.0739764
Heptadecane	629-78-7	0.0348201
Heptadecanone	2922-51-2	0.0188316
Heptadecatetraenal		0.0328597
2		0.016867
trans	4-Heptadienal	0.016867
Heptadienol	33467-79-7	0.0388981
delta-Heptalactone	3301-90-4	0.0195685
gamma-Heptalactone	105-21-5	0.0169021
Heptanal dibutyl acetal		0.039654
Heptanal diethyl acetal	688-82-4	0.0478777
Heptanal dimethyl acetal	10032-05-0	0.0384692
2-Hexyl-5-hydroxy-1		0.0433909
Heptanal propylene glycol acetal	1951-10-04	0.0384692
Heptanal	111-71-7	0.0169021
Heptanedione	96-04-8	0.0251234
2-Heptanethiol	628-00-2	0.039655
Heptane-1-thiol	1639-09-4	0.039655
Heptanoic acid	111-14-8	0.0194773
2-Heptanol	543-49-7	0.0207709
3-Heptanol	589-82-2	0.0207709
4-Heptanol	589-55-9	0.0207709
Heptanone propylene glycol acetal		0.0334173
2-Heptanone	110-43-0	0.0169021
3-Heptanone	106-35-4	0.0169021
4-Heptanone	123-19-3	0.0169021
Heptenal diethyl acetal	18492-65-4	0.0513526
2-Heptenal	2463-63-0	0.0169021
cis-4-Heptenal	6728-31-0	0.029294
trans-2-Heptenal	18829-55-5	0.0169021
trans-4-Heptenal	929-22-6	0.029294
cis-4-Heptenoic acid	41653-95-6	0.0306115
trans-2-Heptenoic acid	10352-88-2	0.0194773
trans-3-Heptenoic acid	28163-84-0	0.0209929
cis-4-Hepten-1-ol	6191-71-5	0.0358957
cis-4-Hepten-2-ol	66642-85-1	0.0358957
1-Hepten-3-ol	4938-52-7	0.0207709
cis-3-Heptenol	1708-81-2	0.0358957
trans-2-Heptenol	33467-76-4	0.0207709
2-Hepten-4-one	4643-25-8	0.0169021
3-Hepten-2-one	1119-44-4	0.0169021
trans-2-Heptenyl acetate	16939-73-4	0.0177132
trans-3-Heptenyl acetate	1576-77-8	0.0176423
Heptenyl butyrate	94088-12-7	0.0361315
Heptenyl isovalerate	253596-70-2	0.0316316
Heptenyl methylpropanoate	67801-45-0	0.0361315
Heptyl ethanoate	112-06-1	0.0177055
3-Heptyl acetate	5921-83-5	0.0177055
sec-Heptyl acetate	5921-82-4	0.0177055
1-Heptanol	111-70-6	0.0207709
2-Heptyl butyrate	39026-94-3	0.0207352
Heptyl butanoate	5870-93-9	0.0207352
Heptyl butyryllactate		0.0339708
Heptyl cinnamate	10032-08-3	0.0267684
Heptyl decanoate	60160-17-0	0.0249699
Heptyl formate	112-23-2	0.0177055
Heptyl heptanoate	624-09-9	0.0209847
2-Heptyl hexanoate	6624-58-4	0.0188108
Heptyl caproate	6976-72-3	0.0188108
Heptyl isobutyrate	2349-13-5	0.0207352
Heptyl isocaproate		0.0188108
Heptyl 3-methylbutanoate	56423-43-9	0.0207352
sec-Heptyl isovalerate	238757-71-6	0.0207352
2-heptyl-2	3-dioxolane	0.0372773
Heptyl methylbutyrate	50862-12-9	0.0215058
Heptyl nonanoate	71605-85-1	0.0188316
Heptyl octanoate	4265-97-8	0.0209847
Heptyl propionate	2216-81-1	0.0237229
Heptyl valerate	5451-80-9	0.0188108
cis-Heptylcyclopropanecarboxylic acid		0.0206346
Heptyldihydromethylfuranone	40923-64-6	0.0176421
Heptylfuran	3777-71-7	0.0450755
delta-Hexadecalactone	7370-44-7	0.0188398
Hexadecanal	629-80-1	0.0209847
Hexadecane	544-76-3	0.0348201
Hexadecanethiol	2917-26-2	0.0321607
Hexadecatetraenal		0.0302476
Hexadecatrienal		0.0565191
Hexadecenlactone	123-69-3	0.0289224
Hexadecenoic acid	629-56-1	0.0224207
Hexadienal diethyl acetal	27310-22-1	0.0444337
Hexadienal	142-83-6	0.0172813
Hexadienol	111-28-4	0.0388192
Hexadienyl acetate	1516-17-2	0.0190942
Hexadienyl butyrate	16930-93-1	0.0361474
Hexadienyl isobutyrate	16491-24-0	0.0361474
Hexadienyl propionate	16491-25-1	0.029984
Hexalactam	105-60-2	0.0230022
delta-Hexalactone	823-22-3	0.0230022
gamma-Hexalactone	695-06-7	0.0195685
Hexanal butanediol acetal	155639-75-1	0.0384692
Hexanal diamyl acetal		0.035655
Hexanal dibutyl acetal	93892-07-0	0.039654
Hexanal diethyl acetal	3658-93-3	0.0428159
Hexanal dihexyl acetal	33673-65-3	0.0477235
Hexanal diisoamyl acetal	93892-09-2	0.035655
Hexanal diisobutyl acetal		0.0372292
Hexanal ethyl hexyl acetal		0.039654
Hexanal ethyl isoamyl acetal		0.0359159
Hexanal ethyl propyl acetal		0.0478777
(2-pentyl-1	Hexanal glyceryl acetal(s)	0.0331273
2-pentyl-1	Hexanal glyceryl acetal(s)	0.0375273
Hexanal hexyl butyl acetal		0.035655
Hexanal hexyl isoamyl acetal	896447-13-5	0.0303244
Hexanal isoamyl butyl acetal		0.039654
Hexanal octane-1		0.0372292
Hexanal	66-25-1	0.0169021
2		0.0251234
2		0.0225297
3		0.0251234
Hexanedithiol	1191-43-1	0.0326986
Hexanethiol	111-31-9	0.0444962
Hexanoic acid	142-62-1	0.0194773
1-Hexanol	111-27-3	0.0207709
3-Hexanol	623-37-0	0.0207709
Hexan-2-ol	626-93-7	0.0207709
2-Hexanone	591-78-6	0.0169021
3-Hexanone	589-38-8	0.0169021
trans-2-Hexenal dibutyl acetal		0.0434299
(E)-2-Hexenal diethyl acetal	67746-30-9	0.0442601
2-Hexenal diethyl acetal	54306-00-2	0.0384692
cis-3-Hexenal diethyl acetal	73545-18-3	0.0442601
Hexenal dihexyl acetal		0.0343079
Hexenal dimethyl acetal	18318-83-7	0.0399296
[2-[(E)-pent-1-enyl]-1	Hexenal glyceryl acetal	0.0398559
2-[(E)-pent-1-enyl]-1	Hexenal glyceryl acetal	0.0398559
Hexenal propylene glycol acetal	94089-21-1	0.0438075
cis-2-Hexenal	16635-54-4	0.016867
cis-3-Hexenal	6789-80-6	0.016867
cis-4-Hexenal	4634-89-3	0.0246428
trans-2-Hexenal	6728-26-3	0.016867
trans-3-Hexenal	69112-21-6	0.0169021
trans-4-Hexenal	25166-87-4	0.0246936
trans-2-Hexenoic acid	13419-69-7	0.0199131
3-Hexenoic acid	4219-24-3	0.0214619
cis-3-Hexenoic acid	1775-43-5	0.0214619
1-Hexen-3-ol	4798-44-1	0.0207709
trans-2-Hexenol	928-95-0	0.0207709
cis-3-Hexenol	928-96-1	0.0358957
5-Hexenol	821-41-0	0.0207709
cis-2-Hexenol	928-94-9	0.0207709
cis-4-hexen-1-ol	928-91-6	0.0358957
trans-3-Hexenol	928-97-2	0.0358957
trans-4-hexen-1-ol	928-92-7	0.0358957
Hexenolactone	2407-43-4	0.0200478
4-Hexene-3-one	2497-21-4	0.0169021
Hex-1-en-3-one	1629-60-3	0.0169021
Hex-5-en-2-one	109-49-9	0.016867
cis-3-Hexen-1-yl acetate	3681-71-8	0.0190942
trans-2-hexenyl acetate	2497-18-9	0.0177132
1-Hexen-3-yl acetate	35926-04-6	0.0177055
4-Hexenyl acetate	42125-17-7	0.0190942
5-Hexenyl acetate	5048-26-0	0.0176423
cis-2-Hexenyl acetate	56922-75-9	0.0177055
trans-3-Hexenyl acetate	3681-82-1	0.0190942
cis-3-Hexenyl acetoacetate	84434-20-8	0.101212
Hexenyl anisate	121432-33-5	0.0572066
Hexenyl anthranilate	65405-76-7	0.244502
cis-3-Hexenyl benzoate	25152-85-6	0.0265549
trans-2-Hexenyl benzoate		0.026461
Hexenyl crotonate	65405-80-3	0.0362744
cis-3-Hexenyl butyrate	16491-36-4	0.0362744
1-Hexen-3-yl butyrate		0.0204464
5-Hexenyl butyrate	108058-75-9	0.023818
cis-4-Hexenyl butyrate		0.0362744
trans-2-Hexenyl butyrate	53398-83-7	0.0361474
cis-3-Hexenyl cinnamate	68133-75-5	0.0244161
trans-2-Hexenyl cinnamate		0.0244161
3-Hexenyl decanoate	85554-69-4	0.0258676
trans-2-Hexenyl decanoate		0.0258676
Hexenyl ethylbutyrate	94071-12-2	0.0307131
cis-3-Hexenyl formate	33467-73-1	0.0177055
trans-2-Hexenyl formate	53398-78-0	0.0177132
trans-3-Hexenyl formate	56922-80-6	0.0177055
Hexenyl furoate		0.0358178
Hexenyl heptanoate	61444-39-1	0.0268852
cis-3-Hexenyl hexanoate	31501-11-8	0.0277036
1-Hexen-3-yl hexanoate		0.0207352
5-Hexenyl hexanoate	108058-81-7	0.0207352
cis-2-Hexenyl hexanoate	56922-79-3	0.0316316
trans-2-Hexenyl hexanoate	53398-86-0	0.0277036
trans-3-Hexenyl hexanoate	56922-82-8	0.0277036
cis-3-Hexenyl cis-3-hexenoate	61444-38-0	0.0335252
cis-3-Hexenyl trans-2-hexenoate	53398-87-1	0.031663
5-Hexenyl isobutyrate	155514-56-0	0.023818
cis-3-Hexenyl isobutyrate	41519-23-7	0.0320822
trans-2-Hexenyl isobutyrate		0.0362744
Hexenyl isothiocyanate	49776-81-0	0.0251616
cis-3-Hexenyl isovalerate	35154-45-1	0.0361315
trans-2-Hexenyl isovalerate	68698-59-9	0.0361315
cis-3-Hexenyl lactate	61931-81-5	0.101824
trans-2-Hexenyl lactate	85554-71-8	0.0867651
Hexenyl levulinate	85554-70-7	0.11702
cis-3-Hexenyl methyl carbonate	67633-96-9	0.019334
cis-3-Hexenyl 2-methylbutanoate	53398-85-9	0.0384877
trans-2-Hexenyl 2-methylbutyrate	94089-01-7	0.0384877
Hexenyl methylpentanoate		0.0277036
cis-3-Hexenyl 2-methylvalerate		0.0259269
cis-3-Hexenyl nonanoate	88191-46-2	0.0288017
3-Hexenyl octanoate	61444-41-5	0.0288017
trans-2-Hexenyl octanoate	85554-72-9	0.0288017
cis-3-Hexenyl 4-pentenoate		0.0372076
(Z)-3-Hexenyl phenylacetate	42436-07-7	0.0369307
trans-2-Hexenyl phenylacetate	68133-78-8	0.0345833
1-Hexen-3-yl propionate	358366-27-5	0.0177055
5-Hexenyl propionate		0.0177055
cis-3-Hexenyl propionate	33467-74-2	0.0277275
Hexenyl pyruvate	68133-76-6	0.0287037
cis-3-Hexenyl salicylate	65405-77-8	0.0722573
trans-2-Hexenyl salicylate	68133-77-7	0.0722573
Hexenyl tiglate	67883-79-8	0.0400636
(E)-2-Hexenyl valerate	56922-74-8	0.0361315
cis-3-Hexenyl valerate	35852-46-1	0.0361315
5-hexyl-1	Hexyl Ketodioxane	0.0227682
6-hexyl-1	Hexyl Ketodioxane	0.0227682
Hexyl ethanoate	142-92-7	0.0176423
sec-Hexyl acetate	5953-49-1	0.0176423
Hexyl benzoate	6789-88-4	0.0265549
Hexyl 2-crotonate	19089-92-0	0.023818
sec-Hexyl butyrate	6963-52-6	0.0237229
Hexyl cinnamate	3488-00-4	0.0252191
Hexyl decanoate	10448-26-7	0.0188316
Hexyl dodecanoate	34316-64-8	0.0253486
Hexyl 2-ethylbutyrate		0.0215058
Hexyl formate	629-33-4	0.0176423
Hexyl furoate	39251-86-0	0.0208478
Hexyl heptanoate	1119-06-8	0.0188108
Hexyl hexanoate	6378-65-0	0.0188108
Hexyl hexenoate	33855-57-1	0.018819
Hexyl isobutyrate	1949-07-07	0.0237229
Hexyl isocaproate		0.018135
Hexyl isothiocyanate	4404-45-9	0.0252134
Hexyl lactate	20279-51-0	0.0262134
Hexyl levulinate	24431-34-3	0.0330478
Hexyl mercaptobutanoate	796857-79-9	0.0223785
Hexyl methyl ether	1947-07-03	0.0277034
Hexyl 2-methylbutanoate	10032-15-2	0.0207352
Hexyl 3-methylbutanoate	10032-13-0	0.0207352
hexyl 2-methyl-3-pentenoate	58625-95-9	0.0207352
hexyl 2-methyl-4-pentenoate	58625-95-9	0.0207352
Hexyl 2-methylvalerate		0.0188108
Hexyl nonanoate	6561-39-3	0.0209847
Hexyl octanoate	1117-55-1	0.0209847
Hexyl oleate	20290-84-0	0.172463
Hexyl phenylacetate	5421-17-0	0.0231494
Hexyl pivalate	5434-57-1	0.0207352
Hexyl propionate	2445-76-3	0.0177055
Hexyl salicylate	6259-76-3	0.0292827
Hexyl sorbate		0.020756
Hexyl tiglate	16930-96-4	0.0255713
Hexyl valerate	1117-59-5	0.0207352
Hexylacetoxytetrahydrofuran	10039-39-1	0.0399743
Hexylamine	111-26-2	0.0260091
Hexylcinnamaldehyde	101-86-0	0.0295545
Hexylcyclopentanone	13074-65-2	0.0203734
Hexylcyclopentenone	95-41-0	0.029984
Hexyldimethyldioxolane	6454-22-4	0.0428159
Hexylidenecyclopentanone	17373-89-6	0.029984
Hexylmethoxypyrazine		0.0679102
Hexylpyridine	1129-69-7	0.0293475
Hexylthiophene	18794-77-9	0.039655
Hinokitiol	499-44-5	0.0340876
Hinokitiol	499-44-5	0.0814848
Homosalate	118-56-9	0.0322949
Hotrienol	38818-60-9*	0.0304385
Huminol	84681-92-5	0.0394771
Humulene	6753-98-6	0.15338
Hydratropaldehyde diethyl acetal	15295-60-0	0.057407
2-(1-phenylethyl)-1	Hydratropaldehyde ethylene glycol acetal	0.0505171
[2-(1-phenylethyl)-1	Hydratropaldehyde glyceryl acetal	0.0977229
2-(1-phenylethyl)-1	Hydratropaldehyde glyceryl acetal	0.107303
Hydratropyl methyl ether	65738-46-7	0.0463339
Hydrogen sulfide	1983-06-04	0.163207
Hydroquinone monoethyl ether	622-62-8	0.0233245
2-Hydroxyacetophenone	118-93-4	0.0178796
4-Hydroxyacetophenone	99-93-4	0.0193128
Hydroxyacetoxymenthene		0.0712705
Hydroxybenzyl acetate		0.0268225
Hydroxybenzyl alcohol	623-05-2	0.0231662
Hydroxybenzyl methyl ether	5355-17-9	0.0331133
Hydroxybutanoic acid lactone	96-48-0	0.0378722
1-Hydroxy-2-butanone	5077-67-8	0.0236804
4-Hydroxybutan-2-one	590-90-9	0.0176855
Hydroxybutenoic acid gamma-lactone	497-23-4	0.0378722
Hydroxybutyric acid	300-85-6	0.0255325
Hydroxycitronellal dibutyl acetal		0.0500588
Hydroxycitronellal dimethyl acetal	141-92-4	0.0366594
Hydroxycitronellal methyl anthranilate	89-43-0	0.133358
Hydroxycitronellal propylene glycol acetal	93804-64-9	0.0539617
Hydroxycitronellal	107-75-5	0.0176421
Hydroxycitronellol	107-74-4	0.0270097
Hydroxycitronellyl acetate		0.0263526
Hydroxycyclohexenone	10316-66-2	0.033053
Hydroxydecadienoic acid lactone	27593-23-3	0.0234528
Hydroxydihydrotheaspirane	65620-50-0	0.0374891
Hydroxydimethyloctanoic acid lactone	499-54-7	0.0225407
Hydroxydimethylthiophenone	26494-10-0	0.131696
Hydroxyhexanoic acid	10191-24-9	0.0246978
Hydroxyhexanone	4984-85-4	0.0231641
Vanilmandelic acid	55-10-7	0.218247
Hydroxyisophorone	4883-60-7	0.0925014
Hydroxymenthenone		0.0350802
2-Hydroxy-3-methoxybenzaldehyde	148-53-8	0.0192448
3-Hydroxy-4-methoxybenzaldehyde	621-59-0	0.0403388
Hydroxymethoxycinnamaldehyde	458-36-6	0.0402857
Hydroxymethylacetophenone	1450-72-2	0.0222016
Hydroxymethylbenzaldehyde	698-27-1	0.0239728
Hydroxymethylfuranone	19322-27-1	0.142806
Hydroxymethylfurfural	67-47-0	0.0319445
Hydroxymethylheptanone	65405-68-7	0.0169021
5	Hydroxymethylhexanoic acid delta-lactone	0.0230022
2-hydroxy-5-methyl-hexan-3-one	163038-04-8	0.0231641
3-hydroxy-5-methyl-hexan-2-one	163038-04-8	0.0231641
Hydroxymethyloctanone	59191-78-5	0.0153676
2-Hydroxy-4-methylpentanoic acid	498-36-2	0.0374657
2-Hydroxy-4-methylvaleric acid	488-15-3	0.0374657
4-Hydroxy-4-methylpentan-2-one	123-42-2	0.0169021
Hydroxymethylthienylethanone	133860-42-1	0.0269053
Hydroxyoctanone	37160-77-3	0.0236666
Hydroxyoctanone	496-77-5	0.0208565
Hydroxyoxopropanoic acid	1113-60-6	0.130039
3-Hydroxy-2-pentanone	3142-66-3	0.0236804
2-hydroxy-3-pentanone	5704-20-1	0.0231163
Hydroxyphenylbutanone	5355-63-5	0.0480306
Hydroxyphenylethanol	501-94-0	0.0417621
Hydroxypropyl phenylacetate	80550-09-0	0.0341231
Hydroxypropyl valerate	59569-67-4	0.0328805
Hydroxypyridine	142-08-5	0.0482142
Indole acetic acid	32536-43-9*	0.0731643
Indole	120-72-9	0.0560632
alpha-Ionene	475-03-6	0.052108
alpha-Ionol	25312-34-9	0.0504383
beta-Ionol	22029-76-1	0.040901
Ionone epoxide	23267-57-4	0.0352957
alpha-Ionone	127-41-3	0.0414377
beta-Ionone	79-77-6	0.0272584
gamma-Ionone	79-76-5	0.0272584
Ionyl acetate	22030-19-9	0.0382739
alpha-Irone	79-69-6	0.0363018
beta-Irone	79-70-9	0.0238362
Isoambrettolide	28645-51-4	0.0263259
Isoamyl 3-methylpentanoate		0.0207352
Isoamyl acetate	123-92-2	0.0177132
Isoamyl acetoacetate	2308-18-1	0.0265098
Isoamyl alcohol	123-51-3	0.0207709
Isoamyl angelate	10482-55-0	0.023818
Isoamyl benzoate	94-46-2	0.0237689
Isoamyl butyrate	106-27-4	0.0177055
Isoamyl cinnamate	7779-65-9	0.0244161
Isoamyl crotonate	25415-77-4	0.0177055
Isoamyl decanoate	2306-91-4	0.0209847
Isoamyl formate	110-45-2	0.0194773
Isoamyl furanbutyrate	7779-66-0	0.0580021
Isoamyl furanpropionate	7779-67-1	0.0531257
Isoamyl furoate	615-12-3	0.0208047
Isoamyl heptanoate	109-25-1	0.018135
Isoamyl hexanoate	2198-61-0	0.0207352
Isoamyl isobutyrate	1950-01-03	0.0177055
Isoamyl isothiocyanate	628-03-5	0.0315005
Isoamyl isovalerate	659-70-1	0.0237229
Isoamyl lactate	19329-89-6	0.0262134
Isoamyl laurate	6309-51-9	0.0220459
Isoamyl levulinate	71172-75-3	0.0315895
Isoamyl methylvalerate		0.0207352
Isoamyl myristate	62488-24-8	0.0699392
Isoamyl nonanoate	7779-70-6	0.0209847
Isoamyl octanoate	2035-99-6	0.0188108
Isoamyl palmitate	81974-61-0	0.076895
Isoamyl phenethyl ether	56011-02-0	0.0335288
Isoamyl phenylacetate	102-19-2	0.0265549
Isoamyl phenylpropionate		0.0231494
Isoamyl propionate	105-68-0	0.0176423
Isoamyl pyruvate	7779-72-8	0.0287037
Isoamyl salicylate	87-20-7	0.0334268
Isoamyl sorbate		0.023818
Isoamyl tiglate	41519-18-0	0.0256736
Isoamyl undecanoate		0.0188316
Isoamyl undecylenate	12262-03-2	0.0188316
Isoamyl valerate	1950-09-01	0.0237229
Isoborneol	124-76-5	0.0276518
Isobornyl acetate	125-12-2	0.0284723
Isobornyl butyrate	58479-55-3	0.0261471
Isobornyl formate	1200-67-5	0.0210038
Isobornyl isobutyrate	85586-67-0	0.0329358
Isobornyl isovalerate	7779-73-9	0.029337
Isobornyl methylbutyrate	94200-10-9	0.0339655
Isobornyl phenylacetate	94022-06-7	0.0227418
Isobornyl propionate	2756-56-1	0.0238487
Isobutanal diethyl acetal	1741-41-9	0.0423774
Isobutanal diisobutyl acetal	13262-24-3	0.0359159
Isobutanal diisopentyl acetal	13112-63-5	0.0372292
Isobutanal ethyl isoamyl acetal	253679-74-2	0.0478777
Isobutanal ethyl isobutyl acetal		0.0428159
Isobutanal ethyl propyl acetal	238757-42-1	0.0384692
Isobutanal isobutyl isoamyl acetal		0.0359159
Isobutyl methacrylate	97-86-9	0.0177132
Isobutyl 2-methylpentanoate		0.0216385
Isobutyl acetate	110-19-0	0.0194773
Isobutyl acetoacetate	7779-75-1	0.0285401
Isobutyl alcohol	78-83-1	0.0188373
Isobutyl angelate	7779-81-9	0.0177055
Isobutyl anthranilate	7779-77-3	0.0400083
Isobutyl benzoate	120-50-3	0.0201672
Isobutyl crotonate	589-66-2	0.0177055
Isobutyl butyrate	539-90-2	0.0177132
Isobutyl cinnamate	122-67-8	0.0278913
Isobutyl decanoate	30673-38-2	0.0209847
Isobutyl decenoate	106450-11-7	0.0288017
Isobutyl dodecanoate	37811-72-6	0.0188316
Isobutyl formate	542-55-2	0.0194773
Isobutyl furanpropionate	105-01-1	0.0386541
Isobutyl heptanoate	7779-80-8	0.0207352
Isobutyl hexanoate	105-79-3	0.0237229
Isobutyl trans-2-hexenoate		0.023818
Isobutyl trans-3-hexenoate		0.0237335
Isobutyl isobutyrate	97-85-8	0.0176423
Isobutyl isothiocyanate	591-82-2	0.0273599
Isobutyl isovalerate	589-59-3	0.0177055
Isobutyl lactate	585-24-0	0.029096
Isobutyl levulinate	3757-32-2	0.0251773
Isobutyl mercaptan	513-44-0	0.0256886
Isobutyl methyl disulfide	67421-83-4	0.0302678
Isobutyl methylanthranilate	65505-24-0	0.0915683
Isobutyl methylbutyrate	2445-67-2	0.0177055
Isobutyl methylthiobutyrate	127931-21-9	0.0322532
Isobutyl nonanoate	30982-03-7	0.0188108
Isobutyl octanoate	1961-06-03	0.018135
Isobutyl phenoxyacetate	5432-66-6	0.0291757
Isobutyl phenylacetate	102-13-6	0.023818
Isobutyl pivalate	5129-38-4	0.0193994
Isobutyl propionate	540-42-1	0.0177132
Isobutyl pyruvate	13051-48-4	0.0287037
Isobutyl salicylate	87-19-4	0.0277324
isobutyl tetradecanoate	25263-97-2	0.0221573
Isobutyl tiglate	61692-84-0	0.0190942
Isobutyl undecenoate	5421-27-2	0.0209847
Isobutyl valerate	10588-10-0	0.0177055
Isobutylamine	78-81-9	0.0238157
Isobutyldimethyldihydrodithiazine	101517-87-7	0.0655452
Isobutyldimethyloxazole	26131-91-9	0.0384833
Isobutyldimethylthiazole	53498-32-1	0.0501192
Isobutylidene furfurylamine		0.0432866
Isobutylmethoxypyrazine	24683-00-9	0.0533843
Isobutylmethylpyrazine	13925-06-9	0.0390522
2-Isobutyl-5-methylthiazole	72611-71-3	0.0432866
2-isoButyl-4-methylthiazole	61323-24-8	0.0491117
Isobutylphenethyl alcohol	7779-78-4	0.0217507
Isobutylquinoline	93-19-6	0.0483607
Isobutylthiazole	18640-74-9	0.0240494
Isobutylthiazoline	39800-92-5	0.0315005
2-isopropyl-4	3-dioxolane	0.0488631
Isobutyraldehyde dimethyl acetal		0.038621
Isobutyraldehyde	78-84-2	0.0200478
Isobutyric acid	79-31-2	0.0200478
Isocaryophyllene	118-65-0	0.169425
Isochavicol (cis)	85960-81-2	0.027218
Isochavicol (trans)	539-12-8	0.0255478
Isocyclocitral	1335-66-6	0.046926
Isodamascone	39872-57-6	0.0644835
Isodecyl acetate	69103-24-8	0.018135
Isodihydrocarveol	18675-35-9	0.0398765
Isoeugenol amyl ether	10484-36-3	0.08091
Isoeugenol	97-54-1	0.0561043
Isoeugenyl acetate	93-29-8	0.0632244
Isoeugenyl benzyl ether	120-11-6	0.0508886
Isoeugenyl butyl ether	115422-59-8	0.0874143
Isoeugenyl ethyl ether	7784-67-0	0.0800548
Isoeugenyl formate	7774-96-1	0.0632244
Isoeugenyl isovalerate	60958-23-8	0.436901
Isoeugenyl methyl ether	93-16-3	0.0800548
Isoeugenyl phenylacetate	120-24-1	0.175538
Isogeraniol	16750-94-0	0.184987
Isoheptyl butyrate		0.0207352
Isoheptyl isobutyrate		0.0207352
Isohexyl benzoate		0.0265549
Isohexyl isohexanoate		0.018135
Isohexyl isovalerate	850309-45-4	0.0207352
Isolongifolene	1135-66-6	0.0492486
Isomenthone	491-07-6	0.0225407
Isomethyl-beta-ionone	79-89-0	0.0363018
Isomethylionyl acetate	68555-61-3	0.157201
Isopentyl methylthiopropionate	93762-35-7	0.0235188
Isopentylamine	107-85-7	0.0226
Isopentylidene isopentylamine	35448-31-8	0.0294096
Isopentylidene phenethylamine		0.0358036
Isophorone	78-59-1	0.0380262
Isophytol	505-32-8	0.0527446
Isopinocamphone	18358-53-7	0.0285538
Isoprene	78-79-5	0.0350166
Isoprenyl acetate	2005-07-02	0.0176423
Isoprenyl benzoate	2005-12-09	0.0235774
Isoprenyl butanoate	54702-13-5	0.0278257
Isoprenyl hexanoate	53655-22-4	0.0361315
Isoprenyl methylbutyrate	84254-81-9	0.0362744
Isopropanolamine	78-96-8	0.0836767
Isopropenyl acetate	108-22-5	0.016867
Isopropenylmethylvinyltetrahydrofuran	13679-86-2	0.0564241
Isopropenylpentanedioic acid	6839-75-4	0.0898409
Isopropenylpyrazine	38713-41-6	0.0400144
Isopropoxymethylpyrazine	94089-22-2	0.048336
Isopropyl acetate	108-21-4	0.0169021
Isopropyl acetoacetate	542-08-5	0.0251995
Isopropyl benzoate	939-48-0	0.015211
Isopropyl butyrate	638-11-9	0.0176423
Isopropyl cinnamate	1980-06-05	0.0247678
Isopropyl crotonate	6284-46-4	0.0177055
Isopropyl decanoate	2311-59-3	0.0188108
Isopropyl dodecanoate	10233-13-3	0.0209847
Isopropyl formate	625-55-8	0.0172813
Isopropyl hexanoate	2311-46-8	0.0177055
Isopropyl isobutyrate	617-50-5	0.0194688
Isopropyl isohexanoate	25415-69-4	0.0177055
Isopropyl isothiocyanate	2253-73-8	0.0350166
Isopropyl isovalerate	32665-23-9	0.0194688
Isopropyl lactate	617-51-6	0.029096
Isopropyl levulinate	21884-26-4	0.0263867
Isopropyl mercaptan	75-33-2	0.0402605
2-isopropyl-2	3-dioxolane	0.0320183
Isopropyl methylanthranilate		0.0874456
Isopropyl methylbutanethioate	34322-06-0	0.0169021
Isopropyl methylbutenethioate	34365-79-2	0.0241096
Isopropyl methylbutyrate	66576-71-4	0.0177055
Isopropyl myristate	110-27-0	0.0220459
Isopropyl nicotinate	553-60-6	0.0248467
Isopropyl nonanoate	28267-32-5	0.018135
Isopropyl octanoate	5458-59-3	0.0207352
Isopropyl pentenoate		0.0177055
Isopropyl phenylacetate	4861-85-2	0.0202392
Isopropyl propionate	637-78-5	0.0169021
Isopropyl salicylate	607-85-2	0.0206366
Isopropyl sorbate	44987-75-9	0.0177055
Isopropyl tiglate	1733-25-1	0.0190942
Isopropyl valerate	18362-97-5	0.0177055
Isopropylacetophenone	645-13-6	0.0209929
Isopropylamine	75-31-0	0.0644456
Isopropylbenzyl alcohol	536-60-7	0.0174845
Isopropylcyclohexanol	2021-04-09	0.0254882
Isopropylcyclohexyl acetate	15876-32-1	0.0301606
Isopropyldimethylthiazole	53498-30-9	0.0696122
Isopropylfurylpropenal		0.0167302
Isopropylhydratropaldehyde	34291-99-1	0.0220453
(2	3-dioxolan-4-yl)methyl 5-hydroxydecanoate	0.0550808
2-isopropyl-5-methoxy-pyrazine		0.0503191
2-isopropyl-6-methoxy-pyrazine		0.197652
2-Isopropyl-3-methoxypyrazine	25773-40-4	0.168267
Isopropylmethyldioxolane	67879-60-1	0.0488631
Isopropylmethylhexenal	35158-25-9	0.0194773
Isopropylmethylpyrazine	13925-05-8	0.0516621
Isopropylmethylthiazole	15679-13-7	0.0623413
Isopropylmethylthiopyrazine	67952-59-4	0.0662705
2-Isopropylphenol	88-69-7	0.0320861
4-Isopropylphenol	99-89-8	0.0247331
3-Isopropylphenol	618-45-1	0.0320861
Isopropylphenylacetaldehyde	4395-92-0	0.0209495
Isopropylphenylpropionaldehyde	7775-00-0	0.0345589
Isopropylpyrazine	29460-90-0	0.119216
2-Isopropylpyridine	644-98-4	0.0539031
4-Isopropylpyridine	696-30-0	0.0411387
6-Isopropylquinoline	See comments	0.0523616
8-Isopropylquinoline	See comments	0.0435107
Isopulegone	29606-79-9	0.0380262
Isopulegyl acetate	57576-09-7	0.0301606
Isoquinoline	119-65-3	0.0404165
Isovaleraldehyde di-isobutyl acetal	13439-98-0	0.0359159
Isovaleraldehyde dibutyl acetal		0.0359159
Isovaleraldehyde diethyl acetal	1942-03-03	0.0384692
Isovaleraldehyde dihexyl acetal		0.0303244
Isovaleraldehyde diisoamyl acetal	13285-51-3	0.039654
Isovaleraldehyde dimethyl acetal		0.0423774
Isovaleraldehyde dipropyl acetal		0.0478777
Isovaleraldehyde ethyl isoamyl acetal		0.0359159
Isovaleraldehyde ethyl isobutyl acetal		0.0569462
(2-isobutyl-1	Isovaleraldehyde glyceryl acetal(s)	0.0339399
2-isobutyl-1	Isovaleraldehyde glyceryl acetal(s)	0.0411819
Isovaleraldehyde isoamyl isobutyl acetal		0.0372292
2-isobutyl-4-methyl-1	Isovaleraldehyde propylene glycol acetal	0.0423774
Isovaleric acid	503-74-2	0.0172813
Jasmine lactone	25524-95-2	0.0320535
(Z)-Undec-8-en-5-olide	68959-28-4	0.0265756
Jasmone lactone	70851-61-5	0.029984
cis-Jasmone	488-10-8	0.19704
trans-Jasmone	6261-18-3	0.109594
Jasmopyrane	18871-14-2	0.0404828
Ketobutanethiol	34619-12-0	0.0172813
Ketodibutanoyloxybutane	71808-61-2	0.0472155
Lactic acid	598-82-3	0.591489
Lactoyl ethanolamine	5422-34-4	0.0596012
Lavandulol	498-16-8	0.0979539
Lavandulyl acetate	25905-14-0	0.18495
Lenthionine	292-46-6	0.0453094
Lesquerellin	4430-39-1	0.028841
Levulinic acid	123-76-2	0.0529724
Lilac aldehyde	67920-63-2	0.0169021
Lilial	80-54-6	0.0264493
d-Limonene-1		0.0320183
l-Limonene-1		0.0320183
d-Limonene	5989-27-5	0.226385
d		0.226385
l-Limonene	5989-54-8	0.226385
d-limonenol-10-ol	38142-45-9	0.103082
Linalool ethyl ether	72845-33-1	0.0589706
Linalool oxide	14049-11-7	0.0221458
[truncated: 1,525 more rows]

## Sheet: S7. Flavor thresholds
odorant	Lowest reported flavor conc. (ppm)	Origin	MW (g/mol)	Lowest reported flavor conc. (μM)	Threshold conc. TAS2R14 (μM)	Threshold conc. TAS2R1 (μM)
2-Ethoxy-4-formyl phenyl 2-methylpropanoate	5	FlavorBase	236.26	21.1631	30	NA
d-Fenchone	5	FlavorBase	152.23	32.845	3	30
l-Fenchone	NA	NA	152.23	NA	10	NA
Glyceryl tripropanoate	75	FlavorBase	260.28	288.151	100	NA
Sclareolide	0.1	FlavorBase	250.38	0.399393	10	NA
D,l-muscone	1	FlavorBase	238.41	4.19445	100	NA
Tributyl acetylcitrate	1000	Fenaroli's Handbook of Flavor Ingredients. 5th ed.	402.48	2484.6	NA	100
Vanillin isobutyrate	NA	NA	222.24	NA	30	NA
2,6,10,14- Tetramethylpentadecane	NA	NA	268.52	NA	NA	NA
7-Ethoxy-4-methylcoumarin	NA	NA	190.19	NA	NA	NA
